# Supplementary material for: Inhibition of eIF5A hypusination enhances antioxidant defense to prevent kidney Ischemia/Reperfusion injury
Source: Redox Biol. 2025 Aug 6;86:103814. doi: 10.1016/j.redox.2025.103814 (PMC12357257; doi:10.1016/j.redox.2025.103814)
Supplement: Supplemental Figure 1 — Related to Fig. 1. Blood parameters and collagen RNA expression in mice submitted to renal Ischemia/Reperfusion. Mice were injected intraperitoneally with GC7 (3 mg/kg) or vehicle only (NaCl) and subjected 4h later to left nephrectomy and right renal ischemia for 32 min followed by reperfusion. (A) Blood creatinine, (B) blood urea (BUN) and (C) glycaemia evaluated at indicated day with D0 = Ischemia/Reperfusion (IR). (D) mRNA relative expression (to normal kidneys) of collagen evaluated in kidneys sampled 30 days after I/R (IR D30). Boxes displayed individual values and their distribution, mean, minimum and maximum. ∗p < 0.05, ∗∗p < 0.01, ∗∗∗p < 0.001, ∗∗∗∗p < 0.0001, Kruskal Wallis & Dunn's multiple comparison test or Mann-Whitney's comparison test for 2 groups. Total RNAs from mice renal tissues (frozen samples of kidney cortex collected at day 30 after ischemia-reperfusion) were extracted with NucleoSpin RNA Plus kit (Macherey-Nagel, France) and reverse transcription was performed with qScript cDNA Supermix kit (QuantaBio, France) following the manufacturer's recommendations. Real-Time PCR assays were carried out on a RotorGene-Q with RotorGene Syber Green PCR kit (Qiagen, France) following the manufacturer's recommendations. DNA primers were designed using Primer-BLAST and OligoAnalyser (Integrated DNA Technologies Inc), primers sequences are RPS5 (F: GAGCACTGATGACGTGCAGA, R: ATGGGACATTGTGCTTTGCG) and Collagen type I (F: CCCATTGACCTCTTCCACCT, R: AGCTGAAGAATCCACCACCA). RNA expression was expressed as Relative Fold Change to control kidney, determined with the Pfaffl method using Qbase + software (Biogazelle). Ribosomal Protein S5 (RPS5) gene was chosen as the most stable reference gene determined with the geNorm algorithm. (E-F) Histology analysis of kidney sections at day 30 after I/R (IR D30). (E) Sirius red staining visualized by normal light to evaluate global collagen fibers (magnification ×40) and (F) Vimentin immunostaining visualization by normal light (m [file mmc1.xlsx]

## Sheet: GC7 vs CTRL
24h_Norm_CTRL_1	24h_Norm_CTRL_2	24h_Norm_CTRL_3	24h_Norm_CTRL_4	24h_Norm_CTRL_5	24h_Norm_CTRL_6	24h_Anox_CTRL_1	24h_Anox_CTRL_2	24h_Anox_CTRL_3	24h_Anox_CTRL_4	24h_Anox_CTRL_5	24h_Anox_CTRL_6	24h_Norm_GC7_1	24h_Norm_GC7_2	24h_Norm_GC7_3	24h_Norm_GC7_4	24h_Norm_GC7_5	24h_Norm_GC7_6	24h_Anox_GC7_1	24h_Anox_GC7_2	24h_Anox_GC7_3	24h_Anox_GC7_4	24h_Anox_GC7_5	24h_Anox_GC7_6	Normoxia_significant	Anoxia_significant	Normoxia_-log(pvalue)	Normoxia_log2(FC)	Anoxia_-log(pvalue)	Anoxia_log2(FC)	T: Accession
26.812	26.9507	26.9119	27.2949	27.3325	27.1355	27.3654	26.8089	27.299	28.289	27.3395	27.0118	27.7618	27.5636	27.5923	27.7774	27.5294	27.1514	27.4419	27.9104	27.7103	27.9159	27.5372	27.8382	+		2.49038	0.489732	0.903453	0.373396	Q01768
26.4604	26.4943	26.1884	26.3219	26.6367	26.703	26.6246	26.5334	26.6302	27.1801	26.412	26.5405	26.848	26.7538	26.6266	26.5937	26.8086	26.5796	26.8711	26.8608	26.8898	26.8902	26.7653	27.1446	+		1.54501	0.234242	1.17426	0.250183	O35639
25.6059	25.7744	25.7937	25.7127	25.7908	25.877	25.7399	25.7163	25.9489	26.3062	25.7934	25.6623	26.2745	26.0266	26.3344	25.9422	26.0195	25.8583	26.0675	26.532	26.4815	26.0515	25.8747	26.6172	+	+	2.39184	0.316828	1.55106	0.409539	Q7TPR4
25.9016	25.7137	25.8389	25.5358	25.7191	26.2104	26.0001	25.91	26.1871	25.9796	25.6172	25.8891	26.3303	26.2828	26.3899	25.9655	26.0026	26.0554	26.3012	26.4512	26.57	26.1541	25.9026	26.4798	+	+	1.82162	0.351169	1.87338	0.379303	P42932
24.4169	24.5086	24.1155	24.0284	24.1076	24.253	24.2551	24.592	24.2974	24.4098	23.9296	24.0342	24.8784	24.8171	24.8756	24.6482	24.687	24.6034	24.8453	25.3356	25.0328	24.6484	24.6085	25.1068	+	+	3.62942	0.513276	2.9156	0.676538	Q99K85
23.7619	23.7489	23.675	23.863	23.6085	24.1026	23.758	23.7727	24.0831	24.3956	23.4669	23.9987	24.1369	24.2049	24.0731	24.2145	24.0576	23.9777	24.0078	24.5177	24.1667	24.2409	23.8631	24.0294	+		2.56274	0.317441	0.719354	0.225081	P30416
24.5976	23.9077	24.5981	23.9234	23.7075	24.6664	24.1008	24.0428	24.4175	23.1442	23.1935	24.6298	24.4988	24.7939	25.2777	24.4931	24.6529	24.6055	24.3231	24.015	24.6365	24.554	24.0624	24.0979	+		1.34033	0.486871	0.655414	0.360054	P52293
24.4288	24.3219	24.303	23.8826	25.0371	24.29	24.2638	24.498	24.3828	23.2021	24.6168	24.3967	23.5824	22.8707	21.9093	21.2556	22.3138	22.281	23.4163	23.1267	21.5792	21.4544	21.3825	22.2294	+	+	3.6314	-2.00842	3.16389	-2.0286	Q8BMS1
23.1577	23.0262	23.2237	23.064	23.1029	22.8027	22.7808	23.0796	23.1612	23.3155	23.0881	22.7439	23.1439	23.1451	23.3964	23.0818	23.2524	22.7877	22.8069	22.7703	23.0869	22.9902	22.9477	22.9759			0.302976	0.0716613	0.44092	-0.0985575	O08810
22.914	22.2004	22.7711	22.9489	22.5585	23.6114	22.6042	22.2087	22.4478	23.6624	21.1991	22.3526	23.1648	23.3685	23.3257	23.5411	22.8313	23.5851	22.4357	22.7121	23.4763	23.2324	22.0881	23.4226			1.21037	0.468693	0.59642	0.482038	P01887
22.4914	22.4447	22.9893	22.7128	22.9201	22.6852	22.3312	22.4396	22.7831	23.3643	22.6492	22.3575	22.6732	22.176	22.7031	22.2252	22.2328	22.2523	22.0016	22.1645	22.375	22.1375	21.7542	22.2575	+	+	1.48207	-0.330122	1.84696	-0.539071	Q64012
23.2363	23.0796	22.3322	21.9632	23.049	23.9885	21.5803	22.4762	20.7441	22.7157	22.3975	23.4737	22.4468	22.1443	21.9306	22.4372	22.1957	23.3513	21.4817	22.2886	21.4573	21.3719	22.3916	23.2492			0.767991	-0.523808	0.151563	-0.191204	P29391
22.01	21.4524	21.3479	21.4551	21.2469	22.0279	21.8653	21.6606	21.3771	22.0259	21.094	21.5268	22.7685	22.5093	22.1722	21.9134	21.6385	22.1724	22.4347	23.2476	22.5445	22.1608	21.4888	23.2817	+	+	1.72927	0.605705	1.88887	0.934742	Q8C166
23.1795	23.1299	22.9853	23.7003	23.9061	22.8939	22.5904	23.187	23.0304	22.8762	23.3321	22.678	22.6655	22.0338	21.6483	22.3404	22.4288	22.2617	22.1348	20.269	21.2092	21.9528	20.8655	22.7088	+	+	3.17776	-1.06941	2.37694	-1.42567	Q920L1
22.7885	22.3814	23.1727	22.8012	23.5829	23.0646	22.3425	23.0724	23.4706	24.1698	23.3513	23.0413	22.1509	22.1479	23.4334	23.3948	22.4416	22.722	22.2014	23.5535	22.5441	22.8923	22.5906	22.9112			0.388306	-0.250094	0.775518	-0.459135	P54227
21.8458	21.7653	21.8501	21.6321	21.4161	22.0044	21.7576	22.0381	22.0208	21.7874	21.5237	21.9225	21.7611	21.9036	21.7489	21.4378	21.4888	21.7902	21.522	21.6937	21.9312	21.5444	21.1468	21.804			0.235357	-0.0639025	0.930432	-0.234679	Q9DC16
21.4327	20.3717	20.6723	20.5535	18.8422	21.7469	21.5197	21.2203	20.4662	20.9409	19.6855	21.4709	20.5423	19.4584	19.0411	18.9216	16.7623	19.5404	20.3182	17.8645	17.9401	16.7048	16.3266	19.2155	+	+	1.40163	-1.55888	2.71069	-2.8223	Q80X85
21.7359	21.5329	21.0605	21.8021	21.5308	21.1811	21.2236	21.8976	21.1164	21.7356	21.1392	21.7604	20.9669	19.8292	19.1455	19.6823	19.2595	20.1327	20.3251	20.0469	18.6415	18.9192	18.5415	19.8082	+	+	3.59522	-1.63787	3.90525	-2.09838	Q9D1I6
21.7028	21.5167	21.5869	21.6367	21.709	22.5632	21.8684	21.569	21.6751	21.592	21.4101	22.2666	21.6782	21.8173	21.9297	21.6993	21.4382	21.8137	20.8545	21.4959	20.8844	21.7451	20.5179	20.7344		+	0.124722	-0.0564772	1.87955	-0.691518	Q9WU28
20.8874	21.0642	21.2524	21.7555	21.672	21.9159	21.5512	20.9343	20.8698	22.7656	21.539	20.675	22.0338	22.1179	21.702	22.12	21.8931	21.7082	21.833	22.4907	22.3122	21.9495	21.5464	22.5814	+		1.65432	0.504624	1.17921	0.729705	P21619
20.2651	18.6015	20.0237	20.4376	19.1412	20.6496	20.581	20.5478	20.8849	20.5248	19.9363	20.2302	20.3736	21.3875	21.1716	20.6976	20.0677	21.2327	21.1259	22.6455	21.3716	21.1562	20.4692	21.4286	+	+	1.47397	0.968618	1.76798	0.915314	P18406
22.6179	22.4791	22.1185	22.3067	22.5833	22.3796	22.2035	22.4964	22.0189	22.3441	22.3735	22.8561	21.9752	21.9618	21.373	21.2775	21.7149	21.6996	21.8627	21.1928	21.3626	21.391	21.5963	21.7895	+	+	3.45442	-0.74718	3.51231	-0.84961	Q8CG47
22.3573	21.8988	22.2287	22.3238	23.3415	22.2045	21.7703	22.3368	22.3708	22.2909	22.9368	22.3575	20.5573	20.2017	19.4741	20.5392	21.216	20.2363	20.2871	19.706	18.9658	20.5032	20.8743	18.2762	+	+	4.19987	-2.02167	3.85874	-2.57508	Q99JY0
21.58	21.796	21.3188	21.7639	22.1114	21.2559	21.1327	21.124	21.367	21.5825	21.6157	21.5197	20.6	20.7416	20.9619	21.143	21.2939	21.1186	20.5907	20.1833	20.596	20.861	20.8876	21.3777	+	+	2.52895	-0.661149	2.20257	-0.640874	P52431
23.775	24.2662	22.7033	22.8739	23.0632	23.8656	23.528	24.3758	22.6041	21.7447	23.039	24.0464	21.5107	22.4172	19.7299	20.29	21.2521	22.1974	21.1805	20.4486	19.4036	19.507	21.1126	20.343	+	+	2.85569	-2.19166	3.73083	-2.89043	Q9QZA0
21.211	22.0117	21.3157	21.253	21.593	21.3772	20.8587	21.3131	21.653	19.9354	21.4795	21.5646	21.7099	21.4552	21.3076	21.1069	21.4408	21.5396	21.1919	20.8074	21.06	20.6903	20.8004	21.1732			0.0830466	-0.0336116	0.272364	-0.180182	Q8CFI7
21.2874	18.1962	22.1645	20.601	18.9628	21.9129	19.5449	18.8965	20.1729	19.0256	17.575	20.5596	21.346	20.8593	22.968	20.9775	20.2706	22.5718	19.5061	19.303	20.7965	19.4377	19.1824	20.9895			0.615522	0.978083	0.500527	0.573432	P01901
21.8204	20.8436	20.8898	21.2652	20.8177	19.6768	20.7821	20.7142	20.3762	20.1224	20.6252	21.0541	20.2827	20.0203	20.1568	20.3482	20.1122	20.1773	19.8839	18.8292	21.5466	20.5381	19.772	18.7589	+		1.43387	-0.702664	0.85479	-0.724265	Q8VE10
21.3818	20.2655	20.8639	20.6006	21.8194	21.3608	21.4985	21.1324	21.0407	21.2831	21.7165	20.7898	19.9043	21.0318	19.1475	19.4312	19.7548	19.7104	20.992	21.0428	18.1805	19.6695	20.5232	19.6801	+	+	2.20517	-1.21867	1.61955	-1.22881	Q8BWT1
21.555	21.9405	21.6537	21.9398	21.718	21.8652	20.7397	21.5422	21.189	19.4919	21.545	21.5287	21.0316	21.3454	21.2723	20.9091	21.4309	21.4741	20.5436	21.254	20.9189	20.6076	20.7989	20.7968	+		3.08814	-0.534814	0.220949	-0.186123	Q8BVE8
21.8495	22.2313	22.0283	22.0138	21.3511	21.9272	20.719	21.385	21.3051	21.6268	21.427	21.9823	20.2483	20.6514	21.5732	21.3529	21.4427	22.1437	20.2737	20.1315	21.1263	20.645	21.3676	20.6724		+	1.27576	-0.664828	1.67344	-0.704782	Q9DC51
21.7321	22.8008	21.6477	22.4698	22.6703	21.1339	21.4825	21.9671	21.5573	22.3057	22.4879	21.7801	19.8758	19.4233	20.8883	21.3027	21.2507	20.669	20.4146	19.055	20.8082	21.2195	20.6817	19.6286	+	+	2.34688	-1.50747	2.88624	-1.62883	P43024
20.1492	19.1623	20.1048	20.3215	19.7579	21.0446	20.7614	20.3828	20.073	19.8789	19.452	20.4202	21.5766	20.7927	20.5346	20.4535	20.8581	20.7692	21.2487	21.7658	20.9923	20.6222	20.525	21.6528	+	+	1.46867	0.740731	2.19808	0.973066	Q8BMP6
20.271	20.3153	20.6182	21.0101	21.1302	20.7605	20.1835	20.4596	20.3775	19.593	21.0301	20.1246	20.2207	20.1982	20.6001	20.5982	20.2901	20.7103	19.8035	20.2917	19.7114	20.5217	20.5983	20.225			0.751637	-0.24795	0.166467	-0.102776	Q9Z277
22.1799	21.7375	21.4506	21.6212	22.0532	21.3357	21.7069	21.8729	21.195	21.7347	21.831	21.2854	21.6623	20.2501	20.5329	20.4745	20.1288	20.0736	20.9167	20.131	20.5512	20.966	20.0944	20.4826	+	+	2.86237	-1.20929	3.65154	-1.08066	Q8K0C4
21.2838	20.5643	21.1346	21.669	20.9047	20.5502	20.0877	20.7313	20.2221	21.1111	18.3452	20.7324	20.6858	20.999	21.2662	21.6316	21.6101	21.5954	20.1991	19.8559	19.6401	20.4479	20.0062	20.1242			0.572895	0.280265	0.148142	-0.159385	Q61462
20.3538	19.3177	20.2778	20.7235	20.1225	19.4257	20.5891	20.3555	20.004	19.8661	19.8017	20.2161	19.8157	18.2046	17.5399	18.4114	18.0367	17.2207	19.2506	17.2947	17.6599	17.4966	16.8539	17.2114	+	+	2.76433	-1.83202	4.3662	-2.5109	P22315
21.1678	21.0603	19.5055	20.4321	19.9857	20.0128	20.5579	20.9268	19.2669	18.7117	20.1488	20.8931	19.7754	19.2406	19.7674	19.7161	19.6084	19.9555	18.8186	18.1489	17.3242	19.1956	18.8045	19.0145	+	+	1.42885	-0.683471	2.07727	-1.53313	Q01279
15.2672	15.7731	19.2355	17.4528	15.7874	20.9042	17.1603	15.8318	15.3069	19.5148	16.9039	18.3011	19.5859	19.7873	19.3788	19.5641	17.036	21.8154	19.9666	21.4437	17.8995	17.7101	17.0329	21.9573			1.07202	2.12454	1.16255	2.16521	Q9QXT0
20.9067	20.2561	20.0929	20.8838	20.9195	20.6273	20.6621	20.7986	20.3328	20.0132	20.2434	19.937	20.9652	20.6196	19.4061	20.0691	20.3747	20.1057	20.186	20.5705	19.6434	19.5213	19.5857	20.4078			0.689771	-0.357669	0.766938	-0.345383	E9Q1P8
21.5478	20.9148	20.726	20.8804	21.1666	19.1552	20.2533	20.5252	20.9543	20.2465	20.7873	20.9735	19.3434	20.5132	20.1789	20.4242	19.838	20.339	19.3593	19.0609	19.1444	20.4083	19.9759	18.3579		+	0.878042	-0.625677	2.46888	-1.2389	P30285
21.0583	20.2037	20.4013	20.2664	20.4239	20.9806	20.1189	19.9872	20.1628	18.7724	19.4004	20.5124	20.4624	19.7947	19.692	18.766	18.7428	19.4905	19.4401	18.9785	18.5974	18.1999	16.3879	18.6552	+	+	2.21087	-1.06431	1.7859	-1.44919	Q80UK0
22.7518	22.2677	23.1966	22.7015	21.5329	23.1275	22.7208	22.732	23.2309	22.9732	22.0603	23.1566	22.8174	21.5232	23.1321	22.3769	21.7687	22.561	22.0497	21.3823	22.3977	22.1631	21.6728	22.0134		+	0.277442	-0.23312	2.45639	-0.865761	Q8JZK9
20.2457	19.4973	20.6551	20.4893	20.6927	20.6668	20.5347	19.92	19.677	19.4901	20.6649	20.0333	20.6101	20.3762	20.2666	20.5068	20.575	20.3328	20.3192	20.168	20.6253	19.8641	19.5156	20.218			0.137252	0.0701145	0.0984848	0.0650431	Q9CR62
19.961	16.1481	19.0567	17.8454	17.9375	20.6481	19.8174	18.5363	19.11	19.3607	17.8391	20.1049	20.3338	19.8979	19.4392	18.8897	19.349	19.9026	19.9859	20.9219	19.926	20.1846	19.1252	20.4412		+	0.774367	1.03592	1.36068	0.969411	Q8R1N4
20.4661	20.8737	19.8277	20.3592	20.4435	19.6684	19.2261	19.1309	18.8566	19.8497	19.2618	19.4616	19.6828	20.1727	20.3105	20.9788	21.176	20.2153	18.1409	18.4183	17.8782	19.7815	19.7763	17.8436			0.208742	0.149594	0.898774	-0.657973	Q9JJ66
20.2487	20.3074	21.269	21.3653	19.9293	21.2552	20.5341	20.1329	21.0153	19.7307	20.4574	21.5176	19.0302	19.1158	20.1721	19.3903	19.3117	19.8545	19.3817	18.8186	19.0506	19.031	19.0607	19.4582	+	+	2.56047	-1.25007	3.38092	-1.43121	Q8BH64
21.1544	22.132	21.3142	21.2529	21.7941	19.9483	20.7837	21.0409	20.6894	19.3954	21.8936	21.0386	19.8754	19.7828	20.2856	19.2964	20.641	19.2236	19.2877	19.832	19.2327	19.2909	20.7979	18.1549	+	+	2.4136	-1.41518	1.75442	-1.37424	P35601
21.0522	22.6028	20.487	20.4978	18.3912	19.1231	21.5987	21.5175	19.4497	17.2081	18.7358	21.0315	20.1279	21.0537	19.5618	19.0431	20.9638	17.0858	21.8138	15.9103	14.076	18.0426	20.7873	15.9682			0.378264	-0.719667	0.788586	-2.15719	O88978
21.1648	20.4098	20.8373	20.6854	20.663	21.2086	20.3923	20.6868	21.0817	20.1842	20.2272	21.5518	18.925	20.2078	20.534	18.9039	19.5764	20.7179	19.1225	16.3699	19.1643	19.3589	18.1892	18.4918	+	+	1.8138	-1.0173	2.89792	-2.23791	Q9JHS4
18.6581	17.5198	19.1514	17.7007	18.6308	19.656	17.8626	17.4192	17.5073	17.0597	18.7376	19.2896	16.2395	16.6451	17.0016	12.4954	16.3076	16.0756	16.0083	12.2863	16.5893	17.0268	12.8661	15.9729	+	+	2.36168	-2.75866	2.01091	-2.85437	O35654
23.0794	25.1949	23.2337	23.446	24.2519	21.7569	21.8052	23.6886	22.543	22.0589	24.4648	22.575	20.3763	20.6822	21.6067	22.18	23.8796	22.2861	20.925	18.5174	20.3557	21.7054	23.7479	19.5484	+	+	1.40315	-1.65862	1.44113	-2.05597	P70388
19.9444	20.8595	19.5709	19.0493	18.9247	18.7709	18.3593	19.7862	18.8426	16.5129	19.2319	19.8257	18.5226	18.3129	18.1804	17.6671	18.4712	19.1504	18.2211	16.0507	16.385	18.021	18.7081	16.9757	+		1.87773	-1.13583	1.16474	-1.36617	P54116
16.7181	23.2215	18.1719	18.877	22.1564	16.5967	11.1836	20.9065	8.65105	9.04985	22.045	11.4062	16.115	14.9879	14.9107	16.9905	20.1065	16.5512	16.6569	17.3755	10.0728	15.2206	19.38	14.8781			1.09293	-2.67998	0.261666	1.72362	Q5BL07
18.793	18.4709	18.7455	19.4742	13.0154	19.5953	17.2836	16.5465	13.8429	18.2308	16.7493	18.3504	15.3604	18.5569	17.1797	15.8109	17.3391	18.6019	17.1243	15.8679	17.3303	16.1095	16.8554	16.1872			0.330745	-0.874227	0.137468	-0.254846	Q9CQJ2
17.9404	18.2019	18.5568	18.2316	17.3038	17.9984	17.3689	18.7604	17.7564	14.6129	17.8349	17.8713	17.1509	18.0834	15.8474	16.4534	18.8006	18.627	18.3542	18.5531	17.4807	14.031	18.6671	18.2696			0.49503	-0.545027	0.0753209	0.191805	Q3KNY0
25.6982	25.7849	26.4472	26.2051	26.5939	26.6387	26.1397	25.9346	26.7641	27.9174	26.3727	26.057	26.8075	26.5612	26.5956	26.8599	26.7707	26.0876	26.5125	27.323	26.6237	26.6173	26.4961	27.3935			1.06555	0.38575	0.385765	0.296779	P10639
26.2098	26.2484	26.0662	26.0149	26.2166	26.2941	26.2829	26.4066	26.4277	26.4522	26.1123	26.4194	26.4016	26.4643	26.392	26.1505	26.0266	26.0553	26.285	26.7802	26.6017	26.3587	25.8613	26.7001			0.359149	0.0733706	0.224043	0.0810045	Q60864
24.9112	25.1281	24.7831	24.6594	24.6159	25.4639	25.1868	25.0203	24.9045	25.5234	24.7043	25.0867	25.3975	25.2185	24.6736	24.6591	24.3949	24.8795	25.1705	26.0868	25.0069	24.4723	24.4229	25.8648			0.104588	-0.0564022	0.124955	0.0996863	Q05816
24.8607	24.5661	25.3784	25.2501	25.2669	25.5092	24.9992	24.9416	25.4806	26.1999	25.1729	24.8104	25.6284	25.5361	25.8439	25.8305	25.3153	25.4166	25.1794	25.9434	26.0867	25.7944	25.1949	26.139	+		1.64797	0.45655	0.89691	0.455521	P24369
24.0769	22.9543	23.9493	24.5384	23.7332	25.2848	24.7695	23.6334	24.338	26.3783	23.8349	24.058	25.4215	25.1559	24.8608	25.3944	23.4651	25.0622	25.2126	26.058	25.2595	25.5023	23.7759	26.0651			1.01855	0.803815	0.795815	0.810181	O35887
24.4707	24.8172	24.4131	24.6591	24.5624	24.5332	24.4804	24.5765	24.5827	25.4013	24.5588	24.4975	24.7817	24.8499	24.7643	24.7176	24.4771	24.4055	24.7369	25.0501	24.5701	24.6608	24.6086	24.8993			0.440216	0.0900669	0.173008	0.0714038	Q9Z2U0
23.8812	23.342	23.8445	23.5476	23.3185	24.3813	23.9655	23.6616	24.2393	23.9085	23.3222	23.9706	24.4543	24.1348	24.485	23.7629	23.6689	23.9994	24.3846	24.5995	24.5777	24.0758	23.5962	24.862		+	0.915648	0.365038	1.31258	0.504667	Q61699
23.6281	22.7973	23.6698	23.5061	23.2258	23.8404	23.5229	23.4817	23.6881	24.2162	23.1549	23.6284	23.9972	23.8238	23.9499	23.7898	23.4451	23.8331	23.812	24.1541	23.9984	23.7871	23.2762	24.1751			1.19895	0.361896	0.640306	0.251776	Q7TMK9
22.0478	20.2104	23.21	21.0705	22.6003	22.9115	22.5487	21.5757	23.1412	22.5558	22.1379	22.7856	23.0221	22.665	23.2912	22.7626	21.3931	23.0243	22.6501	23.5241	23.6841	23.1939	22.2464	23.4406			0.6204	0.684621	1.19912	0.665713	Q9CQR2
22.8406	22.3787	23.353	22.7436	22.6308	23.8505	22.9724	23.0435	23.5118	23.8733	22.5396	23.0165	23.7863	23.74	23.5265	23.3653	23.0734	23.9012	23.6118	24.56	23.8411	23.5303	22.8738	24.1413	+		1.4003	0.599246	1.12463	0.600214	O08795
22.6685	22.312	22.9453	22.7712	22.9992	23.2963	23.2191	22.5319	22.8659	23.7191	22.717	22.6824	23.6885	23.4849	23.1584	23.0153	22.8726	22.909	23.4541	24.0504	22.4898	23.2229	22.7798	23.9269			1.03105	0.356051	0.574298	0.364754	P62627
23.0654	23.0127	22.7197	21.9998	22.3338	23.2931	23.1292	23.2529	22.9689	22.5829	22.3961	22.2645	23.583	23.3845	22.7622	22.6007	22.5918	23.0077	23.7123	23.7459	23.2651	22.6047	22.4232	23.7416			0.441405	0.250907	0.872593	0.483025	P11352
21.5812	21.9435	21.5244	22.1572	21.8426	21.8574	23.0485	21.7491	21.295	22.3285	21.7582	21.2656	23.6851	23.4882	21.8255	22.2166	22.0207	21.5911	24.1139	23.0234	21.8141	22.6512	21.9612	23.0769			0.947346	0.653483	1.10496	0.86595	Q80XF5
22.5917	22.2145	22.3088	22.3934	22.3083	22.6544	22.464	22.3054	22.4122	22.4999	22.1007	22.2728	22.7244	22.5569	22.5004	22.3022	22.1758	22.5466	22.3901	22.72	22.4001	22.3554	22.0945	22.3884			0.211743	0.0558484	0.194494	0.0489028	P32883
21.655	21.1484	22.8628	21.8122	21.9998	23.0351	22.3496	21.6092	22.4656	22.705	21.3431	21.3003	23.2795	22.6497	22.1396	21.9721	22.0263	22.2577	22.3711	23.2493	22.781	22.2909	22.0682	23.3146			0.37493	0.301935	1.26232	0.71708	Q8CG48
23.6711	23.1972	23.3802	22.6415	21.8514	23.8561	23.2903	23.3198	23.4998	21.6991	22.1924	23.7831	23.2901	23.4056	23.484	22.6399	22.5225	23.3593	23.1862	22.4211	23.1239	22.4831	21.2519	23.0149			0.0171382	0.0173333	0.384932	-0.383906	P28658
22.4986	22.2187	22.3004	22.1856	21.7268	22.5437	22.0942	22.3828	22.3218	23.0438	21.5288	22.5432	22.5559	22.9893	22.5378	22.2528	21.2142	22.4173	22.4471	23.5314	22.5128	22.55	21.6311	23.1583			0.114361	0.0822204	0.43776	0.319377	Q02819
21.2896	20.4995	21.3114	21.1772	20.7854	21.8653	21.0947	20.9931	20.9579	21.987	20.8832	21.0878	21.7448	21.2181	21.3776	20.8632	20.4126	21.1813	20.9639	22.2542	21.1584	21.1399	20.5692	22.2164			0.0284121	-0.0218083	0.27977	0.216392	P62311
21.996	21.596	21.4219	21.8007	20.7388	22.9173	22.6185	21.7055	21.3724	22.265	21.095	22.3211	22.9318	22.2382	21.698	21.9755	21.1409	22.7274	22.8666	22.9048	22.4123	22.1849	20.8085	23.2899			0.430166	0.373516	0.581358	0.514904	P97765
19.3208	14.4825	20.3861	19.7903	19.6692	21.7018	21.2501	17.8601	20.2412	21.8199	17.9148	19.7408	22.529	21.4106	21.1772	21.1064	19.4764	21.2226	21.4502	22.3048	21.5077	20.8118	19.6896	22.8178			0.975963	1.92858	1.13504	1.62583	Q9CY57
23.2501	23.8734	22.9766	22.9875	23.8602	22.2584	22.8501	23.6755	23.0907	22.2448	23.6621	23.2247	22.2507	22.937	22.7528	22.5606	23.1282	22.1328	22.4915	21.9995	22.1882	22.752	23.2037	20.9886		+	1.09096	-0.574016	1.31612	-0.854066	Q8R2Y8
21.1047	20.8603	21.5051	20.9457	20.4319	21.699	21.0275	21.0619	21.3445	21.1191	20.765	21.1435	21.9382	21.5534	21.6924	20.9756	21.2337	21.5827	21.4277	22.1166	21.8558	20.737	21.2951	22.7406			0.944973	0.404856	1.20093	0.61856	P62835
21.6217	19.9354	22.7064	21.1811	21.2068	22.9995	21.7968	21.6965	22.7033	23.3174	20.3056	22.4227	22.4279	22.7976	22.9002	22.3398	20.7499	22.6968	22.0531	23.9153	22.4153	22.5141	21.152	23.6152			0.629252	0.710204	0.443864	0.570441	O08585
21.4045	19.9044	21.4021	21.4545	21.2949	22.1041	21.3268	21.144	21.0931	22.7521	20.6336	20.8852	22.2197	21.9009	21.6999	22.2566	20.7108	22.8603	21.7112	23.0448	21.5577	21.782	20.8747	22.6164			0.87293	0.680644	0.729548	0.625317	Q60598
20.7217	20.5786	21.174	20.433	21.031	21.2024	20.9844	20.6404	21.0727	21.7724	20.8226	20.6002	21.6693	21.3709	21.347	21.0158	20.7725	21.2239	21.6294	21.889	21.5578	21.0248	20.8328	22.7076			1.17393	0.37646	1.08188	0.624781	Q9D2M8
21.3599	22.6555	21.5265	21.1149	21.7352	20.555	21.2146	21.9069	21.3404	20.3514	21.4414	21.9517	21.7398	22.3368	21.5326	21.0847	21.5652	20.6964	21.8471	21.7309	21.1993	21.3804	21.6675	20.7654			0.00130749	0.00141621	0.0812076	0.0639896	Q9WTK5
22.2557	22.4397	21.891	22.2931	22.4689	21.6663	22.0055	22.2864	22.2342	22.3348	22.5404	22.5256	21.5173	21.8157	21.6724	22.0786	22.0263	22.178	22.0737	21.7233	21.8172	21.9377	22.0937	20.7725		+	0.931319	-0.287738	1.64512	-0.584803	Q8BH69
20.7015	20.3551	20.7871	20.5934	21.0878	21.4604	21.003	20.5659	20.9636	22.233	20.8798	20.6778	21.6997	21.2557	20.5688	21.2914	20.8762	20.5885	21.4586	22.0654	21.2717	21.099	20.6774	21.946			0.404577	0.215843	0.541271	0.365837	Q9CT10
16.5239	15.4534	17.4567	16.7812	15.0623	16.2786	16.9298	15.152	17.7751	19.3512	15.8638	15.2956	18.6611	16.5328	16.7634	17.6525	15.6926	14.3239	19.8085	18.9601	20.7699	17.6187	14.5785	20.9			0.194599	0.345033	0.94279	2.04471	Q9EPL2
18.0058	17.9559	19.4214	19.2504	16.6033	19.5252	19.1561	17.8831	19.202	18.7665	17.3344	19.365	21.4964	18.9298	19.443	19.4054	18.172	19.5144	21.057	21.7544	19.5493	19.3406	18.7676	21.5192		+	0.844442	1.03318	1.71087	1.7135	Q6ZQI3
18.4744	18.8887	18.9454	19.7328	18.4555	19.4753	19.1079	18.7048	17.3463	20.6516	18.9738	19.1899	20.5607	19.0795	18.9693	20.1479	19.4023	19.6649	21.0099	19.6641	20.5512	18.7771	19.7966	20.5853			1.09293	0.642075	1.10737	1.06832	B1AZI6
21.6609	21.4176	20.5903	21.605	22.1453	20.6172	21.5987	21.4206	20.9417	17.9954	21.9198	20.9893	21.9467	20.894	19.485	19.8561	22.0203	18.9265	21.5636	20.7031	15.4797	20.6348	21.6873	8.17991			0.71056	-0.817922	0.603977	-2.76953	Q9R0U0
21.5445	21.1148	21.1467	20.9551	19.7989	21.3872	21.3079	21.4164	21.1916	19.2673	20.1254	21.665	21.3291	21.3791	21.7951	20.3975	21.0365	20.7708	21.1924	20.9063	21.5317	21.2385	20.6051	20.8208			0.152823	0.12684	0.223506	0.220201	Q8BQM4
20.0108	17.9059	19.1585	19.2876	18.8823	19.6527	19.9006	19.1895	19.4435	18.3998	16.399	19.2498	20.4496	20.3138	19.0907	18.5589	18.3955	19.7098	20.8356	21.2785	19.6993	19.4149	18.648	21.0791			0.241172	0.270064	1.1926	1.39553	P36993
18.6562	15.5502	19.7457	19.2979	17.7198	20.328	19.1258	18.4261	19.3816	19.9776	17.4054	19.1874	20.8174	20.392	20.2471	19.9953	18.9578	20.3456	20.1615	20.5363	20.74	20.4269	20.0708	20.8132		+	1.20972	1.57622	2.60441	1.5408	Q3UVK0
18.9323	16.9985	19.7027	17.7583	16.6233	20.9629	20.3201	16.2228	19.5605	20.343	17.1278	19.5241	21.0789	20.526	19.966	19.1968	18.499	20.4123	20.4225	21.7159	20.3651	19.9615	19.2501	21.4286			1.02365	1.45018	1.19269	1.67424	Q9CWK3
19.3681	19.3419	20.2424	19.7673	19.0426	20.9123	19.3182	19.8522	20.0599	19.9487	19.3217	20.2702	20.054	20.5293	20.3691	19.4068	19.5583	21.3239	20.6871	20.7836	20.8701	19.4579	17.2588	21.9986			0.50445	0.427801	0.227333	0.380849	P57748
18.974	18.3686	19.5152	18.4081	17.9756	19.404	18.853	18.2657	19.9194	18.3696	17.8468	20.2183	19.6698	18.9045	19.7725	18.6562	16.2245	19.4474	19.2227	20.044	19.2871	18.1746	17.5769	20.3661			0.0027938	0.00492223	0.130714	0.199773	Q9CSN1
19.6215	17.2765	20.197	19.5192	18.4738	20.1075	19.9673	19.9176	20.5956	19.5688	17.3381	20.4348	20.9042	18.6287	20.2377	19.143	19.6542	20.5069	16.652	17.3956	19.5246	18.1461	16.934	20.0837			0.537566	0.64655	1.14506	-1.51437	D3YXK2
20.6073	18.9517	20.5583	18.0912	19.5688	20.3398	19.6748	20.2156	20.3751	19.5965	20.1133	19.4683	19.2597	19.2371	20.0428	20.1864	19.1313	19.9237	19.5421	20.8476	19.9223	20.2647	19.5887	19.7079			0.0435145	-0.0560274	0.105235	0.0716181	Q3U0V2
20.5182	20.6474	22.6538	22.1801	20.4203	22.449	19.4502	17.5658	21.7558	23.7732	15.6286	20.2778	22.8045	22.4854	23.2068	23.8482	22.9649	23.5679	22.1091	23.7397	22.9276	22.8885	22.7274	23.7676	+	+	2.24323	1.66815	1.65255	3.28473	Q9D1L0
19.7621	19.9065	20.2523	19.7188	19.5223	19.9397	18.5836	18.5499	19.4966	19.8713	19.4018	19.7067	19.6257	19.3518	19.5982	19.2841	20.6131	19.0781	18.828	17.8799	19.2839	19.6958	20.3431	18.2941			0.506107	-0.258445	0.197182	-0.214182	Q9R0M6
20.9128	19.8151	19.9904	19.7337	17.1286	20.9135	20.1772	19.3766	18.688	16.334	18.1637	20.5111	19.9482	19.4447	19.2378	18.4847	18.2154	20.3667	19.7063	17.5752	18.1607	17.1609	15.3795	19.343			0.30443	-0.466082	0.529031	-0.987518	Q61510
19.6031	17.4245	18.9026	19.9653	18.9067	19.2691	20.0951	19.0324	17.8757	18.1048	18.817	17.0702	20.227	19.1359	17.4599	19.1545	19.2687	18.3342	19.6871	18.0616	16.6943	18.1284	18.5237	17.2354			0.0558631	-0.0818122	0.319855	-0.44411	Q9ESU6
22.4342	23.1907	18.5338	20.7067	17.8168	17.5965	19.1898	22.3457	18.1579	18.1612	19.1388	22.0312	16.032	16.5059	19.2139	18.9595	17.8171	19.5416	16.0915	13.35	17.732	18.001	17.9806	16.3505		+	0.961477	-2.03476	1.92703	-3.25317	Q8R2X8
19.2511	17.2854	19.3588	18.7637	17.9065	20.2256	18.9199	19.138	19.353	19.1687	18.0477	19.856	18.5065	18.7306	19.3811	18.7745	17.3159	19.4249	18.9348	18.9282	18.8961	18.6397	18.1449	19.3543			0.0747794	-0.1096	0.410003	-0.264256	Q6ZWR6
21.0606	20.9904	21.7555	20.0076	18.6296	21.8885	18.512	19.145	20.2284	20.3953	17.549	19.5559	20.8124	20.9098	22.7826	21.8001	21.378	22.4583	20.8804	16.7226	20.4608	19.2761	19.0849	19.6295			0.862309	0.968163	0.0538796	0.111455	Q9D1C1
15.8355	15.876	0	16.2446	16.2545	18.0904	15.975	16.0817	6.12928	10.9166	8.89785	9.58871	19.2898	17.3486	6.70044	16.3546	1.58496	17.7015	19.2273	20.3172	9.56796	7.21917	16.8011	20.4848			0.0487221	-0.553527	0.790491	4.33805	O54829
19.5812	17.1882	18.9866	19.7387	18.9244	19.4247	19.6822	19.6822	18.8716	17.3864	19.4727	19.6872	19.6111	19.5324	18.2589	18.9117	19.47	19.1816	20.4518	19.9729	16.3041	19.5047	19.1505	20.1107			0.170022	0.186954	0.0592305	0.118743	Q2NL51
18.8849	19.5829	17.8683	18.7259	17.4174	16.6711	18.7866	19.6958	17.9277	17.2885	17.7705	20.5108	18.7465	17.9319	18.2359	18.5397	18.2763	18.7947	18.8518	18.5041	17.5005	17.8631	18.8008	12.8297			0.2026	0.229089	0.583951	-1.27166	Q8BWZ3
19.5294	20.8708	19.4385	19.7936	20.1503	18.4679	18.4721	20.3147	17.9864	14.4954	20.6955	20.0914	17.2467	18.9677	18.3529	19.5298	20.6093	19.257	18.4527	15.9312	17.7463	18.4371	20.4183	16.7822			0.627396	-0.714521	0.264435	-0.714632	Q9WTR2
20.5759	21.5219	20.2555	20.5303	19.8806	20.2153	20.1532	20.3845	18.5572	18.9113	20.0825	21.255	19.5124	20.4317	20.2935	20.5973	21.0265	20.4832	19.0509	15.0363	17.9337	19.7738	20.209	15.9284			0.13263	-0.105822	1.13364	-1.90194	E9Q5G3
16.7678	13.161	15.0032	16.5681	15.5812	17.5949	16.7489	16.6016	15.7754	17.9192	13.9657	14.5071	17.5085	17.1447	14.6635	16.4165	12.1951	17.2369	17.9023	15.8474	14.1101	16.476	16.7321	13.8631			0.0267105	0.081483	0.0391029	-0.0978045	O08738
16.0239	14.7439	17.0959	17.0494	17.8395	18.9024	15.701	16.1298	18.3061	16.8608	17.491	19.4323	16.5408	17.9448	19.3774	17.9615	18.0724	18.68	16.8101	18.3097	14.505	18.0142	19.5285	15.9098			0.880929	1.15363	0.0539738	-0.14067	B1AS42
20.1973	22.407	19.6212	18.9134	18.6275	19.7684	18.3305	20.27	18.9124	18.2115	20.504	20.8954	16.9887	19.2752	18.599	17.6763	17.3491	20.0381	17.8418	16.9664	19.2839	17.1322	19.8639	18.7883			1.26856	-1.6014	0.972156	-1.20787	Q91X20
19.4106	9.82814	19.8399	18.9835	20.867	19.3622	19.9949	19.97	17.2033	18.6471	20.9047	19.375	15.8451	18.9548	15.0674	18.4821	18.4857	17.4906	14.5798	15.453	17.9561	18.3214	19.4165	17.6086		+	0.143145	-0.660969	1.37095	-2.12657	Q7TSJ6
19.2614	17.6019	17.8289	17.7943	17.2805	18.8128	18.4551	18.2391	17.6174	18.3173	16.99	18.4493	14.6888	18.3273	16.764	16.9329	17.0508	18.6211	18.1147	16.5165	16.8598	16.6529	16.4129	17.5788		+	0.842247	-1.03251	1.65084	-0.988771	Q8BGC1
19.2228	21.2539	18.7107	19.5019	19.4217	16.9259	18.3155	19.8212	18.013	19.0252	18.952	19.3746	16.7178	17.7842	17.724	19.6967	20.2312	17.2204	17.9298	17.097	18.1776	18.6548	20.3659	15.7802			0.567039	-0.943764	0.677852	-0.916055	Q91WF3
17.0227	14.4892	16.4671	12.3682	14.9479	15.0662	15.0143	14.6851	14.3987	13.6057	15.3278	18.021	19.2899	15.8623	16.5583	13.0346	11.6537	18.0753	19.2432	20.1618	15.4145	13.3891	11.8258	16.0675			0.202555	0.685462	0.238906	0.841533	Q6S5C2
20.388	21.6031	20.374	20.6235	21.6545	20.0687	19.9385	20.8265	20.1679	15.2086	21.0286	20.7691	19.2797	20.1729	20.3618	19.7314	21.0123	20.6959	19.7362	19.3361	19.9986	19.6874	20.7904	19.0384			0.799993	-0.576283	0.0406218	0.107978	Q9DCE5
17.1633	21.8149	16.6955	19.4477	20.0703	15.7619	16.2872	19.7747	16.103	16.5246	20.9796	10.9513	14.842	16.5205	16.0093	17.4177	19.0992	16.4342	15.7028	14.8737	15.9891	17.2147	19.5846	13.9515			0.845765	-1.77179	0.128218	-0.550656	Q8VCN6
12.9924	14.1338	19.1117	11.4221	11.207	20.4011	16.9825	14.4021	17.2148	19.0472	14.7596	12.1293	19.5293	14.0376	18.4529	16.7154	14.4548	19.3354	15.7427	13.6775	20.316	14.1146	14.203	19.6325			0.569313	2.20957	0.127794	0.525114	Q8BWR8
19.5109	21.6332	14.7677	19.7457	19.1257	15.9614	18.9658	20.3914	16.3664	16.122	19.1405	16.8084	16.6135	19.5928	16.9494	16.411	15.7991	16.7327	18.0055	14.5452	16.1828	16.7241	16.9335	15.2877			0.601026	-1.44101	1.0757	-1.68596	O35973
18.8604	19.9175	17.1674	18.3846	18.7913	18.5356	18.6388	19.0712	13.8248	17.0246	18.9336	18.987	17.6445	17.4382	14.7727	17.0275	17.7158	18.717	18.5235	16.5811	12.0607	16.6198	17.0674	18.5374			1.2349	-1.39021	0.420163	-1.18169	Q80UW5
20.1066	21.0918	18.7955	20.1072	20.1351	16.5388	19.2161	20.6142	17.3074	15.4193	21.1792	20.2602	15.9767	17.527	16.2394	18.1342	17.7276	18.1893	19.4324	14.7528	15.4741	17.9386	19.1835	15.9824	+		1.74859	-2.16348	0.80822	-1.8721	Q8R3C0
19.6717	22.5934	19.8649	18.728	17.34	16.1574	19.9929	20.9923	16.7585	15.3277	18.8523	20.9516	16.1915	14.7505	16.4062	15.6297	18.1514	19.0513	17.9968	17.772	15.8016	15.8809	19.077	15.3288			1.2079	-2.36248	0.86671	-1.83638	P51410
18.2186	16.5248	17.4735	17.6925	16.5513	18.5724	17.9585	17.6068	17.4232	15.3907	16.5618	17.8389	16.9687	18.2096	17.5099	17.6608	17.8161	18.4749	17.6207	18.394	17.3898	17.774	17.6882	17.7913			0.279557	0.267824	0.798341	0.64633	B2RQC2
29.5114	30.1528	29.7429	29.6876	30.5098	30.0247	29.5657	29.9833	29.9695	30.3672	30.3724	29.869	29.0519	29.6664	29.5606	29.4335	29.7623	29.635	29.0288	29.2736	29.5583	29.545	29.783	29.9262	+	+	1.36704	-0.419924	1.67217	-0.502033	P16858
27.516	27.4391	27.3631	27.0974	27.3069	27.9139	27.844	27.7083	27.6164	27.3763	27.118	27.6743	28.1337	28.3373	28.0987	27.6873	27.4145	27.9567	28.0251	28.6096	28.2816	27.9105	27.2094	28.5386	+	+	1.74724	0.498598	1.3456	0.539555	P09405
26.898	26.9655	26.5356	26.3902	26.81	26.61	26.9209	27.0753	26.8767	26.5839	26.7528	26.6031	27.4266	27.3229	26.964	26.7407	27.2223	26.7544	27.4529	27.9353	27.139	27.0753	27.0398	27.3688	+	+	1.4635	0.370274	2.14448	0.533062	Q61753
26.47	26.4994	26.5559	26.4001	26.3209	27.003	26.8419	26.5955	26.8263	27.1202	26.297	26.7351	27.2693	27.209	27.2437	26.9318	26.5227	26.8005	26.9164	27.4907	27.1684	27.087	26.3372	27.686	+		1.80153	0.454632	0.917321	0.378291	P63323
26.5478	26.634	26.587	26.7909	26.8388	26.4175	26.4784	26.781	26.9103	26.8175	26.7081	26.5703	26.6517	26.6775	27.1138	27.0611	27.0914	26.4118	26.5982	26.9368	27.0433	27.0293	26.951	26.7214			0.756808	0.198565	0.931069	0.169062	Q9CR57
26.0417	25.7986	25.998	26.0123	26.3858	26.3428	26.3092	26.1198	26.3099	25.9042	26.174	26.1451	26.5117	26.3203	26.624	26.3549	26.3503	26.2623	26.4741	26.966	26.6235	26.5415	26.2751	26.7249	+	+	1.77468	0.307394	2.51271	0.440477	P35980
26.9462	27.4994	27.1365	26.6705	27.7128	27.27	26.9038	27.438	27.3168	27.2177	27.5476	26.8325	26.56	26.9917	26.2852	26.0892	26.6604	26.1848	26.4434	27.566	26.4973	26.3326	26.677	27.0131	+		2.31302	-0.744006	1.1649	-0.454504	P09411
25.1742	24.7923	25.2974	25.2344	25.2452	25.7647	25.6252	25.2831	25.4921	25.9725	24.9695	25.1049	26.1244	26.0133	25.6627	25.6963	25.4258	25.4788	26.0124	26.5054	26.004	25.9006	25.2562	26.2866	+	+	1.73781	0.482174	1.54739	0.586335	P97351
25.9473	25.9268	25.3147	25.0165	25.3842	25.9577	26.1376	26.0712	25.5464	25.5133	25.2169	25.7807	26.5664	26.883	26.3396	25.8486	25.7494	26.3518	26.5193	26.9701	26.5982	26.1506	25.5937	26.9135	+	+	1.79798	0.698598	1.81502	0.746549	P38647
24.0311	24.4508	24.9727	24.8041	24.0378	24.614	24.4925	24.5384	25.4817	25.9778	24.1436	24.6575	25.6674	25.6617	26.1991	26.4242	25.1155	25.5025	25.5448	26.226	26.0599	25.9256	25.2698	26.169	+	+	3.31863	1.27666	1.90282	0.983922	P14148
25.1906	24.9159	24.6256	24.0884	23.8992	25.0234	25.2693	25.0791	24.7656	23.965	23.9358	25.0746	25.9449	25.9065	25.6773	24.9807	24.8195	25.5866	25.9059	26.1897	25.9175	25.3627	24.7012	26.03	+	+	1.85929	0.862039	1.89826	1.00293	Q8BP47
25.1669	25.5154	24.8693	25.4337	25.1756	25.5273	25.5717	25.502	25.2085	25.6731	25.2396	25.0898	26.0348	25.9875	25.3174	25.7423	25.4173	25.6178	25.9965	26.3246	25.6813	25.7569	25.3284	26.0508	+	+	1.53344	0.404806	1.72472	0.475643	Q9CPR4
26.8803	27.2499	26.5883	26.8541	27.7481	26.8769	26.8713	27.1393	26.7589	26.7767	27.5873	26.8365	26.5011	26.68	25.8287	26.0774	26.6153	26.0209	26.4239	26.9021	25.8371	26.2784	26.6186	26.8045	+	+	2.14742	-0.745681	1.51026	-0.517577	P17751
25.4354	25.7888	25.7879	25.448	25.6872	25.5706	25.544	25.7756	25.957	25.0974	25.4075	25.741	26.2175	25.8373	26.1745	25.8419	25.8178	25.5011	25.8637	26.6007	26.1288	25.703	25.7804	26.3026		+	1.28854	0.278718	1.51809	0.476105	P47911
25.9758	26.0036	25.8565	25.9023	26.2306	26.1947	26.1537	26.1035	26.0324	25.9359	26.2296	26.1044	26.4653	26.4355	26.0971	25.9311	26.1717	25.9338	26.4756	26.4703	26.4654	26.3239	26.0831	26.4795		+	0.631635	0.145172	2.43972	0.289673	P29341
24.957	24.9965	25.1385	24.9869	24.8358	25.4718	25.0808	25.0883	25.4227	25.2831	24.6355	25.2199	25.4763	25.3913	25.645	25.4627	25.1724	25.5461	25.4895	25.7161	25.7447	25.248	25.1265	26.1251	+	+	2.19974	0.384535	1.46053	0.45328	P27659
25.5544	25.1995	25.2191	25.2288	25.1094	25.6611	25.7299	25.594	25.4936	24.7097	24.8951	25.6912	25.8673	25.882	25.8979	25.4503	25.4689	25.4682	25.7011	25.6379	26.1068	25.9453	25.3166	25.9025	+		1.59738	0.343707	1.10811	0.416131	Q922Q8
24.4877	25.1074	24.9957	24.884	24.6768	25.3221	25.3954	24.8838	25.0274	25.1436	24.7512	24.9329	25.6322	25.7239	25.3874	25.5814	25.1902	25.2176	25.7933	25.8634	25.5474	25.3184	25.0745	25.7825	+	+	2.28228	0.543164	2.19337	0.54089	P61358
25.1443	25.3564	25.5269	25.3229	25.6091	25.4793	25.181	25.3112	25.7177	25.6373	25.6351	25.5413	25.0008	25.1938	24.984	24.5703	24.5291	24.7526	24.6765	25.0362	25.04	24.6852	24.4831	25.3549	+	+	2.91136	-0.56804	2.5905	-0.624614	P17918
23.4729	23.3516	23.7534	23.8015	23.3254	24.4441	24.4701	23.6733	24.0851	24.3619	23.3548	23.8447	25.6055	24.9399	24.3026	24.2468	24.114	24.2255	25.4846	26.3158	24.6729	24.4898	23.902	25.6353	+	+	1.87269	0.880899	1.72312	1.11846	P62281
25.433	25.9806	25.2182	24.8872	25.9393	25.5591	25.4188	25.6913	25.3814	25.3273	25.8756	25.3529	25.3867	25.4036	24.5477	24.161	24.8035	24.8934	25.4047	25.8507	24.8611	24.1193	24.6989	25.4226	+		1.45515	-0.636903	0.895316	-0.44831	Q99KI0
24.7369	25.3848	24.7075	24.8579	25.2365	24.6291	24.8194	24.9936	24.9209	25.2938	25.2082	24.6003	25.061	25.1024	25.1501	25.2328	25.3508	24.8181	25.1212	25.3338	25.3265	25.2104	25.1452	25.313		+	0.665878	0.193751	1.44604	0.26901	P50580
24.6442	24.6336	25.1928	24.6332	24.8762	25.1961	24.8607	24.7857	25.3118	25.4881	24.7777	24.8926	25.2291	24.9609	25.6048	25.003	25.0084	25.1281	25.1673	25.4443	25.7119	25.0099	24.8678	25.6283			1.11235	0.293011	0.803226	0.28548	Q9CXW4
25.0751	24.167	24.5998	25.1096	24.3321	24.8717	25.5315	25.3477	24.8786	25.1363	24.2688	23.9804	25.4862	25.9134	25.392	26.1301	25.2872	25.221	25.4461	26.3938	24.9472	26.0254	25.3751	25.1889	+		2.60842	0.879114	1.21287	0.705531	Q9CY58
25.4586	25.435	25.2705	25.4266	25.6225	25.1459	25.5582	25.5357	25.5384	25.8959	25.4823	25.6047	25.6353	25.7618	25.8694	25.9222	25.9097	25.533	25.6206	25.6289	25.5335	25.9727	25.7547	25.3098	+		2.63081	0.37872	0.119	0.0341409	O08709
25.771	27.2048	26.5084	26.2442	27.4406	26.2896	25.9376	26.5412	26.5073	26.3292	27.3326	25.8525	25.3072	26.1003	25.3534	25.3936	26.3864	25.7221	25.5617	26.0466	25.5526	25.2257	26.5057	25.8141	+		1.68432	-0.865917	1.29865	-0.63235	P05064
24.8257	24.4332	24.926	24.7045	24.5925	25.2903	24.9413	24.7573	25.0628	24.618	24.3631	24.8522	25.5084	25.2853	25.0267	24.7763	24.8856	24.9882	25.2821	25.7206	25.3802	25.0225	24.8493	25.9256		+	0.936235	0.283026	1.9218	0.597609	Q62159
24.6887	24.6771	24.1709	24.0418	24.1704	24.3765	24.6158	24.6545	24.4079	23.6524	24.1407	24.4681	25.0885	25.0504	24.9977	24.4744	24.6291	24.9288	25.1815	25.4604	25.0666	24.7459	24.5589	25.2684	+	+	2.1188	0.507249	2.25072	0.723706	Q8CGC7
24.998	25.2604	24.9875	24.5569	25.1997	24.9571	24.967	25.2314	25.0721	24.7591	25.1229	25.129	25.4466	25.3752	25.1618	24.656	25.3438	24.999	25.4585	25.7556	25.2219	25.0272	25.2964	25.1671			0.514841	0.170486	1.28283	0.274189	P80314
24.8206	25.2959	24.8168	24.8872	24.9972	24.7998	24.8765	25.138	24.96	24.8129	24.9916	24.7843	25.3528	25.2204	25.2199	25.0047	25.2048	24.6694	25.1893	25.6344	25.1766	25.0919	25.1254	25.3641		+	0.71104	0.175744	2.16368	0.336382	P62849
24.9124	25.4942	25.362	25.2074	25.4795	25.7898	25.2807	25.2787	25.6045	26.0566	25.4335	25.4508	24.9489	25.3237	25.0429	25.1349	24.8797	25.1772	25.0104	25.4454	25.4833	24.8686	24.8754	25.8437			1.20838	-0.289669	0.657975	-0.262994	Q9DBJ1
24.4917	24.4823	24.3411	24.269	24.2205	24.5169	24.6708	24.4767	24.5319	24.8023	24.2075	24.4017	25.0119	24.8061	24.8756	24.738	24.5941	24.5651	25.0763	25.2666	25.1115	24.749	24.6461	25.1669	+	+	2.84968	0.37823	2.38539	0.487592	P80315
24.5677	24.822	24.6044	24.6346	24.5543	24.802	24.7423	24.7558	24.7573	24.8826	24.5566	24.6324	25.2493	24.8709	25.2286	25.0916	24.9541	24.7488	24.8953	24.8725	25.1742	24.8849	24.7953	25.6843	+	+	2.44698	0.359722	1.33754	0.329896	P62754
20.5488	22.5245	21.0754	22.2904	20.5134	20.4811	20.9731	21.1471	22.0178	26.2214	21.6872	20.779	23.6758	23.5606	23.3791	25.4567	22.8234	22.2748	23.3953	23.5591	24.3332	23.4228	23.1977	24.7436	+		2.54804	2.28947	1.04188	1.63767	P62911
23.9214	23.8003	23.887	23.2226	23.2486	23.5613	24.0559	24.1511	24.1214	23.5283	23.2413	23.7334	24.6389	24.5367	25.0491	24.3588	24.1259	24.5149	24.6631	24.9203	25.0488	24.3563	24.2897	24.8191	+	+	3.38612	0.930518	2.92658	0.877613	P10852
24.97	25.7939	25.4621	25.16	25.9585	25.5264	25.0329	25.4328	25.5272	25.4391	26.0042	25.4406	24.8889	25.3405	25.1246	24.8478	25.3289	24.9888	24.9167	25.4999	25.3236	24.9643	25.3525	24.8784	+		1.30588	-0.391903	1.08797	-0.323563	P14152
22.9411	24.6631	23.4985	24.2297	23.8758	23.3518	23.5708	23.4797	23.1063	24.1414	23.5239	23.1142	24.4477	24.2733	24.2707	24.6307	23.7931	24.393	24.4087	24.4221	24.7452	24.1778	24.1929	25.0296		+	1.08606	0.54142	3.19629	1.00668	Q9CQX2
25.3002	25.7001	25.2853	25.3176	26.4573	25.7925	25.2295	25.7671	25.5755	25.5402	26.2426	25.5425	24.9652	25.4974	24.3327	24.5296	25.2213	25.2217	24.8281	25.572	24.3811	24.9322	25.16	25.4774	+	+	1.58299	-0.680865	1.57835	-0.591083	P13020
24.7805	24.4194	24.5701	24.7032	24.5075	24.7766	24.5618	24.7696	24.7087	24.3642	24.5463	24.4435	24.9384	24.9637	24.8631	24.5398	24.5758	24.5697	24.6405	25.0675	24.7949	24.6959	24.4049	25.1038			0.546212	0.115546	0.951395	0.218877	P63001
23.8727	25.1134	24.7429	24.4653	24.3379	24.6611	24.5594	24.4644	24.9076	25.5901	24.48	24.4952	25.3208	25.0153	25.0356	25.5168	25.3573	25.262	25.3379	25.8305	24.9161	24.6406	25.2143	25.9459	+		2.46951	0.71906	1.17137	0.564754	P08228
24.0701	24.6177	24.7047	24.1723	24.1297	24.4489	24.5609	24.3604	25.0262	25.0005	24.3629	24.66	24.4753	24.6462	25.2323	24.8742	24.6201	24.7394	24.6546	24.4392	24.9283	24.4453	24.6661	24.6024	+		1.60497	0.407327	0.103754	-0.0391525	P35979
23.7342	24.291	24.0243	24.0979	23.458	23.8365	24.1449	23.9406	23.8959	24.7895	23.6576	24.0699	24.0598	24.2253	24.5336	24.9328	24.1684	24.2222	24.3419	23.8195	24.5517	24.2255	24.0339	24.4557	+		1.51803	0.45006	0.356754	0.154957	P12970
24.1307	24.4278	24.1848	24.2822	24.6032	24.1863	24.3412	24.399	24.3896	24.8589	24.4093	24.1298	24.6183	24.6618	24.4886	24.5889	24.6664	24.3599	24.56	24.8074	24.6442	24.8148	24.5494	24.5804	+		1.84389	0.2615	1.26271	0.238057	Q9JJI8
23.845	23.7614	24.0251	24.0365	23.2312	24.3141	24.0469	23.9206	24.0316	24.9389	22.9524	24.0804	24.8037	24.997	24.6982	24.7066	23.9988	24.5606	24.519	25.4335	24.5688	24.6517	24.3779	25.0857	+	+	2.40017	0.758604	1.53431	0.777667	Q9WTQ5
24.3205	24.2102	23.1645	23.2581	23.0154	23.5466	24.1833	24.2178	23.3694	23.4256	23.1297	23.7925	24.4031	24.8776	25.2082	24.852	24.8577	24.9098	24.6851	24.0003	24.9514	24.9509	24.65	24.8683	+	+	3.31041	1.2655	2.76314	0.997943	Q61024
23.3967	23.3403	22.8755	23.0956	22.9771	23.609	23.8199	23.5519	23.0998	23.9329	22.8768	22.8571	24.58	24.3025	23.643	23.755	23.514	23.7643	24.354	24.8791	24.0194	23.8072	23.4031	24.3898	+	+	2.2142	0.710738	1.68694	0.785698	Q8BK67
24.7433	24.8179	24.8633	24.6754	24.5631	24.6011	24.636	24.9337	24.9692	24.8078	24.5012	24.9672	24.4549	24.8309	25.3649	24.9574	24.8946	24.7905	24.4548	24.3433	25.0824	24.9064	24.7207	24.7057			0.667691	0.171515	0.316611	-0.10032	Q6ZWN5
24.5542	26.5743	24.9155	25.0919	26.0676	24.2814	25.0888	24.8663	25.1663	24.9675	26.177	25.2305	24.7549	24.7263	24.1059	23.9863	24.5991	24.7434	25.2283	25.3535	24.1166	24.0355	24.9623	24.4133			1.0968	-0.761497	1.03514	-0.56447	Q8VHE6
24.0849	24.1708	23.6817	23.8004	23.6949	23.9272	24.0947	24.2146	23.9475	24.2981	23.7807	23.9605	24.5274	24.6489	24.5583	24.4598	24.5566	24.4691	24.5612	24.6515	24.5868	24.6157	24.4296	24.7595	+	+	4.59536	0.643354	3.96828	0.551364	P26638
24.7213	25.0405	25.0937	24.9396	25.5628	24.9264	24.6936	24.942	25.1847	24.8281	25.4581	24.9687	24.4508	24.8075	24.956	24.4814	24.8169	24.6312	24.4509	24.5054	24.9938	24.6608	24.7727	24.6209	+	+	1.5109	-0.35674	1.51544	-0.345099	Q61881
23.3641	23.0067	22.9129	22.4197	22.2482	22.9858	23.6316	23.1542	23.2743	22.9263	22.1998	22.7417	24.4199	24.2882	24.2755	23.7373	23.5356	24.0785	24.409	25.0126	24.3358	23.7395	23.4462	24.7115	+	+	3.63413	1.23292	2.67847	1.28781	Q99LS3
24.0256	23.8938	24.058	23.241	23.6203	23.9418	23.8351	24.0494	24.3781	23.7101	24.1494	24.2968	24.6795	24.6755	24.2173	23.2564	24.4216	24.274	24.2736	25.0471	24.4996	23.5669	24.4932	25.1972			1.01199	0.457325	0.919161	0.44311	Q6PDM2
24.228	24.4002	24.5053	24.258	24.4391	24.0221	24.2518	24.3485	24.3434	24.1265	24.3473	24.1012	24.5178	24.35	24.495	24.3576	24.4656	23.9302	24.5203	24.3986	24.2263	24.2488	24.1351	24.07			0.148988	0.0439157	0.0582737	0.0134001	P63037
23.9504	23.693	24.7725	24.0445	23.9293	24.5886	23.397	23.6044	24.2378	24.1349	23.57	23.7866	24.4877	24.3543	25.2207	24.2242	24.2445	24.8672	23.7169	24.1534	24.9464	24.0111	23.8263	24.9878			0.924794	0.40334	1.01121	0.485199	P01899
24.0088	24.0704	23.8905	23.6844	23.587	23.9132	23.9746	23.9822	24.1662	23.9823	23.5574	23.9064	24.0765	24.1885	24.4766	24.1936	24.1769	24.2079	24.1361	24.0139	24.7629	24.2425	24.0874	24.3007	+	+	2.48295	0.360934	1.42946	0.329076	Q9CWJ9
22.9385	21.52	22.6261	22.7718	22.3025	22.6816	23.111	23.1221	22.9343	22.5801	22.1774	21.629	23.8645	23.8992	23.9814	23.7059	23.5945	23.8322	23.779	24.4381	23.8652	23.6274	23.5274	23.8418	+	+	3.98398	1.33953	2.98059	1.25421	Q9Z127
24.5289	24.8818	24.4672	24.7692	25.4992	24.9048	24.4104	24.716	24.4022	24.5741	25.1955	24.2582	24.6336	24.8863	24.2269	23.8913	24.2487	23.9564	24.3498	25.0425	24.4809	24.3137	24.2842	24.8545	+		1.46502	-0.534648	0.0744163	-0.0384509	P14094
23.6274	23.6463	23.5741	23.6344	23.2814	23.7218	23.7684	23.6744	23.9467	24.609	23.245	23.7449	24.3765	24.351	24.147	24.1637	23.6379	23.9205	24.2752	24.8344	24.3391	24.1714	23.4729	24.3064	+		2.58175	0.518538	0.832801	0.401841	P62264
24.071	24.022	24.1242	24.2932	23.7147	23.6703	23.9601	24.4034	24.4169	24.5892	24.0106	23.5925	23.8709	24.0453	24.4791	24.3049	24.275	24.2074	23.7338	24.1654	24.6047	24.1543	24.3088	24.0213			0.869776	0.214512	0.00460836	0.00261434	O35682
26.8837	28.112	27.0208	27.0186	28.3435	26.1127	26.81	27.5591	27.0988	25.1858	28.1997	26.5078	25.7329	26.7115	25.9589	25.2677	26.9793	25.3479	25.9269	26.1459	25.7182	26.3337	27.0665	24.3444	+		1.72525	-1.24885	0.950076	-0.970924	P06745
22.9786	22.8484	23.2002	22.5099	23.1711	23.5927	23.4027	23.2422	23.6133	22.9058	23.1277	22.8179	24.2104	23.8882	23.5916	22.9269	23.023	23.5345	24.232	24.5556	24.0215	23.1131	23.2217	24.7483		+	1.06991	0.478916	1.59653	0.797105	Q62093
24.8992	24.8403	25.1235	24.731	24.985	25.0933	24.7671	24.9315	25.1597	24.6271	25.0363	24.9719	24.5372	24.8405	24.8767	24.5134	24.9119	24.973	24.3266	24.4134	24.6103	24.6881	24.7099	24.5705		+	0.897593	-0.169907	2.33205	-0.362445	P62880
25.1645	25.6498	25.3756	24.8868	25.3349	24.884	25.029	25.5891	25.5577	24.8432	25.4145	25.3329	24.2251	24.9958	25.0195	24.2839	24.959	24.7758	24.4332	24.5966	24.8013	24.3392	24.8745	24.3556	+	+	1.60053	-0.506116	3.09271	-0.727637	P23492
24.4926	25.1306	25.1691	24.7548	25.3038	24.5564	24.4672	24.9489	25.3207	25.1134	25.3618	24.5734	24.2847	24.8193	24.4649	24.1852	24.7617	23.9286	24.1389	24.9923	24.337	24.4497	24.7803	23.8687	+	+	1.49034	-0.493826	1.39546	-0.536407	P10649
24.9021	24.8678	24.7332	24.7123	25.0188	24.838	24.5848	25.1747	24.9123	24.4673	25.0416	24.6436	24.242	24.6675	24.2598	23.9731	24.5509	24.3664	24.054	24.3253	24.3306	24.4848	24.389	24.2125	+	+	2.96768	-0.502084	2.52301	-0.504724	P70333
23.6042	23.7071	23.5568	23.4583	23.671	23.7023	23.9868	23.4766	23.6414	24.0153	23.5376	23.2817	24.3502	24.1583	23.8294	24.0899	23.6879	23.7452	24.2837	24.8096	23.5999	23.9856	23.7259	24.5272	+		1.98861	0.360179	1.28679	0.498752	O35226
24.5363	25.4327	24.8387	24.3141	25.4945	24.0946	24.4361	25.0803	24.9697	24.326	25.2987	24.9494	24.1817	24.6187	24.1242	23.5866	24.2796	23.8161	24.3469	24.5375	24.0128	23.6693	24.3207	23.5537	+	+	1.46492	-0.683973	2.19028	-0.769867	Q99LC5
23.8669	23.4459	23.5424	23.6239	23.4891	24.0658	24.0404	23.6186	23.5316	24.17	23.162	23.8814	24.4535	24.4951	23.8324	23.9937	23.6514	24.1756	24.2729	25.1419	23.7831	24.1949	23.7531	24.5212	+		1.51462	0.427944	1.20406	0.543854	P27546
25.2731	25.8373	24.9844	25.0195	25.6191	24.9834	24.9257	25.7533	24.9665	24.6011	25.5893	25.314	24.049	25.1661	24.5787	24.1543	24.8027	24.6085	24.1899	24.7277	24.3738	24.2927	24.6824	24.4268	+	+	2.03968	-0.726258	2.40897	-0.742764	Q9WUA3
23.2444	23.1577	23.0976	23.1526	23.2447	23.488	23.4366	23.42	23.2756	23.429	23.1464	23.2671	23.8464	23.897	23.6001	23.3234	23.3756	23.64	23.8527	24.2624	23.8104	23.6204	23.3289	24.1391	+	+	2.19767	0.382894	2.20306	0.506544	Q99L45
23.4558	23.1272	23.4551	23.5719	23.5319	23.6457	23.4437	23.3412	23.7132	24.089	23.4484	23.6098	23.7697	23.7201	24.0648	23.9586	23.9824	23.7408	23.6259	23.9391	24.0374	24.0781	23.7681	24.1217	+	+	2.80555	0.408134	1.39746	0.320832	P23116
22.9447	22.5557	22.2321	22.3441	21.6246	23.3932	22.9794	23.1735	22.256	22.7098	21.9236	22.4638	23.8372	23.6242	23.3657	22.9683	22.4702	23.2467	23.6214	24.2798	23.8096	23.2557	22.3857	24.2431	+	+	1.36227	0.736327	1.82524	1.01487	E9Q5C9
24.1923	24.2913	24.354	24.3689	24.8993	24.6167	24.1647	24.2304	24.5077	24.3539	24.8759	24.172	24.1505	24.1761	24.0888	23.921	24.2744	24.0886	24.0471	23.9809	24.5593	24.1369	24.1712	24.4409	+		1.79843	-0.337192	0.532682	-0.161375	P49717
24.4684	24.0955	24.282	23.9402	24.563	24.6279	24.4583	24.2786	24.5027	23.7271	24.507	24.5365	24.2449	24.3812	23.9767	23.6498	24.1123	23.9575	24.3211	24.4656	24.3501	24.179	24.3251	24.4869			0.997696	-0.275757	0.0516982	0.0195812	Q6P1B1
22.4472	22.6524	22.1267	22.0643	22.05	22.1177	22.8792	22.5632	22.4048	22.3113	22.0587	21.9513	23.8507	23.5938	22.8983	22.781	22.504	22.8801	23.8363	24.0696	23.585	22.9558	22.5837	23.9128	+	+	2.29859	0.841601	2.63878	1.12911	Q91WQ3
25.065	24.9344	24.9436	25.0153	25.2742	24.6214	24.8181	25.0628	25.1606	24.2494	25.0684	25.1003	23.119	23.6364	24.6146	23.8104	23.8326	23.551	23.0449	22.407	24.5519	24.207	23.8043	23.2999	+	+	3.61569	-1.21497	2.49792	-1.35741	P00405
23.8177	23.6839	23.6631	23.595	23.8026	23.6519	23.7593	23.7875	23.9489	23.791	23.609	24.1972	24.086	24.0006	23.9088	23.6158	23.8042	23.667	24.171	24.3319	24.196	24.0162	23.7027	23.8357			0.937076	0.144684	0.79637	0.193439	O88685
24.8649	26.9698	25.0987	25.2275	26.2652	25.3203	25.0141	25.8861	25.1808	25.0994	26.259	25.0561	24.2755	25.2064	24.8898	24.5602	25.6366	25.1217	24.4901	23.9799	24.853	24.7937	25.7943	24.7231			0.952658	-0.67605	1.12672	-0.643565	P19157
21.6565	19.9136	23.0905	23.1793	21.8465	23.1415	22.8487	21.9344	23.6547	24.9879	21.1763	19.9972	23.3406	23.3691	23.956	24.7611	23.4472	23.6717	23.5106	23.0837	23.8746	23.9246	23.4603	23.9078	+		1.75774	1.61961	0.857721	1.19373	P61514
23.5496	23.2012	23.7158	23.3603	23.4633	23.4852	23.3654	23.3449	23.5584	23.0816	23.255	23.1769	23.9431	23.6252	24.191	23.3904	23.4807	23.5171	23.4455	23.6452	23.9031	23.8002	23.6763	23.8604		+	0.833602	0.228686	2.87039	0.424768	Q62470
24.3167	24.0161	24.1976	23.9717	24.1189	24.3535	23.9431	24.0533	24.4792	24.2716	24.1073	24.0983	23.9028	23.7496	23.7604	23.4842	23.7138	23.6388	23.7318	23.7731	24.0343	23.6139	23.565	24.2802	+	+	3.47178	-0.454127	1.42687	-0.32576	O70475
23.5949	24.0771	23.8938	23.5765	23.4805	23.8145	23.8344	23.9235	24.1843	23.6569	23.6029	24.1645	23.8485	24.1843	24.755	24.1507	24.2739	24.6624	23.9262	23.4325	24.4948	24.2407	24.2031	23.9378	+		2.19329	0.572926	0.357314	0.144777	Q9D8N0
22.69	22.2521	22.7007	22.803	22.8538	22.7813	22.8599	22.5704	22.7695	23.5123	22.6557	22.3696	23.5974	23.2668	22.9845	23.1663	23.1054	22.9537	23.1659	23.8448	23.4263	23.2179	22.7509	23.689	+	+	2.4601	0.498861	1.47662	0.559596	Q99M28
24.2659	24.2011	24.9997	24.5816	25.0772	24.464	24.1474	24.3481	25.2265	25.4794	24.7589	24.2687	24.0164	23.8677	24.3005	24.3041	24.0719	23.442	23.7009	24.2764	24.5117	24.1295	23.8914	24.0831	+	+	1.87206	-0.597813	1.43043	-0.605997	Q60715
23.1508	22.5453	22.7915	22.4124	21.4346	23.2449	23.0862	22.9751	22.6772	21.8449	21.5686	23.1016	23.7913	23.6672	23.9035	23.1291	22.5457	23.5456	23.4525	23.6943	23.9803	23.3222	22.4432	23.8925	+	+	1.4721	0.833832	1.56608	0.921902	Q9JIK5
21.9515	21.5568	21.883	21.5115	21.1145	22.1216	22.1836	21.7795	22.0215	22.6412	20.8009	21.5401	23.4999	22.8821	22.9231	22.6412	21.5918	22.3867	23.207	23.9111	23.1218	22.3574	21.5135	23.9722	+	+	2.02781	0.964334	1.54998	1.18602	P10711
24.2994	24.6268	24.0458	23.6355	24.946	23.9675	24.1177	24.5699	24.1898	23.3511	24.6209	24.2497	23.7565	23.9497	22.8534	22.3745	23.0644	22.9096	23.4977	24.4178	22.7318	22.9646	23.2012	23.1773	+	+	2.27918	-1.10213	1.72192	-0.851441	Q8QZT1
23.1079	23.9583	23.276	23.142	23.7589	23.1793	23.2914	23.4953	23.4687	22.778	23.8069	23.1438	23.2785	23.2133	23.1814	22.8496	23.1676	23.3007	23.2114	22.8707	22.8671	22.6708	23.1218	23.0401		+	0.763808	-0.238554	1.30416	-0.367034	Q9CPQ8
23.6808	24.2647	23.8854	23.5061	24.6786	23.6105	23.6702	24.4405	24.1724	23.4848	24.5368	24.1128	23.0825	23.792	23.3195	23.1819	23.8315	23.1372	23.4812	23.3064	23.1669	23.3222	23.249	22.5717	+	+	1.41504	-0.546954	2.70103	-0.886662	Q91ZT5
22.1115	22.9078	22.5031	22.8872	22.4928	22.2247	22.6894	22.8132	22.7119	23.7493	22.5511	20.8802	23.4529	23.5079	23.1949	23.4335	23.2307	23.8083	23.5239	24.7463	23.4318	23.1507	22.9614	23.9105	+	+	3.68414	0.916814	1.34325	1.05491	Q4VAA2
23.0633	22.8153	22.7599	21.9383	22.1251	23.0919	23.178	23.1154	22.8848	22.4233	21.6362	22.959	23.5326	23.5311	23.629	22.886	22.9301	23.364	23.4506	23.3146	23.6488	23.1935	22.8815	23.7018	+	+	1.75966	0.679852	1.48073	0.665681	Q64674
23.8312	24.1419	23.5568	23.851	24.6437	23.6481	23.7553	24.0377	23.8326	23.4099	24.5248	23.8464	23.6586	24.0451	23.3375	23.1938	23.6614	23.5798	23.6459	23.8728	23.3405	23.5429	23.6691	23.8124			0.999674	-0.366096	0.782543	-0.253881	Q9QWR8
24.5901	25.6123	24.5602	24.2551	24.9752	24.0765	24.3761	25.0655	24.4486	23.503	25.1535	24.5135	23.9095	24.5776	23.9164	23.291	24.4332	23.934	24.0426	23.77	23.4455	23.5758	24.3587	23.0158	+	+	1.34202	-0.667938	1.59002	-0.808617	Q8K2B3
24.2339	24.8778	24.3498	24.2186	25.0598	23.8476	24.1686	24.6103	24.5318	24.0788	25.1148	24.2297	23.6473	24.399	23.8798	23.3882	24.3753	23.4782	23.773	23.5841	23.8432	23.7202	24.2193	23.3566		+	1.28737	-0.569942	2.31711	-0.706279	Q61425
23.0519	23.3166	23.0278	23.1422	23.4835	23.2918	23.2071	23.1841	23.093	23.1847	23.4717	23.0279	23.6521	23.397	22.8652	22.8758	23.061	22.4946	23.2893	23.7524	22.9392	23.1116	22.8649	23.1778			0.397941	-0.16136	0.0133237	-0.00556628	Q3TEA8
22.1916	19.8283	22.3393	22.6541	22.3824	22.6958	22.6059	22.1975	22.8108	22.7557	21.6514	19.8574	23.5029	23.4997	23.1106	23.0323	22.9423	23.176	23.2675	23.8058	23.0212	22.991	22.9837	23.4609	+	+	1.59749	1.1954	1.62258	1.27524	Q8BPB0
22.7829	22.4648	22.9442	23.349	23.1875	21.8404	22.6582	22.5375	23.0652	24.3094	23.138	22.3302	23.2279	22.9932	23.4119	23.6758	23.4557	22.6975	23.0569	24.1899	23.2585	23.8145	23.6453	23.4524			1.00165	0.48221	0.912301	0.563167	Q3UWA6
23.5696	23.0142	23.5749	23.2617	23.6477	24.2673	24.2741	23.7194	24.1221	23.8353	23.4598	24.0461	23.8354	23.5323	23.3778	23.1155	23.1253	23.6983	23.9057	23.8204	23.4842	23.6101	23.1883	24.5624			0.20888	-0.108482	0.276831	-0.147628	Q61696
21.6308	21.6986	22.1623	22.5478	21.9416	22.574	22.4182	21.6146	22.2795	23.9016	21.7545	21.0038	23.29	22.7513	22.7057	23.4567	22.505	22.8565	23.1384	23.8641	23.2781	23.2663	22.6402	23.8095	+	+	2.40177	0.835028	1.59884	1.17073	Q8BL97
21.8419	21.1432	21.4548	21.3749	21.09	22.253	21.9519	21.8252	21.5579	22.964	20.9921	21.5306	23.0952	22.3928	22.2709	22.6537	21.668	22.1739	22.6196	23.1419	22.4719	22.545	21.3809	23.3849	+		2.00803	0.849489	1.14517	0.787078	Q64433
23.6777	23.9504	23.563	23.6233	24.19	23.8658	23.4871	23.7551	23.8411	23.2143	24.0456	23.8476	23.6102	23.7999	23.2772	22.7467	23.1944	22.9275	23.4044	24.0853	23.3068	23.1234	22.9568	23.417	+		1.81559	-0.552394	0.840962	-0.316192	Q921H8
24.3788	23.5582	23.1461	24.442	24.3368	24.6595	24.6084	24.0567	23.8882	24.0796	24.0342	24.5587	23.9625	24.5921	23.955	24.1487	23.5783	24.3325	23.7758	23.588	22.6358	24.1643	22.7129	23.196		+	0.00961874	0.00792376	1.95225	-0.85884	A2AAJ9
24.1646	24.1954	23.9338	23.9607	24.0699	23.9013	23.9743	24.3959	24.1002	23.9821	23.9286	23.8168	23.5049	24.1107	24.1088	23.834	23.7563	23.8245	23.6175	23.6133	23.7116	24.0207	23.6418	23.2407		+	0.920198	-0.181083	1.87874	-0.392092	Q8BJL0
21.5772	20.757	21.0361	21.8249	20.5414	21.665	22.1272	21.5423	21.6188	23.2379	20.1735	20.8261	23.0003	22.6773	22.4997	22.6864	21.306	22.5996	22.7564	23.4111	23.2643	23.082	21.9137	23.1643	+	+	2.45365	1.22796	1.70134	1.34433	P58771
23.1694	23.2744	22.8346	22.6697	22.5452	22.747	22.9445	23.1589	22.9037	22.4922	22.4431	22.9397	22.9999	23.3434	23.3078	23.0473	23.0889	23.2523	23.0871	23.1199	23.5134	23.1431	22.9928	23.2782	+	+	1.33531	0.299867	1.66921	0.375429	Q68FL6
22.8611	23.1989	23.1982	22.7342	23.3781	23.1245	22.9925	23.1651	23.1574	22.9779	23.1885	22.9886	23.1776	23.402	23.6351	23.2111	23.7759	23.1082	23.104	22.9925	23.4507	23.4317	23.6371	22.5663			1.17197	0.302472	0.312323	0.118749	P24547
22.9975	23.749	23.3816	24.0073	23.2431	23.4475	23.3549	23.2172	23.5249	22.1753	23.7383	23.3488	23.1021	23.0691	22.7677	23.1308	22.7667	23.0205	22.8466	23.2186	22.9968	23.1867	22.8561	23.0247	+		1.91547	-0.494874	0.400824	-0.204975	Q8K083
22.1655	20.5674	21.7454	22.0588	21.8426	22.5509	22.4233	22.0259	21.7705	21.9587	21.5381	21.4607	23.159	22.4817	22.4152	22.3722	21.9275	22.1423	22.722	23.0433	22.8703	22.8099	21.5903	23.3296		+	1.0142	0.594499	1.9131	0.864649	P61166
22.6606	22.5295	22.583	22.5417	22.2654	22.693	22.637	22.6413	22.8714	23.0577	22.269	23.2102	22.8513	22.7259	23.0883	22.9184	22.9412	22.8661	22.8944	22.8872	23.4995	23.0014	22.9484	23.3419	+		2.92699	0.353004	0.995047	0.314374	P62192
23.5276	23.5459	23.5988	22.9654	24.0759	22.5395	23.614	23.4031	23.911	22.7754	24.155	23.0117	23.1254	23.172	22.8881	22.3358	22.8482	22.371	23.1347	22.6517	22.9783	22.2909	22.5605	21.7292		+	1.28473	-0.585432	1.94421	-0.920779	P47738
22.4265	21.7245	22.1891	21.7921	21.1337	22.2207	22.1914	22.0737	22.0546	21.9737	21.1549	22.8196	22.1174	22.4579	23.4309	22.5519	22.1308	23.5518	22.6189	21.932	23.8358	22.7312	22.1747	23.1689	+		1.4776	0.792336	1.10975	0.698898	Q9D0R2
24.7079	24.9309	24.4593	24.6409	25.3556	24.3806	24.4502	24.8802	24.677	24.5034	25.3181	24.3859	23.4796	23.8929	23.7609	23.4659	24.3941	23.3804	23.375	23.4247	23.9267	23.963	24.3753	24.1534	+	+	3.128	-1.01689	2.49148	-0.832771	Q9D0F9
21.533	22.1341	23.4064	22.7709	22.7395	22.2728	21.3109	21.5185	23.1192	22.0649	22.5272	21.3184	22.2702	22.6462	23.8858	22.8838	23.0402	22.6449	21.8566	23.2632	23.8859	22.7437	22.6781	22.9168		+	0.596146	0.419055	1.31447	0.914202	Q9CQW9
22.9744	22.6197	23.0063	22.7138	23.2218	23.2206	23.155	22.9651	23.1908	23.2623	22.9139	22.9378	23.257	23.2594	22.7117	22.6804	22.764	23.1175	23.3136	23.273	23.3162	22.9578	22.7161	23.4972			0.0125365	0.00557009	0.365459	0.108211	Q99J77
23.4112	23.3927	23.6445	23.3059	23.1074	23.6375	23.2662	23.2293	23.7967	23.4628	23.2958	23.461	23.3037	23.3189	22.8596	22.7779	23.2403	22.8328	23.2182	23.413	23.1656	22.8735	23.0199	23.2365	+	+	1.64574	-0.360997	1.35426	-0.264193	P24270
23.4983	23.3314	23.5433	23.631	23.4244	23.347	23.2607	23.1826	23.427	23.0166	23.6277	23.2922	23.3006	23.4206	23.488	23.2691	23.3709	23.3131	23.0525	22.9031	23.1999	22.993	23.2815	23.1623			0.955844	-0.10221	1.109	-0.202432	Q61543
23.8621	24.2526	23.489	23.685	24.1874	22.6387	23.8013	24.1696	23.5761	23.1706	23.9747	23.8638	23.3216	23.7163	22.9702	22.8059	23.6487	22.4218	23.4131	23.0535	23.0318	23.2403	23.6245	22.7585		+	0.919	-0.538401	1.88874	-0.572405	Q9CR86
22.5438	22.5349	22.628	22.1655	22.0903	23.0714	22.5874	22.7149	22.8064	22.5437	21.7828	22.733	22.9342	23.0362	23.1819	22.7572	22.3899	23.0006	22.9851	22.8058	23.0724	22.9528	22.3885	23.2557			1.17393	0.377687	1.09929	0.382022	P61290
23.0684	23.4415	23.0445	23.0305	22.9823	22.9932	22.9714	23.4759	23.1883	24.1011	22.9681	23.138	23.3179	23.5797	23.4103	23.5587	23.3157	23.3327	23.4654	23.4872	23.5369	23.7601	23.5431	23.4516	+		2.43458	0.325753	0.641491	0.233595	Q9JII6
23.9839	24.4716	23.9079	24.0996	24.9128	23.3117	24.1544	24.0004	24.0229	24.2195	24.7798	23.7197	23.2591	23.4009	22.8796	23.2543	23.8239	22.6089	23.2494	23.935	22.7003	23.3768	23.8768	22.7088	+	+	2.05721	-0.910163	2.02079	-0.841612	P05063
24.9091	25.155	24.1339	23.9318	25.0295	24.3662	24.666	24.9525	24.3802	24.6338	24.7561	24.4146	24.2351	24.3768	21.9913	22.4439	23.138	22.5369	23.8564	24.9963	23.3785	23.2692	23.2745	24.5723	+	+	2.04299	-1.46727	1.40573	-0.742677	Q62433
23.9994	23.8699	23.6363	23.2976	24.1684	24.2035	23.9749	23.8512	23.8096	22.9783	23.9323	24.1284	23.7489	24.0953	23.1548	23.3126	23.7794	23.7991	23.7128	23.3727	23.5599	24.0082	23.6407	23.4895			0.508099	-0.214162	0.346462	-0.148493	Q9JM76
22.4502	22.115	22.2161	22.4133	22.5454	22.6578	22.5509	22.0091	22.4027	23.0924	22.2837	22.1817	23.0865	22.67	22.6764	23.0785	22.6817	22.8071	22.9268	22.9134	23.2077	23.3798	22.5498	23.1709	+	+	2.41132	0.43372	1.94783	0.604631	Q8BWY3
22.3213	22.0056	22.2191	21.5411	20.7422	22.4489	22.2246	22.3059	22.4362	21.7747	21.405	22.6839	22.9165	23.0977	23.2707	22.4977	22.6185	22.9258	22.7991	23.1018	23.4454	22.5513	22.2788	22.9751	+	+	2.24858	1.00813	1.74822	0.720201	Q8VI75
23.2651	22.274	22.8558	22.6532	22.3722	22.8545	23.4733	23.0353	22.8608	22.1202	22.5884	22.9701	23.6904	23.5374	22.206	22.5624	22.4598	22.8075	23.8192	23.8778	22.5637	22.8377	22.5436	23.0886			0.236955	0.164782	0.41773	0.280429	Q8VEE0
22.5046	22.9617	22.1367	22.4278	22.7055	22.1465	22.3796	22.7761	22.1627	22.416	22.5738	22.153	22.2702	22.176	20.5696	21.1701	21.9843	21.3302	22.3094	22.0501	20.4895	20.9953	21.885	21.6518	+	+	1.84249	-0.897038	1.75442	-0.846669	Q8BFR5
22.3324	22.3164	22.3486	21.8659	21.8232	22.7629	22.5711	22.5098	22.5822	22.5274	21.6977	22.7369	23.2403	23.2608	22.6739	22.4753	22.4246	22.8778	23.1329	23.3366	22.8934	22.5909	22.4878	23.3197	+	+	1.74254	0.583864	1.47302	0.522685	P54822
23.1475	22.3926	22.6595	23.0187	23.5268	23.5905	23.128	22.6943	23.0496	22.9963	23.3356	22.5513	22.8468	22.7249	22.2811	22.0713	22.2974	21.8135	22.6299	22.5529	22.1331	22.8049	22.2254	22.3752	+	+	1.77636	-0.716751	2.03435	-0.505603	Q6ZQ03
23.4922	23.896	23.3178	23.3648	23.4792	23.2715	23.3341	23.7154	23.4943	23.1332	23.5451	23.7009	23.4436	23.8279	24.2375	23.7496	24.0978	23.7259	23.5563	23.5691	24.063	23.9835	24.0735	23.6006	+	+	1.53491	0.376827	1.35827	0.32051	P59325
23.3643	23.6173	23.2917	23.2833	23.4973	23.2639	23.1347	23.5543	23.4205	22.6409	23.5306	23.3504	22.4659	22.9803	22.9502	22.6005	22.9265	22.647	22.7112	22.5049	22.9639	22.881	23.0309	22.5669	+	+	3.8122	-0.624535	1.86596	-0.495431	P37913
18.2396	16.1337	20.1941	20.7821	18.5211	19.8589	20.7188	18.3099	21.1329	23.3886	16.522	16.0836	22.5604	22.2896	22.1264	23.166	20.5345	21.6598	21.9519	22.8159	22.2775	22.4022	21.1221	22.3268	+	+	2.5731	3.10119	1.38139	2.7901	Q80VJ2
23.0237	22.5559	22.4411	22.549	22.8906	23.2073	22.9777	22.8964	22.7625	22.7053	22.7362	22.8036	22.7575	22.7914	22.1031	21.9004	22.2607	22.131	22.7606	23.0165	22.201	22.2162	22.3313	22.5321	+		1.3688	-0.453914	1.25949	-0.303976	Q8CIH9
21.7654	21.9074	21.4209	20.5643	20.0304	21.2711	21.5574	21.8722	20.9858	19.5511	20.2219	21.2649	22.3287	21.9993	22.5523	21.8242	21.6329	22.2855	22.1971	22.8417	22.4161	21.6322	21.5665	22.7649	+	+	1.78244	0.943916	1.99416	1.32753	Q8BVY0
23.0698	23.0385	22.5455	22.6517	22.9479	22.9869	23.0871	23.1791	22.8927	22.7401	22.7998	23.0058	22.3185	22.9241	22.0682	21.8862	22.4267	22.2129	22.5992	22.4359	21.6271	22.6581	21.8831	21.5048	+	+	2.10625	-0.567276	2.45761	-0.832729	P35486
22.0777	21.7531	21.9059	21.7504	21.8001	22.158	22.2954	22.1002	21.9702	22.6272	22.2496	22.262	22.2584	22.2163	23.3715	23.3296	22.7952	22.9814	22.1174	21.8473	23.1121	23.3654	22.8177	22.9784	+		2.74872	0.91785	0.96156	0.455651	Q4VGL6
22.0558	21.6836	22.3086	22.1189	22.0511	22.3021	22.1726	22.0373	22.2368	22.3866	21.6276	21.8672	22.8632	22.8305	22.5657	22.3577	22.2774	22.0867	22.5004	22.4458	22.3307	22.6447	22.2172	23.0515	+	+	1.57575	0.410152	1.80839	0.477013	Q3UKJ7
22.5994	22.0261	22.4909	22.3501	22.0776	22.5851	22.6847	22.4361	22.6151	22.5421	21.8816	22.1308	22.9504	22.711	22.7412	22.4402	22.475	22.4282	22.7816	22.5535	23.0678	22.809	22.2982	22.7841			1.14257	0.269459	1.13991	0.333978	P70362
22.7342	22.8011	22.602	22.594	23.5513	22.5191	22.8104	22.9176	22.6628	23.517	23.431	22.4995	22.7402	22.8894	21.8256	22.0494	22.6699	22.2016	22.9476	22.5406	22.1916	21.9271	22.3487	22.6021		+	0.93768	-0.404253	1.47304	-0.546796	Q8BH95
23.5476	23.9261	23.5949	23.2549	23.7323	23.5826	23.5881	23.6262	23.6846	22.7204	23.6943	23.5732	23.3704	23.4135	23.3332	22.9974	23.4698	23.2565	23.5132	23.3287	23.4498	23.4573	23.3512	23.1306	+		1.60593	-0.299599	0.285343	-0.109342	P54775
21.9646	21.7251	21.8265	21.5219	21.487	22.3234	21.8829	22.0758	22.1119	21.3413	21.2833	22.8416	21.6472	20.8981	20.9244	19.8751	19.3153	20.8219	21.3507	20.5547	20.9743	19.8056	18.5197	21.0496	+	+	2.1431	-1.22775	1.98889	-1.54707	Q6PB66
22.2614	22.6126	22.6187	22.3993	21.4293	22.6876	22.4462	22.5627	22.6359	22.8216	21.5734	22.8428	22.1994	22.4393	23.3587	23.0626	22.6707	23.3592	22.2982	22.1835	23.1717	22.6911	22.7314	23.1706			1.03022	0.513517	0.401809	0.227343	P60229
22.2542	21.6922	22.6174	22.5905	21.7049	22.6318	22.3293	22.3183	22.5101	22.8803	21.8342	22.3343	22.6169	22.3865	23.0021	23.0297	22.3009	23.0337	22.0803	22.7142	22.7666	22.5295	22.251	23.0595			1.20227	0.479805	0.461241	0.199129	Q91ZW3
22.857	23.1632	22.6924	22.619	22.3434	22.4115	22.2979	23.0397	22.8976	22.4976	22.6272	22.9138	22.4414	22.8501	23.6587	23.3066	23.6075	23.2673	22.8077	22.5718	23.3169	23.1749	23.5084	22.806	+		1.30787	0.5075	0.923819	0.318651	P70698
21.0425	21.1924	21.4993	21.3826	20.6979	21.4909	21.6638	21.2251	21.7759	22.2446	21.0443	21.4023	22.2128	22.4022	22.1512	22.0429	21.1448	21.929	22.0912	22.7118	22.054	22.0518	21.2271	22.4696	+		2.22154	0.762872	1.13225	0.541592	F6ZDS4
22.5216	23.6422	23.043	22.8285	23.1715	22.4494	22.5973	22.7945	22.683	22.0526	22.9299	22.6137	22.2702	22.6552	22.7917	22.6303	22.7944	22.961	22.6392	22.0314	22.5552	22.5976	22.9194	22.1874			0.62843	-0.258905	0.29296	-0.123469	P26369
22.2363	21.9736	22.1204	22.0335	22.262	22.193	22.2106	22.3078	22.2555	21.8147	22.0027	22.3331	22.5288	22.2518	22.3399	21.8378	21.9604	22.0995	22.3766	22.7386	22.1072	22.2015	22.0561	22.3616			0.109718	0.0332108	0.567627	0.152842	Q7TMB8
22.7068	22.9799	22.5071	22.252	22.4113	22.4838	22.7553	22.7559	22.6359	22.6845	22.4532	22.8131	22.1473	22.3715	21.4852	21.4431	22.0872	22.2759	22.448	21.5919	21.9784	21.9551	21.8449	22.1563	+	+	1.89255	-0.588456	3.47161	-0.687238	Q07417
23.2989	23.767	23.0859	22.858	23.4585	22.7606	23.1373	23.5224	23.3687	22.8925	23.3251	23.0879	22.5749	23.1559	22.7218	22.4261	22.9481	22.3881	22.7183	23.0836	23.0593	22.5805	22.5838	23.115	+	+	1.52799	-0.502347	1.58966	-0.365561	Q8R180
23.5435	23.434	23.5477	23.2535	23.9749	23.3865	23.1459	23.8259	23.5699	23.0822	24.0036	23.6614	23.1581	23.216	23.4327	22.9954	23.5787	23.0528	22.7862	23.2131	22.5208	23.2853	23.4094	22.7215		+	1.19588	-0.284415	1.62187	-0.558759	Q8K310
22.56	22.4435	22.3938	22.2262	22.8495	22.3043	22.5019	22.5615	22.6209	22.8044	22.8572	22.5582	22.3154	22.4035	21.7619	22.2701	22.3785	21.9388	22.4767	22.651	21.8999	22.6003	22.298	22.2836			1.15193	-0.28483	1.29963	-0.282423	Q9CPV4
21.3943	22.5368	21.9935	22.0679	21.867	21.9031	22.3529	21.8863	22.1877	22.3411	21.7426	20.6508	22.5517	23.0411	22.8554	23.2163	22.5857	23.4171	22.894	23.4743	23.015	22.6265	22.4696	23.292	+	+	3.1233	0.984097	2.32238	1.10165	Q3UZ39
21.9191	21.6068	21.6993	21.3518	20.9887	22.1563	21.9301	21.8524	21.6288	20.9065	21.3303	21.6718	22.4913	22.2678	22.5472	21.8216	22.0216	22.2835	22.4385	22.734	22.9727	21.8955	21.8518	22.8895	+	+	1.90891	0.618539	2.30627	0.910361	Q6DFW4
22.989	22.9291	23.7195	23.0334	22.845	23.7061	22.6764	22.966	23.6704	23.9214	22.4279	23.1188	22.6166	22.5899	22.9291	21.6651	21.3911	22.4251	21.9259	22.2612	22.5641	21.4776	20.8111	23.0403	+	+	1.99544	-0.934205	1.71928	-1.11682	P56391
21.6098	21.599	21.9451	21.0013	19.8012	20.9943	21.1173	21.8528	21.9959	22.2949	20.8521	22.0376	21.7954	21.9451	23.0255	22.5041	21.619	23.0045	21.7688	20.6718	22.9074	21.1497	21.328	22.778	+		1.79118	1.15716	0.0623331	0.0755154	D3YXJ0
21.2022	20.4094	21.5632	21.5327	21.741	22.2255	22.2642	20.9777	21.8473	20.8788	21.1623	21.2843	22.612	22.0691	21.0908	19.192	21.2069	20.5675	22.6923	22.7435	22.348	22.2295	20.778	22.658		+	0.244829	-0.322618	1.30227	0.83915	Q9QZM2
23.998	23.8642	23.7983	23.0915	23.0034	23.91	23.4935	24.115	23.623	22.8741	23.1999	23.7607	22.9539	23.4703	23.0765	23.0573	22.4141	23.9249	23.0279	23.8533	22.7735	22.5422	21.8706	23.3815			0.904111	-0.461429	1.00315	-0.60285	P70296
21.834	23.6282	22.2112	22.5471	22.6313	21.6554	22.0684	22.7927	21.8312	22.2601	22.7768	22.2486	21.6499	22.0311	21.3859	22.1033	22.3211	21.5717	21.8059	21.4926	21.1688	21.7392	22.4482	21.9319		+	0.972292	-0.574019	1.42537	-0.565215	Q9DB77
23.2803	23.9762	23.5548	23.5984	24.4286	23.0037	23.2104	23.5562	23.4886	23.8188	24.3125	22.9117	22.2722	22.9447	22.2579	22.5282	23.5273	21.8493	22.1286	22.6538	22.5336	22.6893	23.469	22.6731	+	+	2.15656	-1.07707	2.03968	-0.858474	P12382
22.1288	21.6798	22.1368	21.9738	22.2927	22.6162	22.2737	21.8816	22.0967	22.313	22.4261	21.9979	22.6131	22.7643	21.8696	21.8573	21.9941	21.995	22.5029	22.9917	22.3094	22.267	22.1107	22.7629			0.078164	0.0442174	1.16193	0.325944	Q07113
23.0342	22.8217	22.7646	23.0574	22.4831	23.1723	23.0167	22.9393	22.6798	22.7005	22.3387	22.8742	23.1525	23.3504	22.2503	21.6644	22.2079	22.2763	23.2233	23.1476	22.7962	22.4002	21.9761	22.6673			0.747389	-0.405258	0.0974545	-0.0564353	Q5SF07
22.4925	22.2436	22.2	22.2892	21.8207	22.4925	22.4182	22.6172	22.1268	21.6003	21.5953	22.4386	22.2632	22.2876	21.6375	21.0854	21.1267	21.5784	21.7916	21.8055	21.6508	21.4069	21.2491	22.1669	+		1.50484	-0.59329	1.15304	-0.454264	Q922Q1
23.4743	24.2492	23.6093	23.3507	23.9085	23.0094	23.0188	23.7856	23.5697	23.0429	23.8895	23.9493	22.6366	22.9981	22.8981	22.825	23.3705	23.0609	22.7441	22.1261	23.0187	22.8021	23.3635	22.4947	+	+	1.95799	-0.635354	2.04098	-0.784437	Q11011
22.188	22.7974	22.6901	22.4473	22.9459	22.4592	22.3422	22.7582	22.8491	23.2487	22.8679	22.2894	22.0683	22.6128	22.3455	22.191	22.4011	21.9351	22.1984	22.4647	22.3933	22.1641	22.3986	22.4291		+	1.27248	-0.329009	1.47894	-0.384588	P21550
21.5322	21.5741	21.825	21.2622	21.3596	21.8897	21.6082	21.4245	21.5701	21.5786	21.3437	21.7085	22.5524	22.1117	21.7022	21.0373	21.3524	21.5447	22.2224	22.657	22.1008	21.8159	21.2994	22.9068		+	0.243474	0.142985	1.57288	0.628139	Q80SW1
22.269	23.2573	22.6177	21.9893	22.1232	22.1578	22.1266	22.7309	22.4522	23.1056	22.6285	22.432	22.6301	22.5161	22.4287	22.1428	22.2477	22.2527	22.9113	22.7199	22.7609	22.4345	22.5582	22.9087			0.0569272	-0.0327091	0.395988	0.136276	Q9Z2W0
21.5781	20.882	21.1955	21.1631	20.0787	21.6605	21.5664	21.3044	21.5214	21.8684	19.9748	21.5872	21.746	21.5934	22.0026	21.5986	20.836	21.7493	21.7358	21.8695	22.136	21.7787	20.4871	21.9385			0.946356	0.494655	0.447525	0.353831	Q9CQW7
22.2889	22.4908	23.2033	23.3517	22.2676	23.4558	22.5699	22.0524	22.7154	24.7644	22.0953	23.1312	22.017	22.84	22.1993	23.215	21.2076	22.8736	21.4604	21.4923	22.1565	22.0759	20.0086	22.1322		+	0.590458	-0.450931	1.51684	-1.33376	Q9Z0J0
22.8184	22.9805	23.8736	22.6893	21.7997	23.3303	21.1725	22.9724	23.5644	22.7105	20.9766	23.9351	21.2664	21.1604	23.1263	21.6305	20.284	23.2733	20.4973	19.8827	21.763	20.7813	19.9382	22.2085		+	1.14551	-1.12513	1.64599	-1.71008	O89017
22.4159	22.1156	22.0604	22.4137	22.1597	22.4036	22.4874	22.1943	22.3956	22.335	22.0998	22.6203	22.7205	22.6727	22.474	22.4702	22.6446	22.5493	22.8115	22.8588	22.5372	22.6871	22.3392	22.4919	+	+	2.63427	0.327055	1.39526	0.265557	P46471
22.2449	21.752	22.1293	22.2174	22.5718	22.2542	22.0477	21.9669	22.4687	21.9382	22.4594	22.2324	22.0414	21.894	21.9952	21.5378	22.0607	21.6318	22.0531	21.9149	22.0695	22.034	21.9563	21.797	+		1.40745	-0.334802	1.14826	-0.214747	Q8VDP4
22.5844	23.1807	22.2583	22.5343	22.5278	22.4466	22.4898	22.7885	22.1015	21.5282	22.8016	22.5045	22.5436	22.3314	21.4659	21.555	22.5994	21.7831	22.459	22.6148	21.4344	21.8477	22.5551	21.8623	+		1.30509	-0.542306	0.38781	-0.240127	O09110
22.9539	23.58	24.0944	23.6691	23.471	22.6209	22.252	22.8256	23.5846	24.327	23.4522	23.3103	20.8469	21.3194	23.4249	22.8569	22.577	22.1643	21.4715	21.0633	22.6282	22.3631	22.3486	21.6457	+	+	1.62578	-1.19998	2.30929	-1.3719	P48771
22.5506	23.3166	22.6749	22.5321	23.1176	22.7416	22.467	22.9436	22.7077	22.664	23.1667	22.7575	22.2995	22.4937	21.9253	21.7462	22.2759	22.2083	22.4178	22.3426	22.2796	22.1266	22.3261	22.463	+	+	2.49609	-0.664086	2.71672	-0.458459	Q61205
21.7725	22.4319	22.2118	21.6296	21.2574	21.3859	21.6822	22.1021	22.6009	22.8112	21.4985	22.2595	21.7067	22.3933	23.1422	22.6461	22.1	22.4513	21.7793	21.7104	22.7103	22.1646	22.1	22.503	+		1.34232	0.625127	0.00287094	0.00222333	Q9CXW3
19.0152	20.1124	19.4236	19.8228	20.9232	19.3219	20.1668	19.3837	18.5004	22.134	20.3975	18.6826	21.1391	19.5201	19.9338	21.2831	21.1823	19.382	21.3526	22.2513	20.8253	21.4281	21.3816	22.8502		+	0.710137	0.636915	1.79206	1.80401	A2APA5
22.8313	23.2638	23.2234	22.8372	23.1576	22.8446	22.5243	22.9461	23.2298	22.7071	22.9885	22.969	22.2647	22.4441	22.7772	22.4494	23.0863	22.9966	22.3811	21.8367	22.6632	22.6352	22.9568	22.3623		+	1.29427	-0.356605	1.34079	-0.421583	Q921F4
20.4845	21.7049	20.8334	21.2216	21.4763	21.8785	21.5325	19.8895	20.3725	21.693	21.5551	20.4754	21.8229	21.7097	20.1726	21.4674	21.6306	21.1766	22.4065	22.3787	22.1474	22.099	20.66	21.9833		+	0.0697837	0.0634108	1.50254	1.02617	Q9D478
23.3981	22.8961	22.8226	22.8777	23.1279	22.978	22.9262	23.2528	22.7714	22.5831	22.9489	23.1235	22.0049	22.4222	22.6861	22.6684	22.7034	22.6798	22.0039	21.5092	22.3258	22.9003	22.7296	22.2313	+	+	2.18347	-0.489277	1.77408	-0.650968	P57784
18.0485	16.1662	20.5915	20.1697	18.6567	21.1896	20.7249	18.0127	21.0735	23.4467	18.4934	17.9562	22.3138	21.553	21.8469	22.5484	20.6383	21.2159	21.8797	22.8994	22.0928	22.0045	20.8566	22.7472	+	+	1.95715	2.549	1.32509	2.12878	P48428
21.9155	22.2924	21.7037	22.2202	22.9646	21.8056	21.2851	21.5231	21.7136	22.3111	22.7149	21.5354	21.7886	21.4063	20.9774	21.4567	22.0973	21.3573	21.5278	21.6905	19.9831	21.2078	21.8953	21.5178	+		1.57294	-0.636384	0.794925	-0.543475	Q9DCJ5
22.2188	22.3482	21.9838	21.6419	20.9936	22.0622	21.7214	22.3936	22.071	21.9876	21.3022	22.4592	21.2909	21.1387	21.7472	21.5084	21.7199	22.1855	21.44	20.3216	21.416	21.2282	21.3876	21.3424		+	0.523163	-0.276328	2.02782	-0.799881	Q9CQN1
22.2162	20.5498	21.9868	21.7081	22.1958	22.5858	22.457	22.4425	21.5285	21.0434	21.8601	22.39	22.7582	22.7138	21.5344	21.2083	21.4242	21.8825	22.794	22.881	22.751	21.7445	21.3478	22.7503			0.0412352	0.0464598	0.577777	0.424548	Q8K3W0
22.0399	21.9783	21.9206	21.8381	21.7028	21.8138	21.9568	22.041	22.1312	21.6585	22.0379	21.808	21.7577	22.1325	21.7163	21.2684	21.8302	21.7646	21.7786	22.4858	21.5232	21.5387	21.7268	21.6816			0.532132	-0.137297	0.423555	-0.149766	Q8VDM6
21.5975	21.1602	21.4364	21.2631	20.935	21.199	21.5287	21.7016	21.5189	21.4024	20.4515	21.1618	21.4999	21.8093	21.8732	21.2798	21.838	21.885	21.4086	21.7487	22.0227	21.8958	21.5177	21.7638	+		1.96381	0.432355	1.2049	0.432074	Q922K7
21.9051	22.1793	22.3331	21.6861	21.7012	22.0777	21.699	21.8064	22.276	21.9293	21.9863	22.0236	21.708	21.6201	21.9636	21.802	21.5728	21.9512	21.4433	21.3013	21.9724	21.2538	21.3061	21.2552		+	0.897445	-0.2108	2.46259	-0.531426	O09106
22.3374	22.3771	22.0829	21.9214	22.4312	22.0908	22.4918	22.4117	22.1364	20.7914	22.2985	22.4425	22.1734	22.3917	21.5543	21.2293	21.9557	21.7319	22.2873	22.1979	21.5852	22.0303	21.9389	21.8591			1.0748	-0.367442	0.153639	-0.112232	Q9QXK3
22.1555	21.515	21.3386	21.8543	21.1095	22.3741	22.2247	22.091	21.9198	22.0846	21.8127	22.0382	22.3259	22.6646	21.4724	21.7373	21.7271	21.8862	22.7978	23.2286	21.9036	21.88	21.748	22.5894			0.41443	0.244426	0.654343	0.329391	Q9ET26
22.591	22.999	22.5974	22.665	23.4195	22.7129	22.4708	22.8911	22.4768	22.3925	23.177	22.7266	21.5222	22.2402	22.0658	22.3482	22.423	22.374	21.6434	21.1709	22.2728	22.4049	22.4377	22.2051	+	+	2.23512	-0.668578	1.69965	-0.666683	P17710
22.3798	23.1982	22.6707	22.7063	22.9007	21.9835	21.8111	22.2712	22.401	21.2595	22.6331	22.0932	21.9355	21.9016	22.4636	22.3062	22.7889	21.918	21.8288	21.3724	21.5766	21.853	22.3084	19.778			1.02893	-0.420889	0.799957	-0.625337	Q8K2Z4
20.6841	18.6045	21.2169	21.0661	19.9483	21.7488	21.2404	20.0461	21.3396	22.8109	20.2744	20.0608	21.8882	21.5854	21.8571	22.0565	21.3413	21.93	21.7966	21.8375	22.1294	21.6423	21.3771	22.5204	+		1.58736	1.23164	1.11444	0.921825	Q78ZA7
23.7091	23.718	24.2178	23.8963	24.3553	23.6152	23.3241	23.4924	24.1888	23.9713	24.2727	23.6198	22.1463	21.8455	22.7615	22.3055	22.644	22.1906	21.6294	21.5138	22.9217	22.2946	22.6345	21.8119	+	+	5.2314	-1.60302	3.84072	-1.67721	Q9R0B9
22.8189	23.1339	22.898	22.5792	23.7479	22.1268	22.1332	22.618	22.8012	21.8231	22.997	22.3577	21.592	22.0444	21.6058	20.829	22.1006	21.154	21.6877	21.3037	21.3292	21.0103	21.7944	19.6728	+	+	2.89188	-1.32981	2.35825	-1.32201	Q8VCW8
22.5509	22.6533	23.7266	22.3439	23.0499	22.8495	22.3327	22.8764	23.7272	22.0812	23.0643	22.7429	21.9962	21.922	23.1226	21.7229	22.3029	21.3524	21.7027	22.2375	23.0489	21.9922	21.9615	21.4907	+	+	1.50178	-0.792519	1.32399	-0.73189	Q9CPQ1
19.1028	19.5825	19.4627	19.7516	19.2669	19.6167	20.3653	19.6922	20.3323	22.1816	19.713	17.7284	21.9889	21.7796	21.0286	21.7742	19.3732	21.2528	21.9899	23.0437	21.7373	21.5738	20.0925	22.6034	+	+	2.78885	1.73566	1.54303	1.83798	Q6NXI6
19.7154	17.7192	15.1635	20.2071	19.525	19.8684	19.5607	18.6819	16.6278	18.9918	19.4399	18.9642	21.1916	20.5159	19.6241	20.0924	19.0826	20.4987	21.1995	20.4595	20.1754	20.6178	19.2509	21.5983		+	0.942459	1.46778	2.1253	1.8392	Q9CR47
21.0457	20.6228	20.5329	20.9649	20.8924	21.0273	21.19	21.1822	20.7459	21.4817	20.9983	20.6208	21.7662	21.6578	21.0026	21.4039	21.0855	21.5839	21.5476	22.2935	20.8358	21.4219	21.1166	21.6344	+		2.35522	0.568996	1.00503	0.438497	P58468
21.3013	20.6532	21.0557	21.1088	19.4862	21.3003	21.3015	21.1186	21.039	20.9346	19.3368	21.338	21.8347	21.4315	21.9992	21.7288	21.3585	21.93	21.6649	21.2176	21.8615	21.5448	21.0721	22.0399	+		1.84221	0.896176	1.20985	0.722088	Q99LE6
20.9664	21.0093	21.396	21.5749	20.6628	20.9638	20.697	20.9462	21.5324	22.9993	20.8076	21.5416	21.8255	21.686	22.6982	23.3156	22.0416	22.0972	21.6408	22.8964	22.4073	22.261	22.0418	22.5681	+	+	2.69568	1.18181	1.32132	0.881882	Q6NZJ6
23.5647	23.9891	23.7427	22.72	23.2551	22.8371	22.7703	23.9514	23.7311	22.2122	23.327	23.3641	21.8693	22.736	23.288	22.822	23.0651	23.1433	21.7026	21.6692	22.1511	22.64	23.1818	21.5914		+	1.00031	-0.530846	1.79785	-1.07003	Q99NB9
22.3174	22.2046	22.6198	22.3855	22.7041	22.1685	22.0987	22.3439	22.7442	22.5625	22.5958	22.5015	21.1813	21.4769	21.5492	21.0115	21.4524	20.187	21.1684	21.4894	21.6322	21.8691	21.4561	20.7206	+	+	3.60613	-1.25691	3.75603	-1.08513	Q7TMF3
18.6995	19.0985	17.8062	17.715	16.7876	18.7458	18.5281	19.135	17.7489	17.0866	16.8328	19.2491	21.8484	21.646	20.2266	20.4771	19.8938	21.3957	22.3725	22.0828	18.0711	19.9219	18.5791	21.8428	+	+	3.71048	2.7725	1.66344	2.3816	P18155
23.0901	23.7233	22.9566	22.4059	23.6101	22.5847	22.8599	23.675	23.135	21.4127	23.7074	23.1185	22.3602	22.8093	21.7943	22.1061	22.465	22.5244	22.358	22.6955	20.6677	21.7515	22.4762	20.8422	+	+	1.69763	-0.718572	1.43181	-1.18624	Q9DCX2
20.3943	10.42	19.0393	20.976	19.1795	17.5826	21.3174	20.5361	19.1816	22.3075	18.1483	14.3054	21.8024	22.3149	19.6954	22.0703	21.489	20.9773	21.755	22.4951	19.6362	22.1455	21.6895	18.8559			1.2284	3.45961	0.6948	1.79684	Q571H0
21.6825	21.8281	21.6042	21.6218	21.881	21.9088	21.5248	21.5962	21.8725	21.9012	21.9484	22.0926	21.4179	21.5296	21.575	21.7395	21.9928	21.7074	21.5277	21.3772	21.474	21.7561	21.7202	21.5908		+	0.439395	-0.0940447	1.37047	-0.248308	P46467
21.5776	21.4992	21.8888	21.5648	21.268	20.0501	21.2496	21.2145	21.7757	21.0523	21.824	21.5189	21.0532	20.7063	20.7283	20.601	20.0648	20.4098	20.5006	21.4827	21.3658	20.3537	20.7181	20.4815	+	+	1.42962	-0.714193	1.5953	-0.62208	Q8K3J1
21.9827	21.64	21.6354	21.3357	21.8699	22.0111	21.9454	21.8534	21.9035	22.4941	21.5122	21.0427	21.9461	21.8966	21.0868	20.8338	21.1131	21.4445	22.1147	22.1105	22.2401	21.3975	21.1319	22.5725			0.902527	-0.358965	0.181693	0.136007	Q8CHP8
20.5345	12.1273	14.9436	18.9591	17.6611	20.0772	20.7895	19.2239	18.2644	14.8444	17.2795	19.6503	19.7434	15.6399	16.4124	5.35755	14.9193	15.4515	19.1299	14.2404	15.4184	15.5713	7.14975	16.7145			0.572142	-2.79647	1.10094	-3.63797	Q9D0Q7
22.35	22.6089	22.2895	22.4919	22.8584	21.3623	22.2088	22.548	22.619	22.4432	22.6091	22.2778	22.1877	22.0965	21.243	21.9545	21.9817	21.7456	22.0257	22.7216	21.1231	21.8224	22.0292	21.3938		+	1.00643	-0.458661	1.50637	-0.598346	Q9CQU0
21.8198	22.2769	21.7153	22.045	22.2249	21.7633	21.2675	21.5426	21.4296	21.3872	21.8404	21.0276	21.5089	21.2977	21.3054	20.9557	21.4373	21.265	21.1938	21.6514	21.4521	21.1935	21.5295	21.3145	+		3.51242	-0.679187	0.0721144	-0.0266774	Q9R069
22.3948	22.6382	22.5122	21.6706	22.4768	22.3469	22.0488	22.6277	22.8513	21.5708	22.4731	22.7243	21.6122	22.1264	21.9063	20.9301	21.7354	22.3342	21.5606	22.0171	21.589	21.1507	21.8435	22.0786	+	+	1.36911	-0.565807	1.71181	-0.676051	Q80UG5
23.1923	23.2343	22.0271	20.5511	21.3728	23.5239	23.6555	23.2868	21.2942	21.3128	21.2113	23.2973	22.5399	22.467	20.7584	17.4654	19.0447	20.4624	22.557	23.431	20.0338	18.8739	19.9636	21.7774			1.11773	-1.8606	0.738728	-1.23687	A2AQ19
20.7028	19.1424	20.969	21.5696	20.5203	21.8142	21.6898	20.9912	21.341	21.3782	20.6067	19.3901	22.0206	22.3378	21.712	21.7961	21.2472	21.8395	22.2027	22.9156	21.9759	22.1538	21.1303	21.6696	+	+	1.51156	1.03913	1.62543	1.10847	Q60676
22.6043	24.7965	22.7992	22.9024	25.0356	20.4441	22.4172	23.8475	22.5057	22.0892	24.8154	20.7511	22.3973	22.8529	20.0217	20.9327	22.0994	19.9516	22.0858	22.4163	19.4253	20.4177	22.2446	19.7699			1.14609	-1.72108	1.20833	-1.67774	Q91XF0
21.7876	21.1084	21.5998	21.5458	21.4343	22.1766	21.5429	21.6018	21.7514	21.796	21.5596	21.5917	21.8371	21.5506	22.4149	22.2266	21.9436	22.076	21.716	22.0464	22.402	22.3505	21.7012	22.1461		+	1.1968	0.399376	2.03134	0.419781	P35441
18.6438	16.4443	18.2473	18.2	16.4391	15.4029	17.4422	18.3499	17.9375	18.3544	17.5372	19.092	20.8181	17.0106	16.2996	18.1971	15.3378	12.3242	14.7124	17.6369	14.1105	16.3915	15.7393	15.0623		+	0.175315	-0.564999	2.84265	-2.51009	Q8C4B4
22.4506	22.4268	22.6286	22.5839	23.2331	22.5921	22.2933	22.6121	22.4449	22.2512	23.1599	22.3053	22.1664	22.2175	22.4557	22.069	22.4152	22.2893	21.6488	21.5066	21.7599	22.1817	22.3743	22.5609	+	+	1.75565	-0.383671	1.32305	-0.505722	Q8K1X1
21.1641	20.292	20.7203	20.9283	20.9747	21.1306	20.9098	20.8006	20.7853	21.5608	20.2383	19.75	21.9057	21.1619	20.9786	21.0694	21.0546	21.048	21.7402	22.1206	21.1123	21.3913	21.4324	21.5775		+	0.935517	0.334723	1.92893	0.888241	Q8VBV7
17.9076	14.7641	18.5271	19.032	18.3969	20.5464	20.6154	16.0844	18.3622	20.7458	17.6495	18.0585	21.6581	21.1149	18.8873	19.422	18.0559	20.0038	21.4465	22.316	21.7532	20.6838	19.2163	22.1943		+	0.946507	1.6613	1.92077	2.68239	Q9EQG3
21.6776	21.428	20.8831	21.4032	20.3903	21.741	21.3437	21.26	20.3464	21.1246	19.7857	21.6122	22.2703	22.2096	21.6364	21.1465	21.1061	22.4697	22.1541	22.9602	22.015	21.5854	21.7016	22.8612		+	0.929305	0.552544	2.25323	1.30083	Q60760
21.7873	22.0998	21.9079	21.9407	22.2154	22.5499	22.304	22.2802	22.4549	22.7733	22.3263	22.7102	21.7461	21.8578	21.5583	21.0492	21.1375	21.7989	22.1602	22.2208	21.9426	21.9532	21.5855	23.2236	+		1.93532	-0.558845	0.591322	-0.293834	Q3TYL0
22.7262	22.59	22.218	21.7085	22.3542	22.6426	22.7048	22.7818	22.2373	20.5825	22.2278	22.2895	21.7281	22.1418	20.3729	19.5711	20.4923	21.0818	21.8254	21.5714	20.4066	19.8948	20.3372	20.4987	+	+	2.2782	-1.47526	1.92026	-1.38161	P28271
21.2816	22.2541	21.174	21.5337	22.7403	21.8817	21.387	21.9124	21.5249	21.4052	21.905	21.5395	20.9048	21.2777	20.9036	21.0696	21.6926	21.3836	21.3105	20.7775	20.0974	21.0468	20.8799	21.284		+	1.2701	-0.605567	2.20756	-0.712967	Q9CWY8
22.2347	22.4757	21.8511	21.2787	22.4428	21.9142	21.7689	22.1793	21.5427	20.7663	21.9889	21.8357	21.9341	21.3382	21.7615	20.7032	20.8193	21.773	21.4018	21.6185	20.6612	20.3468	19.9498	20.7675	+	+	1.33811	-0.644639	1.66516	-0.889354	P11157
21.749	22.4244	21.3233	21.7035	22.4009	22.0023	21.5876	22.1871	21.3272	20.9886	22.2841	21.8605	21.4986	21.3167	20.3272	20.5495	21.0475	21.396	21.0075	21.4836	20.0538	20.6393	20.997	20.9721	+	+	2.21137	-0.911303	1.86969	-0.846997	Q6ZWQ0
22.4616	23.5419	22.8648	23.0513	23.7196	22.1759	21.9352	22.7512	22.8959	22.0258	23.8223	22.7091	20.8948	21.507	22.3499	21.8761	22.8068	22.346	20.8279	19.882	21.5753	21.5464	22.5037	20.7966	+	+	1.65195	-1.00576	2.07145	-1.50126	Q9ESZ8
20.5529	20.2737	20.5495	20.8036	21.4911	20.2304	20.6149	20.5352	20.8063	20.4907	20.9098	20.0578	20.6144	20.2955	19.51	20.2941	19.7279	19.222	19.9657	20.3366	19.4134	20.1828	19.7073	19.3535	+	+	1.4552	-0.706177	2.33316	-0.742595	Q9CQ54
22.3054	21.2709	21.5716	22.0631	21.0918	21.7263	22.0817	21.906	21.574	20.9713	20.7341	20.5446	21.7812	22.3788	20.8558	21.3296	19.5919	20.1694	21.7253	21.4575	21.129	21.8117	19.273	20.9148			0.729121	-0.653743	0.221041	-0.250057	Q3TIU4
22.7559	22.9777	22.8044	22.8258	23.4171	22.3116	22.5094	22.7548	22.5717	22.3425	23.1049	22.7426	22.892	23.1335	23.1984	23.0626	23.7448	22.7288	22.8343	22.1283	22.8437	23.1331	23.6032	21.9292			0.694079	0.277917	0.100346	0.0742928	Q9DBC7
21.648	21.4532	21.4905	21.5521	22.3447	21.3727	21.6537	21.5614	21.7409	21.3568	22.1385	21.7009	21.7934	21.811	20.8531	20.8723	22.0202	20.7532	21.9571	22.2355	21.2919	21.4375	21.6929	21.3387			0.49872	-0.292965	0.0641125	-0.0330499	Q6P8X1
21.8919	21.8821	21.7525	21.9044	21.6511	22.0706	22.1936	21.6014	21.562	21.4287	21.7068	21.8911	22.0858	22.1181	21.0691	21.0781	21.3855	22.1654	22.2591	21.5671	21.7625	21.822	21.6917	21.9869			0.425899	-0.208442	0.34511	0.117591	P50516
22.5347	21.8285	21.5037	21.2563	22.8692	22.2199	22.278	22.286	21.6181	19.9331	22.6827	22.723	22.0971	22.393	19.3223	19.4579	19.9213	21.1174	21.9227	22.4418	19.3906	20.1639	20.6807	21.0286			1.26596	-1.31725	0.827262	-0.982081	Q9JKY5
16.981	15.7216	18.7488	18.227	14.2369	20.9572	20.308	17.6289	17.8487	21.201	17.7099	16.9197	21.7873	20.1058	19.7447	20.7001	18.2713	20.5749	21.0814	21.103	21.1031	20.7785	19.5797	22.0397	+	+	1.51603	2.71863	1.89716	2.34487	A2A935
20.5634	18.8594	17.8054	19.365	18.7567	19.6432	19.2454	19.5	18.2528	20.4089	18.7235	20.4417	19.8198	19.8433	20.3816	20.955	19.9959	21.5016	19.792	18.6482	20.102	20.5813	18.9293	20.8899	+		1.61696	1.25067	0.33866	0.395087	P29268
22.68	22.3863	21.388	22.1945	21.9485	22.7058	21.8712	22.5595	22.1228	22.2474	21.7991	21.9232	21.2719	21.6486	21.2865	21.9478	21.477	21.585	21.4912	21.5078	21.182	21.3728	20.5409	20.844	+	+	1.8635	-0.681046	3.08886	-0.930765	Q8CJ96
22.2113	21.6614	22.488	22.2137	22.6709	22.3226	22.4305	22.0286	22.5745	22.6522	22.6224	21.7727	21.579	22.031	21.5159	21.7346	22.0697	21.7952	21.8626	22.4155	21.6672	21.85	22.2719	21.8699	+		1.7409	-0.473728	1.05415	-0.357308	Q99LD8
21.9353	22.2645	22.0732	21.6068	21.1417	22.4671	21.2526	22.1686	22.0929	21.5311	21.1456	22.9366	20.5347	21.0804	21.274	20.4468	20.7751	21.8985	20.7611	20.4635	21.0276	20.0177	20.8847	21.246	+	+	1.94698	-0.91317	2.17246	-1.12114	D3Z7P3
20.7244	19.8022	21.4166	21.211	21.5253	21.2272	20.9623	20.4981	21.342	21.3712	21.2328	20.5594	20.8335	20.0379	20.2607	20.5189	20.2342	20.2385	20.2655	20.3389	20.6854	20.3705	20.5508	20.8424		+	1.28542	-0.630474	1.6129	-0.48536	Q99LC3
22.6065	22.569	22.272	22.2295	22.7601	22.549	22.4746	22.791	22.3088	21.9282	22.5967	22.5073	21.5332	22.2938	21.6794	21.223	22.2207	21.9694	21.8291	21.6875	22.1467	22.2537	21.8542	21.0198	+	+	2.29786	-0.67779	1.84587	-0.635941	Q99KH8
21.5436	21.1714	21.6628	21.5122	22.0994	21.5652	21.4542	21.726	21.7817	21.6074	21.7083	21.7892	21.2543	21.6608	21.6963	20.9935	21.38	21.3293	21.1102	21.1782	21.3875	21.2592	21.2477	20.7894		+	0.63275	-0.206726	3.42054	-0.515789	Q9CW03
20.8342	21.7652	21.2561	20.4007	20.7502	21.1471	20.9507	20.9706	20.9748	21.2078	20.68	20.6216	21.1409	20.635	20.3848	20.3513	19.891	20.9796	21.3984	21.1531	20.8599	20.3711	20.5386	20.3766			0.935971	-0.461804	0.251679	-0.117984	B2RXS4
21.6576	20.7355	21.597	21.7289	21.9428	22.0673	21.545	21.0248	21.643	20.7537	21.3249	21.1002	21.1682	21.1567	21.4878	20.9873	21.0608	21.3343	20.6746	18.7293	21.251	21.2621	20.4978	21.1652			1.17317	-0.422297	0.795194	-0.63526	Q6P5D8
24.1964	25.5626	23.104	23.2817	24.8893	23.4469	23.3167	25.0694	23.0216	22.3976	24.7998	24.6447	20.8151	22.7255	19.9571	21.2675	23.0599	22.2418	20.9827	21.8123	20.3549	21.2064	23.1909	21.6435	+	+	2.45025	-2.40234	2.54087	-2.3432	P17563
21.316	21.3335	21.2066	21.2591	21.6173	21.4667	21.2354	21.6327	21.4113	21.4405	21.6646	21.2084	19.9246	20.8182	20.4273	20.2267	20.5955	20.0758	19.8398	20.3345	19.9243	20.2689	20.6145	20.1806	+	+	4.34326	-1.02187	5.32858	-1.23836	Q9CR68
17.7917	15.507	17.7942	18.1576	15.7936	17.2847	18.7037	16.9629	18.7636	19.8667	14.2819	16.0351	20.2362	18.675	19.0973	19.9888	16.3167	18.7951	19.7881	19.8325	19.8168	20.3267	18.8683	20.5728	+	+	1.46853	1.7967	1.70337	2.4319	Q8BHC4
22.366	23.6742	22.886	22.2834	23.2184	21.5999	21.9566	22.6741	22.4417	21.7029	23.4396	22.4664	21.4915	21.5754	21.5168	21.3762	22.8548	22.0752	21.4309	20.464	20.7229	21.2549	22.3043	21.0727	+	+	1.31914	-0.85634	2.19744	-1.23859	Q60972
20.687	20.741	21.2377	20.5728	20.9502	20.7536	20.5332	20.9212	20.8601	20.8031	21.0765	20.8873	20.8304	20.8847	21.1239	21.0117	21.0044	20.8029	20.6187	21.1959	21.3275	20.4892	20.9821	20.0289			0.522454	0.119283	0.132481	-0.0731907	Q9EPU4
20.5819	20.8536	21.4904	21.2411	21.0828	21.0428	20.3759	20.097	21.4679	21.3966	20.8983	21.3991	20.7545	19.651	20.2111	20.0346	20.5581	20.6955	20.6489	17.2239	19.533	20.1074	20.3904	20.5254	+		2.14396	-0.731275	1.18484	-1.20096	P23927
20.6491	20.5944	20.45	20.4936	20.3847	21.1309	20.3458	20.4723	20.41	20.7002	20.1668	21.0735	20.792	20.7059	20.5424	20.5899	20.5097	20.9493	20.4915	20.5083	20.713	20.8906	20.3082	21.205			0.200624	0.064429	0.38279	0.158008	Q8BYU6
21.694	21.6415	22.7403	21.7114	21.8366	22.0447	21.4432	21.448	22.6917	21.9101	21.9379	21.7863	21.0908	20.8144	21.5395	20.7985	20.7439	21.0787	20.5448	19.1209	21.8881	20.6902	21.1002	20.6118	+	+	2.92157	-0.93377	1.81893	-1.21019	Q9DCS9
20.9825	20.5599	21.6466	20.8263	20.9749	21.6478	21.0374	20.788	20.9558	21.6566	20.998	20.4218	21.8717	21.8055	21.7271	20.7155	21.5559	20.8474	21.5924	22.4709	21.8453	21.6928	21.0542	22.1271		+	0.550685	0.314198	2.0189	0.820849	Q9D8C4
19.3687	19.7346	20.4835	20.6572	20.3397	18.9239	19.3415	19.2976	20.21	21.1963	19.9919	19.7863	18.9407	18.0916	20.2502	20.4079	20.3699	20.0955	18.8735	17.7501	20.02	19.8523	19.9169	20.1678			0.187432	-0.225326	0.544417	-0.540484	A2ASS6
21.5752	22.6571	22.0619	21.893	21.122	21.7693	21.7275	22.2749	22.2338	22.1096	21.8877	22.226	20.4391	20.437	21.7008	21.6842	21.8081	21.9763	21.3999	20.8706	21.1561	21.1189	22.5425	20.6956		+	0.729485	-0.505511	1.69175	-0.779298	P58044
19.2679	16.7137	18.1143	18.0496	17.5206	19.5763	19.3127	19.0549	18.4566	17.3745	16.6359	19.1082	18.3941	15.3678	16.9457	14.099	13.8059	16.6481	17.7029	18.1834	16.6398	13.3236	15.3028	18.1242	+		1.68991	-2.33033	1.11516	-1.77767	Q9D1N9
21.887	22.4654	21.5099	22.5815	22.9497	21.549	21.4827	22.3743	21.9862	20.605	23.0318	22.1886	20.4312	20.895	21.4943	21.4528	22.2989	21.9675	20.5637	18.4516	17.9047	20.6753	22.3163	16.704		+	1.12396	-0.733784	1.67454	-2.50881	P08152
15.732	15.4066	15.6127	16.3503	14.2478	16.9854	18.4235	15.5073	15.4041	21.9374	15.8981	15.2484	22.0503	20.6936	18.9544	20.3434	16.6524	18.5105	21.8446	21.7118	21.4348	16.5858	17.3991	22.2927	+		2.88907	3.81166	1.20603	3.14165	Q6PB75
21.3119	21.9784	21.8147	21.3646	21.2784	21.285	20.9889	21.2117	21.8634	21.2978	21.3457	20.8964	20.3188	20.1277	20.4202	19.9986	19.9796	20.301	20.6521	20.9345	20.2416	19.867	19.6122	21.2838	+	+	5.37257	-1.31449	1.74026	-0.83545	Q91YT0
22.2839	22.5297	21.9235	22.0598	22.1598	22.239	22.2598	22.5772	21.5933	18.7493	22.0694	22.7153	22.0188	22.0434	20.489	19.9084	20.9481	20.64	21.6837	21.6831	20.2232	21.1739	20.1699	21.444	+		2.09111	-1.19134	0.406784	-0.597762	P59108
21.5413	21.4497	22.4614	21.3774	21.7514	21.4766	20.5948	21.7843	22.4034	22.2139	21.8352	22.2498	20.6065	21.3191	22.3824	21.6703	21.4108	22.1551	20.0683	20.1159	21.9502	21.7516	21.2403	21.4501			0.104114	-0.0855764	0.958264	-0.750798	P62309
19.5224	19.3702	19.0226	19.1532	16.7781	19.24	19.9542	19.5196	18.8569	18.6394	17.3094	20.3532	20.5148	20.0872	20.1654	19.6014	19.2205	20.2052	20.7861	19.9629	20.3466	20.1366	19.2944	19.7068	+		1.4446	1.11798	1.05815	0.933471	O54825
22.1853	23.752	22.4076	22.5872	24.2986	21.7641	21.6421	22.8894	22.5915	22.8153	24.0343	22.0858	21.0879	21.8435	21.4798	21.6587	22.9181	21.0449	21.1217	21.2294	21.2628	21.577	22.9201	20.6235	+	+	1.4109	-1.16031	1.61098	-1.22068	P45952
19.8347	18.7234	20.0929	19.8589	18.4836	19.9474	19.8839	20.0024	19.8245	20.4473	19.3854	19.8361	20.3635	19.6897	20.6369	20.2343	19.4507	20.4578	20.1396	20.7174	19.8891	19.8351	19.3888	20.2321			1.05931	0.648692	0.24913	0.137071	Q91YR7
20.7052	20.636	20.6992	21.5962	22.0805	20.3451	20.3039	20.7226	21.2452	22.182	22.176	20.509	19.7295	19.4951	19.8893	20.5458	20.7696	19.1589	19.0415	17.9761	19.5919	20.5751	21.2125	20.4746	+	+	1.79582	-1.079	1.38188	-1.37783	Q9CQC7
20.8738	21.4575	21.0326	20.8507	21.3887	20.9755	20.4269	21.3895	21.2373	20.4669	20.8879	20.7961	20.796	21.424	19.7564	20.0733	20.7289	20.9177	20.8129	22.083	20.7337	20.0715	20.9942	21.5133			0.982401	-0.480428	0.209171	0.167304	Q64331
20.1053	18.9873	19.7415	20.0153	19.8602	20.3105	20.3277	19.8314	20.0172	20.7819	19.3195	19.2477	20.8409	20.6538	20.227	20.8074	19.6844	20.1756	20.1302	20.6408	20.7045	20.7575	20.3721	20.3749			1.23192	0.561481	1.28804	0.575787	Q9CXT6
20.687	22.6594	16.3347	21.741	17.9857	15.5823	19.0589	22.1481	17.7917	15.6623	18.942	21.1884	15.63	16.7446	14.8275	15.3597	15.2629	17.2488	16.0813	15.3881	16.6204	18.6536	14.6343	15.1614	+	+	1.59832	-3.31944	1.66623	-3.04208	Q9CR51
20.4418	20.9027	20.0524	20.4936	20.5096	21.0026	19.9948	20.2927	19.7029	20.5334	19.9602	20.6726	20.6249	20.6402	20.6443	20.7241	20.7534	21.1794	19.8326	20.5806	19.8891	20.2474	20.0579	20.6351			0.574231	0.193938	0.0241434	0.0143522	Q8R3R8
21.8461	21.8604	21.1473	21.2025	21.9216	21.1849	21.7381	22.0282	21.3889	20.9562	21.6813	21.9306	21.4718	21.6037	20.6447	20.1069	21.2928	20.7526	21.7447	21.5161	21.2227	20.6485	21.0659	20.8729			1.09305	-0.548376	1.07321	-0.442051	Q99L13
21.6561	21.904	21.1113	21.6348	21.8628	21.7194	21.7149	21.5754	21.2163	20.2002	21.7191	21.4105	21.3774	21.0371	20.5858	20.6761	20.5731	21.1302	21.3393	20.3251	20.8173	20.4015	20.7638	20.9961	+		2.73781	-0.751469	1.05977	-0.532258	Q5SUQ9
22.1373	23.3444	21.9632	22.153	22.6486	20.466	21.9185	22.4541	22.1087	21.6703	22.8162	22.0981	21.5576	22.0299	20.8305	21.3474	22.0081	21.6025	21.7317	20.459	20.6663	21.8224	22.2116	20.6634		+	0.648244	-0.556079	1.61159	-0.918613	P10518
20.9751	21.3597	21.118	21.0232	21.7378	21.2786	21.0275	21.1638	21.195	20.7337	21.4979	21.5629	20.3548	20.719	20.3014	21.0468	20.748	21.0782	20.8136	21.2279	20.7572	20.821	21.072	21.0992	+		1.91642	-0.540675	0.830242	-0.231646	Q9Z2D1
21.5785	22.0447	21.5079	21.4969	22.3842	21.2447	21.2664	21.8463	21.6624	20.6186	21.9877	21.2365	20.9222	21.3339	21.2853	20.3043	21.4709	20.5522	20.733	20.7617	20.757	20.9555	21.228	20.1767	+	+	1.75604	-0.731337	1.63828	-0.667647	Q9CU62
21.3982	21.5218	21.2049	21.269	22.043	21.4302	21.3448	21.3406	21.4585	21.0263	21.6878	20.8924	20.9943	21.1902	20.9495	21.1942	21.5533	20.8305	20.8503	21.3505	20.0403	21.3626	21.1566	21.1697	+		1.30604	-0.359181	0.643019	-0.30337	Q8VHR5
20.5624	18.6743	20.3397	19.9561	19.4061	20.7342	20.2157	19.4467	19.6786	20.3527	19.4206	20.2379	20.5904	20.4454	20.861	20.852	20.9345	21.0306	20.4414	20.5304	21.3414	20.9908	21.1201	20.955	+	+	1.52397	0.840175	2.93258	1.00448	Q9DBG7
22.3156	22.3201	22.1341	22.1266	22.2232	21.7218	22.1657	21.8124	21.7232	21.5885	21.8085	22.1603	21.6777	21.0199	21.0831	21.35	20.2456	20.7426	20.7627	20.2404	20.2311	21.3436	20.0798	19.9678	+	+	3.31189	-1.12042	3.97173	-1.43885	Q61581
21.0407	20.5808	21.2442	21.2555	21.4314	21.098	21.0016	20.6983	21.5135	21.1167	21.3598	20.4575	20.6588	20.794	20.7496	20.4523	20.7644	20.6772	20.5809	19.7307	20.9849	20.6793	20.3184	21.0076	+		2.08337	-0.425732	1.04089	-0.474257	O88851
20.1589	22.1928	20.6208	20.9009	21.3546	21.0823	19.9983	20.7579	20.1937	21.7016	20.6011	21.2199	20.1658	19.8834	19.7249	19.6964	20.4335	21.0251	19.6436	20.4931	18.7719	19.2085	18.6544	20.4306	+	+	1.54143	-0.896876	1.80419	-1.21172	P56394
19.1327	19.1262	20.6627	18.3641	17.9898	21.1036	20.0377	19.3288	19.3268	21.0395	18.8574	20.9148	21.8087	21.3513	21.2937	21.9301	21.6123	21.6398	21.6641	21.4539	21.7278	18.6192	21.4496	21.5723	+		2.78917	2.20945	1.0522	1.16365	Q3U5C8
21.9063	21.8717	21.9405	21.7258	23.2724	21.9163	21.6528	21.9901	22.0623	22.0186	23.132	22.3273	19.4457	20.1154	20.0511	20.488	21.5723	20.6297	20.1373	19.6	19.5303	20.2324	21.4921	20.6354	+	+	3.00634	-1.72182	3.47532	-1.92592	Q9QYG0
21.7151	21.1707	21.3363	21.5012	21.3268	21.2238	21.4489	21.5567	21.5781	20.2056	21.3334	21.7398	20.8361	20.9466	21.0288	20.7465	21.3187	21.0568	20.9467	20.4829	20.8416	21.056	21.1399	18.7095	+		2.15713	-0.390066	0.975125	-0.78098	Q91YH5
21.4949	21.3539	21.1035	21.5463	22.6577	21.0508	21.5714	21.2682	21.4935	21.8055	22.3553	21.3386	21.2734	20.9285	18.9712	19.1409	21.4226	19.1751	21.2264	20.3191	19.7319	20.9161	20.8693	20.6796	+	+	1.56793	-1.38253	2.42399	-1.01498	Q9CQR4
22.5911	23.1598	22.5476	22.681	22.9645	21.9153	21.9597	22.9398	22.8717	21.9853	23.2982	22.5939	20.671	21.8247	21.9806	21.672	22.8335	22.1636	21.3012	20.4396	20.9235	21.7699	22.8085	20.64	+	+	1.37441	-0.785644	1.93857	-1.29434	Q9JLJ2
20.8196	20.4418	20.1302	20.8808	20.7027	20.2273	20.0494	20.3488	19.335	19.9788	19.8328	20.3436	20.5584	20.6756	20.7348	20.8103	20.8032	20.3162	19.7851	19.6145	18.7949	20.4616	20.2681	19.956			0.340597	0.116002	0.245316	-0.168039	O70126
19.3945	20.798	18.7463	19.6274	17.5172	18.9628	19.1292	18.9813	18.468	20.5589	18.0022	20.336	18.6614	15.1466	19.4968	19.6409	16.5567	20.1059	18.3652	17.0086	18.692	18.263	16.5787	19.5824			0.457848	-0.906285	1.0605	-1.16429	P35762
21.3322	20.4414	20.8453	21.0061	21.2899	21.3586	21.3671	21.4185	21.2007	20.5929	21.2349	21.061	21.2144	21.2568	20.4464	20.8355	21.228	20.7832	21.346	20.67	19.5986	21.27	21.3116	20.9433			0.168755	-0.0848605	0.447592	-0.289262	Q01405
19.8603	19.9631	20.5154	20.2423	18.9817	20.9617	21.0145	20.4883	20.2993	21.4207	20.228	21.2955	20.5572	20.8072	20.4085	20.3981	19.6964	20.8049	20.5532	21.5077	21.063	20.4437	20.5366	21.6259			0.535556	0.357985	0.223445	0.163953	Q80X50
19.9905	20.1358	19.5938	19.5747	20.2441	20.2112	19.8813	20.0819	19.8492	19.9277	19.8529	20.1872	20.4191	20.3734	19.9212	19.3006	19.8788	19.9436	20.0306	20.3334	20.4182	20.0551	19.5841	21.1194			0.0242835	0.0144587	0.684332	0.293425	Q68FL4
21.5128	21.3163	21.1541	20.8351	20.7603	20.631	21.1458	21.2759	21.5767	20.2977	20.1382	21.9825	19.7747	20.2063	20.1164	19.2125	19.9647	19.6917	20.1834	17.7018	19.9273	20.028	19.4789	19.8401	+	+	3.83533	-1.2072	2.0394	-1.54288	Q99KE1
18.6592	17.0187	16.9163	15.4781	14.7153	17.4436	18.7603	16.9649	15.1771	17.4167	15.1673	17.2007	21.0471	20.9257	19.3547	19.1163	17.1889	20.6316	21.2225	20.5926	20.3277	19.2108	18.1112	21.2716	+	+	2.31376	3.00555	2.86808	3.3416	Q8R4U0
21.4288	22.1595	21.3277	21.4955	21.6512	20.4849	21.0975	21.8762	21.5091	22.1936	21.6495	21.3486	20.9654	20.8823	21.1826	21.0826	20.4951	20.4812	20.3674	22.0318	20.9464	20.7757	20.775	21.4916	+		1.33366	-0.576378	1.05003	-0.54777	O70305
22.0793	22.9758	22.9221	21.6401	22.7276	20.8145	21.026	22.8411	22.4025	18.7173	22.2537	22.3141	19.0591	19.4502	22.1854	20.5724	22.6776	21.4486	18.1135	19.8635	19.5022	19.7109	22.6328	20.0351			1.04152	-1.29435	1.03524	-1.61613	Q9D0F1
20.1591	20.3127	19.9496	20.1331	18.9861	20.4657	20.3213	19.9385	19.6456	20.4901	19.0296	20.6779	20.4912	20.7046	20.2967	20.8496	20.6626	20.8481	20.6853	20.3692	20.2377	20.4042	20.1823	20.4367	+		1.69515	0.641093	0.729107	0.368721	Q6P1H6
21.5595	21.6914	21.6836	22.405	22.6226	21.6297	21.3794	21.8827	21.552	22.2943	22.4053	21.7255	21.0421	21.1736	20.3019	21.7384	21.6594	21.1332	20.8613	20.473	19.8641	21.9261	21.7616	21.1189	+	+	1.64102	-0.757211	1.44989	-0.872352	Q9CWJ3
20.2741	16.4281	19.0339	18.4893	17.9266	21.0086	20.7678	18.7146	18.8065	18.7554	17.2554	20.1658	20.6788	20.7898	17.7147	19.0645	13.9819	19.3799	20.8644	20.4923	19.723	19.7954	15.7627	20.0582			0.0766744	-0.258521	0.159934	0.371749	Q8VDY4
21.5441	22.7713	21.5404	21.0431	21.242	21.4835	21.4609	22.342	21.4818	18.9254	21.7474	21.9655	21.0821	21.1434	19.8957	18.7705	20.5766	21.1528	21.4511	20.1442	18.7973	18.8228	20.3792	19.8023	+		1.53033	-1.16723	1.28106	-1.42101	Q8K411
14.6284	17.397	13.5135	16.4631	15.2184	13.0004	18.9824	15.5747	17.7844	22.7528	17.346	14.8891	22.2625	21.1508	17.7259	21.2791	15.5031	19.39	21.9748	22.8402	16.0767	20.3272	18.4005	22.3375	+		2.3221	4.51509	0.816588	2.43794	A7XUZ6
22.6337	23.1001	22.0672	22.6677	23.1204	21.9595	22.0672	22.5713	21.999	22.281	22.7992	22.3437	21.2733	21.606	21.0514	21.8835	22.4745	21.8574	21.4004	21.1726	21.3165	21.8157	22.5124	21.0941	+	+	1.96769	-0.900423	1.9932	-0.791579	Q8BVQ5
18.4494	17.9789	15.1861	16.4779	16.034	18.4742	18.6502	18.8915	16.5208	17.1278	16.2051	18.9521	19.8585	19.5071	18.8151	18.8664	17.6972	20.0797	19.9785	20.3537	18.5968	18.6503	18.0364	20.4179	+	+	1.90515	2.03727	1.45557	1.6143	Q8CI11
21.3716	22.4881	21.1568	21.1613	21.5798	21.2042	21.0532	21.7829	21.1706	20.038	21.5589	21.7023	20.7864	20.8321	20.1669	19.482	20.8841	21.0523	20.8388	20.5064	20.5294	20.4575	20.5859	20.5487	+	+	1.86236	-0.95967	1.40758	-0.639871	Q8CG76
20.3723	20.0222	20.1244	20.3587	19.3118	20.512	20.1878	19.6837	20.3943	20.0402	19.3958	20.8919	20.502	19.9692	21.1928	20.9579	20.148	20.8031	20.5193	20.1532	19.8233	20.3947	20.2812	20.8345			1.00692	0.4786	0.419167	0.235425	Q64261
20.2404	19.4633	19.9321	19.9774	19.9632	20.8319	20.3524	19.8191	19.6299	19.7025	19.5597	19.6573	20.5289	19.9415	18.7451	19.5523	19.4122	19.4926	20.1371	19.6745	19.6392	20.2829	19.4379	19.9258			0.783229	-0.455957	0.136297	0.0627279	P43247
18.74	19.4291	17.1208	19.6419	20.1584	20.6567	20.2125	13.7814	16.2449	18.7117	21.2979	17.7356	20.1024	19.9361	17.5031	20.0201	19.6921	20.2052	18.7222	19.2457	20.2701	21.0701	19.3556	21.2702			0.170803	0.285356	0.900019	1.99166	Q9D0L7
20.7409	20.1391	19.799	20.1999	20.1283	20.5519	20.7005	20.4386	19.8711	19.2047	19.992	20.8555	20.1472	20.1661	19.1762	19.3432	18.9148	19.9741	20.3606	19.5531	19.613	19.8964	19.3125	19.6683	+		1.46858	-0.639587	0.802378	-0.443096	P12367
19.8675	19.6531	20.3757	19.8537	20.0919	20.2281	20.0943	19.6009	20.2769	18.8014	19.5307	20.2884	19.1674	19.6236	19.7957	19.0803	19.1018	19.9378	19.8313	19.197	19.5604	19.1342	19.3095	18.9253	+		1.83541	-0.560585	0.871941	-0.439147	P33609
21.9385	21.4489	22.3121	21.6332	22.4009	22.1394	21.6741	21.9501	22.1831	21.4127	22.4197	22.3023	19.8912	20.8143	21.5535	21.1171	21.3393	21.0845	19.9518	19.1042	20.9234	21.1507	21.4656	19.896	+	+	2.29018	-1.01217	2.53805	-1.57507	Q9DCT2
20.6605	20.6903	21.1527	20.9308	20.4057	20.8893	20.4831	20.32	21.0502	20.1459	20.5655	21.4488	19.9138	20.3097	20.4748	20.1599	20.4881	20.587	20.434	19.1923	20.4407	19.5994	19.5883	20.4255	+	+	1.99766	-0.465997	1.42598	-0.722205	P42227
20.1805	21.0748	20.1809	19.721	19.9461	20.2562	19.8036	20.3728	20.3593	19.2574	20.7558	20.4024	18.5492	18.211	20.6507	19.2857	19.58	20.8111	19.2425	17.2982	19.9518	18.5156	20.1496	17.2597		+	0.786827	-0.71197	1.526	-1.4223	Q04736
23.359	24.3767	23.1346	23.1479	24.5796	22.768	23.9191	23.9295	23.0938	23.4067	24.4277	22.4394	23.0537	23.4491	20.4969	21.9634	23.8925	19.3034	22.8897	22.9224	20.6376	22.9083	23.3932	21.3127		+	1.08093	-1.53447	1.30564	-1.19204	Q9JJ93
20.8549	22.6745	22.1781	20.8639	20.6808	21.3494	20.4844	20.5722	21.5899	19.6244	20.2446	21.4749	19.6905	20.0289	21.9411	21.6084	20.9714	21.4912	19.9209	16.2675	20.8502	20.0224	20.0718	19.2413			0.443235	-0.478355	0.952877	-1.26938	P11440
21.2951	22.2658	20.7752	21.2763	21.3571	21.0205	20.1689	22.0097	20.6454	20.4154	21.5361	21.3458	20.2735	19.2461	20.4799	20.3471	21.2361	20.5006	19.7327	20.2398	19.6337	19.2687	21.5039	20.8669	+		1.84009	-0.984459	0.989043	-0.812604	Q61188
21.9026	22.0976	20.779	21.5954	22.0485	21.3372	21.8314	21.812	20.7037	20.9043	22.1372	20.8962	21.0941	20.8867	18.5255	19.2458	19.5022	19.1903	20.7017	21.8233	19.8863	19.3092	19.7391	20.4344	+	+	2.63374	-1.88595	1.43755	-1.06516	P57787
18.3201	18.4288	19.6377	18.0774	17.6675	19.7312	19.2819	16.8384	19.6017	18.6654	18.7418	19.7462	18.9706	19.1831	18.747	18.2068	17.829	19.0357	19.658	19.3128	20.5131	19.2067	18.6014	19.6912			0.0153682	0.0182638	0.687958	0.684633	Q60862
21.212	21.007	21.8089	21.4121	20.7657	20.9753	21.0441	21.2018	21.7791	21.2463	20.9	20.629	20.4724	20.298	20.6479	20.2324	19.593	19.4029	19.9716	20.495	20.5969	19.8846	19.9878	19.5661	+	+	2.80192	-1.08909	3.05781	-1.0497	Q8K4G5
21.2088	20.9211	21.2922	20.9131	21.5875	20.6369	20.3858	21.0869	21.3054	19.9884	21.8042	21.1085	20.0409	20.3524	20.8151	20.2928	20.6983	20.0355	19.3097	19.7679	19.9118	20.5585	20.9525	17.1511	+		2.43221	-0.720764	1.28021	-1.33793	Q9QWF0
22.0166	22.2474	21.0456	22.3844	22.2956	22.1183	21.7228	22.5205	21.8949	22.4081	22.7225	21.9154	20.6139	21.7543	19.7243	20.7442	21.8961	21.1111	20.4581	21.5448	20.0831	21.1411	21.9092	20.8771	+	+	1.66135	-1.04399	2.39342	-1.19517	Q9DCZ1
20.2687	20.5693	20.0371	20.2917	19.3778	20.1579	20.6454	20.7148	20.0804	19.58	19.8519	19.6029	19.9227	20.2019	19.2414	19.5316	17.2757	19.0049	20.2014	20.4487	18.8561	18.6243	18.5435	18.6007			1.1537	-0.920684	1.21582	-0.866789	P54369
20.8335	22.701	21.2187	21.1528	22.7552	20.2263	20.7312	21.5864	20.5978	20.4713	22.7211	20.6062	20.3493	20.8503	19.5969	18.8112	21.4068	20.2578	20.6889	21.2406	19.4087	19.7451	21.652	20.4814	+		1.32304	-1.2692	0.564784	-0.582858	O89023
20.7033	20.2036	20.6837	21.0339	20.6348	20.9138	20.405	19.8487	20.6243	20.7113	18.8098	21.0881	20.2121	20.1041	20.7144	20.4157	20.4343	19.8284	19.5354	18.3271	19.1751	20.618	18.8007	19.0919	+		1.42824	-0.410685	1.24452	-0.989835	Q3UQ28
20.0803	21.9563	20.4458	19.9198	20.934	20.3135	19.8839	21.0325	20.3771	20.1095	21.1422	19.9206	20.6099	20.331	19.7011	19.3226	20.3789	19.1918	20.3475	20.542	19.9388	19.21	20.3906	20.4176			0.959437	-0.685713	0.402049	-0.269886	Q99LB6
21.6057	21.4425	22.2729	21.6618	21.8661	20.3528	20.6331	21.4798	21.8982	20.5854	21.2223	20.5784	19.4452	18.4737	20.7114	19.9459	20.1552	18.3151	18.7321	18.8572	19.8581	19.3562	20.0985	15.8928	+	+	2.81138	-2.02585	2.18985	-2.26701	P58022
18.4763	17.9699	17.4793	17.6701	16.6593	18.2274	18.5591	18.5167	17.1643	15.9821	16.1061	18.1192	19.3682	18.9336	19.1195	18.3899	17.2528	18.9304	18.9467	18.2352	19.8367	18.898	18.1884	18.8858	+	+	1.31968	0.91872	1.6157	1.42389	Q9D0D4
20.4552	21.1671	19.8209	19.7764	19.8056	21.0205	20.3341	19.9524	19.7167	19.4354	20.3429	19.8866	19.8464	20.3655	20.1052	19.7146	19.6675	20.7376	19.9727	18.939	19.6459	19.518	19.7582	19.2208			0.38815	-0.268131	1.185	-0.435603	Q8BHD7
20.4793	20.8747	20.7257	20.5696	19.0909	18.7457	19.6783	21.1863	17.5822	17.6123	19.4682	20.2708	18.667	20.1194	18.6259	17.6037	19.6993	20.0863	18.7024	18.2693	19.1925	18.3711	20.0364	18.4866			0.927044	-0.947383	0.301846	-0.456631	Q9JIZ9
21.174	21.1009	21.6403	21.239	22.0828	19.8796	20.7264	21.1179	21.3074	17.6236	21.8201	20.6547	20.5824	19.2786	19.5352	19.5621	19.7747	20.2547	20.1867	20.5672	17.8179	20.2663	19.4265	19.7422	+		2.41384	-1.35478	0.585755	-0.873901	Q9R099
17.1123	17.1634	18.7314	18.5475	16.5497	16.9173	17.8238	17.6961	16.3949	20.9852	17.6551	15.845	20.1376	18.8564	18.3974	19.6155	18.6709	18.5816	18.3539	14.9323	16.3613	13.629	18.2441	14.6651	+		2.11149	1.53966	0.832455	-1.70239	Q06185
21.2107	21.745	20.8725	20.9727	21.025	20.2613	20.9124	21.6367	21.3783	19.8027	21.219	21.5522	20.3605	20.9537	20.4534	20.0604	20.9048	20.0676	20.8188	19.0413	20.4469	20.5041	20.8856	18.9151			1.25221	-0.54779	1.24498	-0.981607	Q9CRC8
15.0693	14.851	17.0093	18.4277	7.92481	17.3473	18.1408	14.1243	16.1582	20.6995	14.4355	15.3698	19.2239	16.4035	21.5034	19.7838	17.5734	17.1285	18.826	17.7115	19.1609	18.8232	17.5502	18.945			1.15192	3.49785	1.05711	2.01478	Q91Z96
19.6917	19.6055	19.266	19.6286	19.0032	19.3288	19.4641	19.6759	19.5485	19.1386	18.5098	20.4302	19.9821	19.0542	19.7652	19.2199	19.5147	19.3545	19.6221	19.7621	19.541	19.5048	18.7126	19.3953			0.131234	0.0611308	0.0453117	-0.0381842	Q6ZQ08
21.3031	19.729	20.0993	20.4038	21.2418	20.5135	20.1272	21.2183	21.141	21.2286	21.5933	20.5838	19.6742	19.2221	19.2198	19.8792	19.84	19.8039	19.2677	20.0271	20.1035	19.1239	19.6004	20.9389	+	+	2.11045	-0.941894	2.08133	-1.13844	Q7TMI3
19.9131	20.5683	20.5624	19.7259	18.5033	20.4018	20.5873	20.1395	20.5859	20.3252	19.3823	20.2143	20.9965	21.0897	21.0959	20.5018	20.9155	20.8423	21.2957	20.7264	21.2984	20.9029	20.9979	20.899	+	+	1.78242	0.961158	2.58528	0.814312	Q8R050
19.9802	19.7604	19.4961	19.7795	18.8479	20.5417	19.6634	19.366	18.4313	19.0774	19.1845	19.2589	19.9148	20.8391	19.8618	19.8861	20.4635	20.8047	20.0652	20.5476	19.9827	20.3247	20.3537	21.2291		+	1.05505	0.560709	3.30452	1.25359	O88532
20.2659	20.3776	20.4693	20.6789	19.9295	20.9328	19.6635	20.7188	20.5489	17.0101	20.2202	20.7905	19.0789	20.3631	20.3006	19.777	21.1868	20.6681	18.8758	18.1523	20.03	19.9715	20.6592	19.9851			0.274093	-0.213253	0.115684	-0.213017	Q8BRG8
20.1141	17.3016	19.6179	19.0014	18.8949	19.8894	19.3334	18.39	19.0826	18.8598	18.2058	20.5033	20.0611	19.6877	19.1404	18.9197	18.8384	20.2909	19.6209	18.9612	17.5981	18.3133	18.985	17.7248			0.315309	0.353142	0.547557	-0.528597	Q9CY97
20.7118	20.5734	20.3588	21.143	21.3506	18.8825	19.5742	21.044	20.1392	20.8375	21.062	20.1122	17.3702	19.6584	18.862	19.3256	20.4834	19.1292	17.7581	16.9746	17.8249	19.5039	20.6356	14.6288	+	+	1.48253	-1.36522	1.80681	-2.57387	Q9CQ69
19.7513	19.0781	19.9065	19.2683	19.4373	19.6793	19.7477	19.8107	20.3439	20.1946	19.7136	19.6219	18.8557	19.1247	18.714	18.2146	17.4676	18.1515	18.7314	19.8464	19.2609	18.3094	18.4042	19.3404	+	+	2.58404	-1.09879	2.15977	-0.923278	E9Q0S6
21.4596	21.3679	21.1735	20.2132	21.9145	21.1127	19.7391	20.4902	20.9231	18.6272	21.2547	21.072	19.3481	19.2651	19.2725	19.2859	18.4628	20.52	19.5162	18.4214	19.6503	18.6	18.5645	19.932	+	+	3.40842	-1.84784	1.52187	-1.23698	Q64318
20.2241	20.5696	19.4402	19.3659	19.5401	20.3932	20.1352	19.8596	19.209	18.6907	19.0299	20.4655	19.847	19.2487	16.5357	18.2634	18.2041	19.3169	20.278	20.5832	18.5711	19.2839	17.9665	20.4708	+		1.54063	-1.35286	0.0259174	-0.0393804	O55003
19.5196	20.1433	20.6767	20.0309	21.1547	19.7487	17.0152	19.8883	19.7436	20.1802	20.6783	19.1846	17.0055	18.9053	19.3901	18.5473	18.0758	17.1564	17.421	18.0343	18.6731	19.5932	18.6476	17.9867	+		2.87463	-2.03224	0.943567	-1.05571	Q61147
19.2796	19.2924	18.592	18.4808	20.5839	19.8533	20.2519	19.1158	18.7772	13.8848	19.1826	17.923	19.9105	19.9777	10.1636	17.5035	17.9999	15.095	19.7856	17.7515	19.3658	18.9099	15.9784	17.6338			0.895115	-2.57193	0.0153967	0.0482723	Q99M96
20.0573	20.7209	20.1523	20.825	20.5978	19.4916	18.814	20.2588	19.2687	20.0614	20.184	20.0047	19.7919	19.0912	20.034	20.7184	21.1861	19.6907	15.7631	14.8226	16.8479	19.932	20.7455	16.1589		+	0.250029	-0.222107	1.4043	-2.38691	Q9CQV6
18.0955	17.5288	17.1585	18.4015	17.7404	18.1145	17.3383	17.4095	16.9632	20.3737	17.2788	17.4906	20.046	17.7764	18.3871	20.3159	18.7989	18.469	20.4104	19.308	17.6399	19.3384	18.7038	19.6418	+		1.50883	1.1257	1.22219	1.36471	Q8BKX6
20.334	20.3453	19.9465	20.4378	19.5686	20.6264	19.6985	20.3234	19.6828	20.8372	19.5807	20.4646	21.1612	20.1365	19.904	20.3069	19.7894	20.6709	19.3308	19.2555	19.2854	19.9572	19.1513	19.154		+	0.179789	0.11837	1.9025	-0.742183	P54279
18.4217	16.3602	19.7878	19.8074	18.0703	20.2889	19.8685	18.8876	19.4661	19.9406	19.2399	19.8552	21.1872	20.7342	19.057	19.7176	19.3926	19.3779	20.7965	20.6845	20.0327	20.2233	19.2513	20.6781		+	0.862444	1.12166	1.49912	0.734722	Q8BHZ4
22.8042	20.5884	23.216	21.2566	20.7985	22.8223	22.339	22.9844	23.2689	23.2709	19.8105	23.8289	19.9625	22.7054	21.846	21.3549	17.9711	22.4564	20.4388	22.2737	22.1879	21.1783	18.8398	21.9079			0.462103	-0.864937	0.997866	-1.44605	P34884
20.7733	20.3019	21.3543	21.3286	22.1021	20.9956	20.4734	20.6411	21.3233	20.5111	22.1398	21.131	19.6531	20.6803	20.4896	19.6858	20.2324	20.2744	19.7163	19.754	20.6301	20.2433	20.1587	19.8241	+	+	2.03639	-0.97336	2.08001	-0.9822	Q64436
19.5398	20.3175	18.6952	19.8103	19.9397	19.5185	18.9822	19.9783	18.9875	18.614	19.5303	19.9959	17.6032	18.6974	17.5782	18.1054	18.3186	18.1065	18.0548	18.1018	17.9904	16.3475	18.0813	18.9727	+	+	3.60093	-1.56864	2.15563	-1.42328	Q8R164
18.6854	17.0532	17.9391	17.0076	16.8019	18.6674	19.6627	16.9363	18.295	18.7927	16.2185	15.068	20.048	19.4469	19.2707	19.1907	19.2358	18.4386	19.7891	20.4357	19.7919	19.2638	17.7213	19.2978	+	+	2.50545	1.57935	1.4038	1.88773	Q61771
20.2219	18.5904	19.0454	18.3387	19.04	19.622	19.8109	19.0133	18.1644	21.5059	19.123	17.6375	18.3006	19.8073	17.2888	16.225	17.521	18.4146	19.0717	21.182	19.7701	17.163	15.0035	17.5082			1.2325	-1.21687	0.399466	-0.926109	P56400
18.6674	18.5735	16.2908	17.9413	14.1423	18.5922	17.1409	17.9375	16.6492	18.1123	14.93	17.2361	19.6956	19.243	20.542	17.9338	18.4844	18.2235	19.8674	17.6901	15.4223	17.6951	20.2608	15.0976			1.10105	1.65245	0.287361	0.671217	Q9D2G9
21.1566	21.5361	21.2056	21.2636	20.8033	21.615	20.7942	21.2408	20.9925	19.9287	21.2416	21.4638	20.4696	20.3056	21.1058	20.3122	21.0196	20.7775	20.113	20.4423	20.5849	20.3459	20.7159	20.3304	+		2.02254	-0.598322	1.2617	-0.521525	P54276
18.7822	18.6829	19.0912	18.9812	17.786	15.8451	18.0399	19.1195	18.4192	18.9777	17.1759	18.5012	18.2629	18.5413	21.0576	20.8006	19.8177	20.3393	18.6076	17.4631	19.9143	20.1703	20.164	17.5847	+		1.36326	1.60847	0.485643	0.611759	Q03145
20.0797	19.7886	19.539	18.6533	18.0203	19.5103	19.7358	20.3882	19.4316	16.8671	19.3151	20.8568	19.4513	19.0792	17.8999	17.5032	17.6678	19.1947	19.1901	19.3247	15.8727	16.7873	17.6414	18.7604			0.90962	-0.799209	1.03775	-1.50301	Q8BKX1
18.9796	18.954	18.4393	18.184	16.8383	18.778	18.8835	18.6349	18.3793	17.5361	18.0684	19.5095	20.4735	18.8488	18.7973	19.302	18.4836	18.9876	17.8098	17.3807	19.5008	18.2205	18.8205	18.5392			0.991686	0.786604	0.112503	-0.123344	Q9QXB9
13.4883	10.8273	4.80735	12.8684	14.0662	14.0008	14.039	12.1456	13.5228	14.8874	15.2744	11.8301	20.0027	12.9043	16.3158	13.4579	13.4302	9.95274	19.1235	20.7613	13.3371	12.8995	14.6004	13.2136			0.664717	2.66752	0.68714	2.03933	Q9QY76
20.0291	20.1909	20.0129	19.8928	19.9758	18.6345	18.8192	20.3027	20.0184	19.7249	19.7989	20.3696	18.0551	19.3632	19.9656	20.0875	20.222	19.2926	17.9353	16.9914	16.2887	20.0217	20.0164	14.0026		+	0.313215	-0.291671	1.39818	-2.2963	Q6P9R2
19.2576	18.9428	18.9263	19.4901	18.6039	19.0646	19.2149	19.6319	19.1761	17.4612	17.3486	18.9109	18.5758	18.4605	18.0976	17.7383	17.3421	18.2718	18.8567	17.2742	17.2633	18.5936	18.5273	17.831	+		2.77216	-0.966553	0.562643	-0.566267	Q9CZW4
20.4944	20.164	20.8068	20.8076	21.4399	20.9519	20.2831	20.5157	21.0921	21.8562	21.1442	19.9363	18.5508	19.4645	17.6826	19.2023	19.5119	18.7684	18.9071	19.4305	18.1083	18.5253	19.772	19.4608	+	+	3.73175	-1.91401	3.0141	-1.7706	Q60716
19.0951	17.3942	18.8266	19.0908	18.0123	17.7032	19.0234	18.9506	18.4172	17.5168	16.0031	18.9171	17.2026	15.4864	14.162	15.0507	17.3803	17.0967	16.2888	15.4243	15.8474	17.0383	16.8941	15.7294	+	+	2.3465	-2.29057	2.23526	-1.93433	Q8CE46
21.5636	21.9164	21.8006	21.2594	22.0149	21.8472	20.6965	21.546	21.4066	17.5619	22.1574	22.2852	18.6853	20.2376	20.586	20.5977	21.6434	21.6577	19.0068	17.956	19.3082	20.1546	21.0729	19.1605	+		1.52274	-1.16573	0.985037	-1.49907	Q7TPD0
18.9368	14.8489	19.7853	17.1687	19.02	20.0865	18.8458	18.3402	19.2317	19.8873	18.1947	19.1416	15.7823	16.773	16.3137	16.6092	16.4286	17.6258	16.5137	14.9063	16.5991	17.5248	11.444	17.3821		+	1.16086	-1.71895	2.10061	-3.21191	Q8R035
19.3316	16.5225	15.9252	16.8441	15.1742	19.6083	19.1754	15.6674	17.1566	18.7469	17.0892	15.6165	19.0511	19.2983	18.1565	18.782	16.0628	17.5409	19.1886	17.3548	18.5729	18.8701	16.6423	17.9516			0.481613	0.914283	0.573525	0.85475	Q99MX0
16.5942	16.6132	17.6242	16.8453	14.1169	18.6307	18.6573	17.3523	15.6713	16.0244	17.1629	16.8537	19.2453	17.5669	16.4506	14.7276	13.5023	17.9445	19.4624	20.0079	17.4812	16.5381	16.8125	17.8824			0.0552766	-0.164552	0.779	1.07713	Q8K2H2
22.3612	22.6658	21.594	21.3213	22.2568	20.7875	21.1832	22.5694	21.8173	18.8344	22.12	20.372	21.3698	22.3392	19.9822	19.7612	21.4094	19.5594	21.6689	20.9578	19.2143	20.4987	21.4463	17.7748			1.1415	-1.09425	0.511236	-0.889251	Q8BIW1
19.9103	20.4552	19.6832	20.4322	19.5969	17.9248	18.8417	20.1079	19.3211	18.122	20.1125	19.8303	16.7199	18.4922	19.2695	17.9268	18.9225	17.9072	17.2393	16.5864	19.075	18.7463	19.7629	17.0936	+		1.69553	-1.46075	1.22527	-1.30534	Q9EPK8
20.1552	21.0947	20.1682	19.6906	21.7546	20.0939	19.7073	20.9158	19.3935	19.4443	21.5209	19.9432	19.7879	19.7696	18.0981	18.3402	19.788	18.8064	19.5072	20.162	18.3458	17.5185	20.7069	18.2919	+		1.95488	-1.3945	0.942206	-1.06544	G5E8K5
18.8988	23.6006	17.7517	18.8156	15.896	15.4453	14.2204	14.8974	15.651	17.6429	14.4256	15.8077	16.808	18.6508	19.3309	15.7205	16.688	20.834	15.4367	14.2419	18.6683	16.2075	16.5426	16.3108			0.103657	-0.395982	0.474149	0.793789	Q9D3V1
20.8425	22.1652	20.3948	21.1903	21.9377	20.3891	20.4109	21.5419	20.4207	20.3123	21.7386	20.3906	19.3358	20.5314	19.9205	20.5921	20.946	20.5764	20.2023	21.0167	19.6557	19.9609	21.1032	19.9823			1.23287	-0.83624	0.673298	-0.482323	Q8CGC4
18.1281	19.1578	19.3496	16.7658	16.6956	18.0321	17.5904	18.0456	18.2144	18.7026	17.6234	20.115	15.8138	16.0065	19.4214	18.0637	18.5737	19.3694	15.5052	16.2691	16.5581	17.443	18.1321	18.4651			0.0662845	-0.146747	1.26423	-1.31979	Q9D4H8
14.9954	10.9211	13.0423	15.9035	14.0132	14.9077	17.3059	16.7493	16.349	19.6974	11.9451	15.0554	18.4792	18.3442	16.1248	18.8607	15.3041	16.8522	18.7557	20.2433	16.5898	18.2157	17.4379	19.0315	+		2.30881	3.36366	1.04084	2.19527	Q8K3A9
19.6222	20.53	19.4559	20.1635	19.5905	19.2309	19.4199	20.3163	19.8969	18.7593	19.5008	20.5306	16.7425	19.1334	19.7669	19.3669	18.5044	19.2899	18.1925	16.3425	17.83	19.0214	19.2355	16.5948		+	1.12191	-0.96482	2.12858	-1.86784	Q9R1X4
20.2189	19.6703	19.1914	19.4181	21.0643	18.8849	20.1306	20.011	19.0262	18.2747	20.3337	18.8977	19.4563	19.7387	17.5624	17.3683	17.8723	18.1225	19.2965	18.8184	17.5916	18.5073	18.6543	18.0882	+	+	1.62493	-1.38792	1.3493	-0.952948	Q8VCR7
20.1165	18.9888	19.3469	20.3292	19.861	21.0852	19.4329	19.7947	19.0982	19.7831	18.9045	20.2687	19.2678	19.7015	18.4226	17.8451	19.017	19.8376	18.8054	19.0522	17.6627	18.4264	19.7353	19.2001			1.24902	-0.939321	1.17918	-0.733344	P97326
19.7567	21.3786	19.0865	18.9726	19.0093	20.7964	20.2256	20.7923	18.7939	15.4317	19.5993	21.0707	19.4445	19.9026	17.5609	17.7802	17.9756	20.2492	19.4047	19.7207	14.8359	16.9651	19.0753	20.0148			0.841828	-1.01452	0.37058	-0.982799	P00920
20.8834	23.7484	20.8768	19.4361	22.2567	18.4046	19.684	21.9039	20.1103	15.5973	22.3383	18.6282	18.1116	19.5791	17.8568	18.6908	21.3934	18.9666	19.4475	15.2845	18.0777	18.5665	21.7074	15.3748			1.09937	-1.83466	0.558822	-1.63392	P58389
19.4313	20.9053	19.1182	19.1524	20.223	18.4787	18.4252	19.6384	19.0815	18.4627	20.0811	19.2148	17.9063	18.3064	18.4832	17.6733	19.2833	18.4963	18.8821	18.0075	18.7229	17.8063	19.4915	17.6663	+		1.74279	-1.19336	1.00959	-0.721191	Q9ESD7
19.8696	18.4906	18.479	19.1775	18.1383	18.4159	19.788	19.2049	18.6634	17.1617	16.762	19.6189	19.445	20.1513	17.3183	18.029	18.1981	18.7745	19.4177	18.6347	17.7165	18.3094	17.7318	18.1229			0.0810817	-0.109114	0.138946	-0.210979	A6H8H2
20.4628	20.0565	19.6836	16.3522	18.9533	18.9752	19.3831	21.0858	20.4816	10.4512	19.305	20.1337	19.1324	19.3267	18.8253	18.0207	17.8948	18.2029	19.5251	19.5624	15.2644	14.6066	16.8419	16.6744			0.351056	-0.513469	0.332143	-1.39426	Q9JKY0
20.9992	21.0705	21.4191	21.0071	21.67	19.9293	21.0432	20.6237	21.0137	19.6221	21.2572	19.8845	20.8689	20.8911	21.2932	20.309	21.368	20.355	21.1039	20.1673	21.2613	20.1697	21.072	19.3085			0.227392	-0.168318	0.0518653	-0.0603021	Q8C5Q4
14.9456	15.529	14.9528	14.823	16.0545	17.1115	14.2338	14.8332	14.9817	14.6211	14.9266	15.2701	17.0516	14.2632	15.6359	15.8518	15.21	15.309	15.3743	13.445	15.7546	15.1948	15.4951	15.8712			0.0104108	-0.015842	0.448643	0.378095	Q64518
20.8089	20.9877	20.1417	20.0807	20.9559	20.4498	20.2411	21.195	19.7504	19.3665	20.9354	20.1316	18.8292	20.2994	19.1542	19.0276	20.4584	20.0208	19.9957	21.2287	17.9427	19.5596	20.3472	19.3522	+		1.73845	-0.939196	0.468513	-0.53233	B2RWS6
20.2382	21.7942	20.4163	20.4629	21.3379	20.8461	19.505	20.7131	20.3982	19.5462	21.2779	20.5963	18.3045	20.1394	19.7895	18.564	20.7709	20.405	20.1296	20.9572	20.3336	19.5113	21.3029	19.9031	+		1.48176	-1.18703	0.0147025	0.0168339	P59729
19.4457	19.6289	19.5939	20.0606	19.8366	19.1938	19.6177	20.1786	19.3653	19.9492	20.2525	19.333	17.6316	19.8226	17.7523	18.3936	19.8662	19.1485	19.0824	19.8396	18.6722	18.5547	19.9285	18.5371			1.15236	-0.857451	1.28856	-0.680306	Q8BWG8
18.2467	18.1874	17.3906	18.2654	17.5385	15.8613	17.5388	17.377	18.8935	15.462	18.6003	19.684	14.7402	15.9217	19.3147	18.0889	18.2264	19.8105	16.4058	14.5734	15.3626	14.3642	14.6931	17.3403		+	0.0405665	0.102067	2.01257	-2.46939	Q6NXK8
16.9624	15.8615	15.1355	16.4663	10.7381	15.4583	15.9601	11.5226	14.6494	19.3801	14.3162	14.427	18.4315	15.0367	13.2366	17.3792	15.7095	15.9013	18.1419	18.7325	16.4721	17.4218	16.9715	17.2165			0.310816	0.845434	1.29688	2.45015	Q99NF2
19.4802	18.0959	19.9369	19.0004	19.5932	19.2104	17.8088	18.722	18.0845	19.4251	17.5841	17.0913	20.1585	17.8039	15.354	17.2884	15.2552	15.578	20.1296	18.193	18.1491	17.0587	15.4216	20.5214	+		1.72664	-2.31315	0.053164	0.126235	P47857
19.6977	18.3849	19.9709	20.5551	20.5744	20.1422	16.9015	18.2613	18.3666	17.4978	19.8128	20.644	16.0081	18.9749	17.655	18.1724	20.5715	18.0777	15.9341	14.918	18.3051	18.9606	19.977	14.6928	+		1.39539	-1.64425	0.679015	-1.4494	Q80YX1
19.9379	18.7367	19.2045	18.7625	18.456	20.4328	19.6567	19.2474	19.8855	18.4709	18.0689	21.3859	17.3208	18.5899	18.413	18.9008	17.9321	19.6131	17.7367	15.9108	15.6793	18.3542	18.0538	17.1664		+	0.960154	-0.793468	2.22126	-2.30236	Q8BHG1
17.1335	15.6986	18.5792	17.0859	15.7646	18.1503	17.8435	17.0069	17.4792	15.8993	16.3096	17.4523	19.3524	18.0987	17.9844	16.6723	16.992	17.861	18.7449	19.0913	18.3826	16.2921	17.4549	18.8836			0.604371	0.758107	1.23256	1.1431	Q99MJ9
19.322	19.6616	19.5137	17.9888	19.6981	19.5241	18.7462	19.817	19.1432	16.5524	19.0324	20.2286	18.5529	18.7389	17.6884	16.2819	18.4024	18.5395	17.8545	16.8021	18.1463	17.2159	16.8384	17.7657	+	+	1.64941	-1.25069	1.57163	-1.48282	Q80V63
20.4382	21.0914	20.3254	20.2892	21.3031	20.0889	20.2757	20.8876	20.129	17.7458	21.1201	19.7821	20.0147	20.4139	17.5597	17.2974	20.8767	18.8994	20.1364	20.4883	18.4542	18.8896	20.3396	18.9369			1.26892	-1.41238	0.320893	-0.449203	Q91VA6
16.8907	15.6151	18.6935	17.3288	16.2066	15.0407	17.7591	18.114	17.7329	18.6197	16.3521	18.2094	15.153	15.5112	18.8531	18.5231	17.6755	18.1957	17.2267	15.253	15.2272	17.2609	17.3305	15.9346		+	0.365141	0.689371	1.66734	-1.4257	Q99KD5
20.519	21.4347	20.253	18.6173	18.8121	19.496	19.7034	20.8335	19.8891	18.4801	19.735	20.9568	18.1291	19.4864	16.8303	18.5452	19.1705	20.0122	19.9441	16.7254	19.0789	17.5228	19.7535	17.402		+	1.00168	-1.15972	1.35017	-1.52852	Q921Z5
16.7309	15.5146	18.6275	16.2137	14.6442	16.9405	15.4518	16.2178	14.9528	19.0728	16.5791	15.1442	21.2494	16.7522	19.6849	20.4221	15.1356	19.9978	18.3089	20.3938	20.5782	16.8239	18.3529	17.3874		+	1.25577	2.42844	1.6634	2.40443	Q60803
10.5584	16.6095	10.2958	15.9354	14.1581	5.39232	15.9387	15.6575	10.2703	15.9865	14.5003	15.2624	13.2527	10.1408	14.9814	12.983	9.05257	9.10066	18.4432	20.5826	13.0458	8.66889	12.2064	10.0566			0.107321	-0.573064	0.139874	-0.768714	Q9D1E6
19.2577	20.2249	17.8683	18.6162	18.4192	16.419	15.7462	18.9879	16.6949	18.7032	19.3979	19.9718	15.1103	16.4938	13.2814	18.9486	18.3106	18.5188	16.015	15.2367	16.4728	15.5497	18.8897	17.0706			0.851916	-1.69029	1.11758	-1.71123	Q9JHS3
16.2569	16.6177	15.2592	13.5536	15.891	14.0359	15.0433	16.5708	14.9259	19.3988	16.3443	11.2378	13.9614	17.7012	16.2362	17.7863	13.3174	15.2037	17.7644	19.3695	18.1612	17.5866	14.7174	18.8228			0.188602	0.431996	0.910059	2.15016	Q6PDG5
18.6352	15.5357	18.3753	18.0951	18.0889	18.9899	18.7212	18.407	18.6395	18.49	17.6307	11.4289	16.2808	18.0245	16.8848	15.7232	15.3663	16.3626	16.8444	15.8399	16.9036	17.7317	15.6664	17.303	+		1.42186	-1.51302	0.163269	-0.504711	Q8BFP9
20.4575	19.6375	20.3034	19.8413	19.8564	20.2597	19.0341	20.1384	19.5471	18.2012	20.6972	20.4161	16.6996	19.9794	17.9559	16.8529	19.6532	15.4777	17.8547	19.7124	19.6551	18.8308	19.8745	16.8629	+		1.95831	-2.28951	0.714011	-0.873964	P55194
15.6258	15.7675	12.1118	12.7056	11.6653	14.8335	13.057	7.35755	12.9511	12.5632	12.4378	11.2877	15.6483	16.3962	13.6229	11.2192	12.3929	12.5137	19.0761	20.1249	12.0725	16.1706	16.4188	13.5846		+	0.0488552	-0.152747	1.87877	4.6322	Q8C8R3
17.7152	17.3876	19.3439	18.9664	19.0548	17.538	18.2502	18.5189	19.055	18.209	19.7291	18.4672	16.3502	17.6675	18.6001	17.466	19.3581	17.2975	16.9733	15.8652	17.8528	17.9458	18.2242	14.5753		+	0.451258	-0.544385	1.76325	-1.79882	Q8BGW1
13.7311	13.3497	15.3306	14.0519	13.6411	15.4442	14.332	13.8585	14.3717	15.5821	13.4497	13.965	15.4974	14.9128	16.6717	14.4895	13.8103	14.3202	14.9279	15.5826	15.2431	14.7412	13.785	15.8708			0.61779	0.692196	0.997233	0.7653	O55028
17.1124	15.1569	18.6082	19.3976	17.9983	17.1568	16.7777	18.4671	17.5592	16.1415	18.991	16.8194	15.2961	15.6366	17.1813	16.6261	17.9624	16.822	16.9859	14.5736	15.2595	16.5567	18.6547	15.2216			0.692079	-0.984277	0.88607	-1.25065	Q9DC69
17.7505	19.1272	16.6495	18.8095	18.8105	15.5528	15.8835	17.9567	17.1952	16.1709	19.7874	18.0051	13.5695	16.0005	15.4467	13.6443	17.8847	15.3688	15.919	15.615	14.8561	16.0484	18.5762	14.0735	+		1.73182	-2.46427	1.08801	-1.65177	P97742
17.5184	19.0518	16.0918	17.7327	17.2809	17.9646	17.4261	18.5041	16.2313	15.1801	17.8588	18.134	15.4291	16.8167	15.731	15.3766	17.7935	17.8971	16.0199	14.1111	14.7246	9.24079	17.8103	15.3123			0.981345	-1.09939	1.19504	-2.6859	Q8K4Q0
15.2543	16.707	17.2709	19.9094	19.9911	16.0585	14.7538	15.0862	16.1144	19.9133	19.5976	16.084	15.5406	14.1213	15.3814	18.2037	16.037	16.872	15.6068	15.5005	14.3954	17.3679	17.1801	14.6396			0.795587	-1.50589	0.517623	-1.14314	A2ARV4
18.6327	20.7877	19.3328	18.3502	17.3051	16.4713	16.0421	19.6351	17.6345	16.6003	17.8243	19.2704	14.2979	14.918	17.988	15.6079	17.5209	18.553	13.9593	14.8824	15.0585	14.7394	17.2979	15.111		+	1.20873	-1.999	2.31582	-2.65972	Q9CQ19
18.597	20.9846	19.9055	19.2286	18.1309	17.8898	17.8172	20.572	19.5684	14.5984	18.3316	19.6254	16.63	17.9345	17.5456	17.7139	19.2969	17.6743	17.1462	14.3362	16.801	16.9165	18.6826	13.6316			1.30097	-1.32355	1.0393	-2.16651	E9Q912
18.6607	18.7432	18.2729	18.7501	17.2313	16.2871	15.3452	18.9982	17.7644	18.7398	18.3664	18.8372	14.8098	14.2226	18.0548	18.0335	18.1122	16.8528	16.7961	16.3178	16.4444	17.0474	17.7666	16.9657			0.841515	-1.30993	1.03622	-1.11886	Q60652
17.5688	17.4131	17.1233	18.0499	17.5697	17.6128	17.6472	17.3015	16.8111	17.275	15.4099	17.6307	17.0994	17.415	16.4818	17.4425	17.3023	17.6224	17.9184	18.8109	16.9225	16.6532	17.5727	18.1791			0.850919	-0.329024	0.715141	0.663597	Q80U49
18.3751	20.2578	18.4276	19.6341	19.1449	19.1222	18.2426	19.0074	17.6409	17.5164	19.5863	18.7843	18.3383	18.7977	16.4919	18.3805	18.1835	20.2785	19.4054	18.5182	17.6838	17.0247	18.0217	19.621			0.651504	-0.748551	0.0571013	-0.0838722	Q9QXL2
17.1243	14.864	15.1532	17.7139	17.2015	14.2099	15.9319	17.2199	15.5135	16.3671	16.8184	14.8003	15.6304	16.8457	15.8872	16.2678	18.5897	16.5181	14.9589	17.0285	15.0264	15.3428	15.394	15.6964			0.344572	0.578697	0.540387	-0.534004	Q6PHZ8
18.3869	21.8137	17.1719	16.9257	17.5142	15.3142	17.532	19.9257	16.0298	15.6695	15.5297	20.3881	16.2115	17.2098	13.8823	13.317	15.4071	16.3175	15.3089	17.1808	15.5574	13.5887	15.5026	15.3522	+		1.33332	-2.46356	1.20219	-2.09736	Q9D8U3
17.2914	22.648	19.533	19.8388	18.1058	16.2349	15.6957	20.4185	17.7412	17.3094	18.9923	19.9966	14.9707	17.3047	17.485	15.8342	18.9159	19.6969	16.2681	15.2054	16.2633	16.1646	14.5478	15.6408		+	0.676116	-1.5741	2.18766	-2.6773	Q8CC35
16.3762	18.8664	17.1142	18.7092	15.6739	16.7708	16.2863	17.2279	15.1703	15.7953	15.3344	16.2224	15.1769	16.202	16.1605	18.1415	15.268	15.4621	17.5834	15.607	15.3147	14.9464	18.0388	16.4556			0.927928	-1.18329	0.21664	0.318203	Q9Z0R9
19.2506	21.3063	18.8943	16.854	14.2592	15.4644	17.269	18.7668	17.7283	14.9006	18.3767	19.5716	15.4535	15.414	15.4593	15.7678	13.7573	17.7541	16.7295	14.8185	17.3987	14.5791	16.4514	17.7871			0.948249	-2.07048	0.939844	-1.47479	Q61193
17.7476	19.4737	19.4481	19.4427	20.1904	15.6037	17.0908	20.1291	19.244	14.296	19.7966	17.7879	17.0301	15.6219	16.8989	5.83289	18.3717	16.625	16.3064	15.932	14.5815	14.1668	19.0736	15.5027			0.983924	-3.5876	1.03949	-2.13023	Q9Z1E4
19.7791	18.764	17.7237	18.6798	19.5562	15.5761	16.3358	20.0883	15.8705	15.9216	18.1438	19.0362	15.3464	15.4985	16.1185	16.4922	16.3019	16.0183	16.1357	15.977	15.4979	15.3847	16.2222	15.0853	+	+	2.34168	-2.38382	1.46952	-1.8489	Q80ZF8
19.0086	20.2074	18.141	19.2498	19.9369	16.9361	18.7538	19.5948	17.2229	16.5516	19.9028	19.5255	18.0883	18.7592	14.7543	17.1836	19.5564	18.3114	18.9698	14.3621	17.7994	17.0261	18.5887	14.9182			0.683612	-1.1378	0.92542	-1.64788	Q6P5G6
22.0008	22.6207	22.7598	22.3426	23.4159	19.0407	17.1991	22.8141	22.5052	19.6668	23.1251	21.8151	15.5925	18.147	21.5495	20.0917	22.162	20.583	15.1623	14.1621	15.5287	19.3322	21.4208	15.4213		+	1.12774	-2.34248	1.79768	-4.34968	Q8R1S0
19.8838	19.3164	19.2893	18.4061	18.1697	19.8375	19.0064	20.0054	18.5725	15.7342	18.8694	19.8968	18.7327	19.3827	18.6494	15.5703	18.8131	18.3426	18.1456	20.5143	17.6692	18.1512	18.7637	17.4264			0.744338	-0.901979	0.114183	-0.235698	P70302
19.6956	20.345	19.4331	19.1033	19.6079	16.3961	19.6574	19.947	17.854	15.101	19.9452	19.918	16.2012	19.2936	16.7621	18.0957	14.7064	15.6089	15.0748	18.1395	17.0112	15.3507	18.2616	15.7545	+		1.58598	-2.31884	1.26004	-2.13837	Q9JLN9
18.242	18.0306	15.7641	8.81378	12.391	18.4491	18.3854	17.357	18.9493	16.847	17.3348	18.2859	17.6543	18.7137	17.0767	14.7416	15.4904	18.557	19.2057	14.1738	14.3419	18.0448	16.9465	8.72451			0.476115	1.75718	0.898162	-2.62031	Q91YP2
18.6462	17.6808	18.6847	14.9699	19.7049	18.0783	17.763	17.2785	18.3526	14.5525	19.4862	18.5137	17.9814	19.109	16.2285	15.062	17.4002	16.4191	18.253	18.4034	17.1203	16.6499	17.1801	16.7061			0.49805	-0.927454	0.138431	-0.272303	Q05920
17.7184	20.9009	16.8145	11.6795	14.8543	15.5793	15.4626	20.7232	19.2621	13.0487	19.3642	17.2776	15.2769	16.6291	14.9892	15.5878	15.1599	15.4788	16.5053	15.8792	11.1131	15.9036	13.2955	14.1692			0.238813	-0.737541	1.22172	-3.0454	Q3UMY5
20.2431	20.7822	20.5026	19.7722	19.771	20.3659	18.4165	21.1771	20.1802	17.647	20.4128	21.5113	14.4391	20.1424	19.0086	16.8394	17.7473	20.8579	17.7368	18.3332	19.6212	18.3868	19.0821	20.1321			1.2221	-2.06705	0.709164	-1.00876	Q9ET22
6.64386	16.2762	15.9098	15.3894	16.5377	18.9222	17.5429	16.3281	15.6763	16.9136	16.5479	15.1186	19.4115	17.654	16.4437	15.9092	16.5298	16.0821	16.9481	18.0726	15.4434	15.6519	16.0553	15.9904			0.547441	2.05854	0.00362852	0.00572459	Q9DBB4
20.692	19.4424	20.3269	18.5138	18.9474	20.3885	19.9863	20.2754	19.0875	16.0714	18.7413	20.2002	18.5066	21.1848	17.0561	15.5271	13.1518	18.8116	19.5554	16.8677	18.4391	18.4482	16.3191	16.6011			1.10321	-2.34548	0.864701	-1.35524	P28867
32.1531	32.4676	32.1987	32.4034	33.5567	32.0152	32.1193	32.3659	32.2763	31.6501	33.1642	31.9282	31.9848	32.2805	31.7405	31.8639	32.487	31.2861	31.5649	32.0786	31.8906	32.2739	32.2644	31.3294			1.01646	-0.525272	0.673454	-0.350396	Q8BFU2
28.6984	28.7304	28.9394	28.7992	29.085	29.2937	28.9027	28.8852	29.2758	29.5183	28.9345	28.879	29.171	29.2782	29.103	28.8925	28.6678	28.9737	29.0431	29.5953	29.3991	28.9992	28.6559	29.8571			0.297786	0.0900186	0.417819	0.192392	P17742
28.7518	28.7003	28.8422	28.9842	29.2138	29.1609	28.9115	28.8945	29.1613	29.5392	29.0873	28.8664	29.1992	29.2015	29.1556	29.0763	29.1783	28.9226	28.993	29.4569	29.174	29.2364	29.0279	29.4051			1.02115	0.180049	0.50782	0.138844	P63017
27.9923	28.4908	28.5813	28.3275	28.7834	28.352	28.2603	28.5239	28.7949	29.4022	28.6507	27.9873	28.229	28.6285	28.2827	28.2741	28.3031	27.842	28.2043	28.7127	28.4608	28.2322	28.3781	28.5928			0.512937	-0.161279	0.357998	-0.173095	P17182
28.9259	29.2405	28.9712	29.1766	30.3296	28.7881	28.8922	29.1386	29.0489	28.4231	29.9372	28.7011	28.7579	29.054	28.5134	28.637	29.26	28.059	28.3382	28.852	28.6635	29.0474	29.0374	28.1019			1.01586	-0.525093	0.67262	-0.350122	Q64523
27.8721	28.2262	28.2797	28.0944	28.8566	28.2267	27.8823	28.2907	28.4696	29.0263	28.7702	28.1279	27.4498	27.9591	28.0431	27.8016	28.2502	27.6243	27.4142	27.9267	28.0704	27.9225	28.196	28.2969	+		1.32654	-0.404589	1.23725	-0.456699	P52480
27.0188	28.1168	27.4825	28.0798	28.5103	26.9969	27.0546	27.6815	27.425	27.5817	28.6528	26.8698	27.0687	27.4848	27.5516	27.869	27.892	26.7951	26.8338	27.5621	26.9809	27.6004	27.701	27.2015			0.366516	-0.25731	0.345454	-0.230956	P15864
26.4275	26.7203	26.7899	26.7999	26.5715	27.2532	26.8018	26.6084	26.939	28.1103	26.8604	26.4613	27.5068	27.1446	26.9792	27.2987	26.4979	26.6935	27.019	27.8503	27.2802	26.9129	26.688	27.8493			0.686891	0.259732	0.449503	0.303072	P61957
26.9215	26.9253	27.6175	26.9703	27.1402	27.7939	27.0183	27.194	27.9814	27.8323	26.9021	27.5303	27.1688	27.3085	28.0699	27.4689	27.3893	27.739	27.1005	27.2953	28.1048	27.2601	27.2272	27.8123			0.742865	0.295971	0.0866401	0.0569779	P11499
26.633	27.4507	26.6421	26.4603	26.969	27.0335	26.9773	26.9669	26.7592	26.5407	26.8419	26.7437	26.9306	26.8941	26.7616	26.4828	26.689	27.0207	26.8911	27.3032	27.0152	26.5468	26.6872	27.5377			0.160186	-0.068291	0.560372	0.191921	P07356
27.4718	27.52	27.7949	26.8842	27.3929	27.9096	27.4615	27.6413	27.9389	26.7731	27.2217	27.7801	27.7155	27.8242	28.123	27.1404	27.5245	27.9013	27.7496	27.9839	28.1121	27.4722	27.4824	28.0667			0.48831	0.209271	0.878156	0.341743	P58252
27.2814	27.6277	26.942	27.0264	27.4466	26.992	27.3146	27.4569	27.1224	27.3307	27.2422	26.9632	27.494	27.5112	27.1449	27.1243	27.4026	26.9824	27.355	27.6755	27.0454	27.3074	27.352	27.3041			0.153683	0.0572217	0.430121	0.101556	Q9WVA4
26.4965	27.3967	26.7876	26.7692	27.3167	27.4693	27.1598	26.5358	27.0132	27.6572	27.352	26.884	27.328	27.2987	26.9706	26.9371	26.2154	27.6781	27.2218	27.7982	27.2992	26.6676	26.5184	27.7149			0.0431368	0.0319789	0.150494	0.103048	P0DP27
25.9276	25.9973	25.9391	24.6428	24.291	26.3012	26.401	26.0423	26.0594	25.2291	24.2554	25.9815	27.0558	26.6162	26.4114	25.755	24.7326	26.4807	26.9409	27.6697	26.7948	25.6187	24.7178	27.2355			0.704057	0.658758	0.78557	0.834792	Q61937
27.5209	28.0049	27.5786	27.484	27.6818	27.6265	27.534	27.7825	27.9093	27.3993	27.9054	27.7112	27.2626	27.4737	27.9723	27.5026	28.1228	27.6999	27.3894	27.3087	27.9445	27.5606	28.0768	27.571			0.0533077	0.0228717	0.171276	-0.0651045	P07901
27.1667	27.3305	27.5621	27.3317	27.4473	27.5158	27.4647	27.6058	27.8454	27.582	27.4018	27.3739	27.4198	27.8624	27.7405	27.4217	27.3007	27.2993	27.296	27.7437	27.9123	27.7943	27.344	27.4305			0.475073	0.115038	0.122214	0.041173	P20152
26.3948	26.4654	26.5793	26.1969	26.2487	26.7655	26.5204	26.6186	26.9394	26.4265	26.2489	26.9644	26.9352	26.9423	26.9455	26.3134	26.3588	26.6911	26.8697	27.5305	27.2212	26.6496	26.1828	27.2676			0.935299	0.255954	0.746778	0.333865	P62830
26.6573	26.3614	26.9915	26.6432	26.8981	27.1798	26.6614	26.6887	27.1639	27.4349	26.6513	26.8739	27.0877	26.9296	27.192	26.7899	26.7466	26.695	26.9232	27.3614	27.3763	27.1778	26.6065	27.6525			0.364486	0.118246	0.683298	0.270588	P27773
26.9277	27.0067	27.1795	26.4106	26.7185	27.4755	26.9095	26.9747	27.46	26.2103	26.9108	27.2403	26.8407	26.9895	27.3047	26.6076	26.9828	27.4181	26.8671	27.1245	27.293	26.8453	26.9403	27.448			0.141556	0.0707897	0.289616	0.135424	P68368
28.1723	27.6063	28.1982	28.22	27.7912	28.4042	27.9726	27.9807	28.5003	27.9877	28.0295	28.7632	27.0077	28.0727	28.7303	28.4988	28.0901	28.9778	27.3413	27.2758	28.5295	28.6052	27.9563	27.5362			0.216561	0.164193	0.585966	-0.331605	P97433
26.2072	25.6963	26.1217	25.7852	25.4576	26.5986	26.436	26.1434	26.4094	26.0202	25.4844	26.632	26.8798	26.8164	26.6568	25.9365	25.8671	26.4332	26.8949	27.1513	26.9379	26.3765	25.8543	27.1043			1.02537	0.453856	1.13881	0.532289	P97461
24.0152	26.8586	24.233	24.0936	24.3049	23.0553	24.2109	25.4697	24.3646	27.394	24.8567	24.4587	26.6567	26.0394	25.4238	26.569	25.3571	24.4852	26.4997	27.0965	26.2513	25.6976	25.6924	26.7945		+	1.23606	1.32843	1.30548	1.21287	P10126
26.4707	26.1136	24.4351	26.2635	26.7751	26.5891	26.8037	25.3693	24.6949	26.6647	26.3092	25.1668	26.8525	25.009	24.4013	26.4278	25.8438	24.5477	26.323	25.0805	24.2927	26.6039	25.7979	25.0539			0.525562	-0.594159	0.257176	-0.309454	Q9ERE3
26.7465	26.7411	26.8999	26.4248	27.2609	26.8759	26.6991	26.9704	27.0435	26.3582	27.0505	26.8363	26.877	26.9384	26.8064	26.1293	26.5388	26.4387	26.7088	27.5052	26.6441	26.4605	26.4489	26.9136			0.592232	-0.203408	0.0878402	-0.0461938	Q03265
26.4866	26.2738	26.7251	26.5377	26.7043	26.9389	26.5918	26.5288	26.9606	26.9741	26.6019	26.6015	26.7332	26.8297	27.2155	26.8632	26.9156	26.6369	26.5877	26.7838	27.1795	27.0953	26.704	27.3123			1.1753	0.254602	0.864429	0.233962	P14115
25.9742	25.988	26.7286	26.5399	26.9503	26.9914	26.3402	26.1634	26.8705	28.262	26.5184	26.4185	26.6709	27.0472	26.6755	26.62	26.088	26.6057	26.3191	27.5096	27.1334	26.4796	26.2119	27.8537			0.155627	0.0891387	0.143475	0.155724	Q61207
26.6622	28.7226	27.0699	27.115	28.5009	26.0908	26.7882	27.3004	26.9768	26.0805	28.4634	26.2522	26.1833	26.4754	26.7052	26.6914	28.0347	26.4119	26.6114	26.5086	26.265	26.881	28.0934	26.1109			0.597752	-0.609915	0.206397	-0.231844	P62259
26.6201	26.7276	26.1368	26.0364	26.0704	27.0635	26.7634	26.9593	26.5034	26.1588	26.1154	27.4167	26.6102	27.0112	26.2803	25.8521	26.3452	26.8544	26.6752	27.0343	26.3953	26.2075	26.3507	27.2006			0.0744691	0.0497812	0.0116682	-0.00889874	P10107
26.0722	26.5216	25.9252	25.5824	26.1457	25.7747	26.1609	26.4268	26.144	25.8346	26.0004	26.1512	26.4524	26.6331	26.3656	26.1025	26.2863	26.1234	26.5366	26.9319	26.1169	25.9996	26.1618	26.2691			1.1848	0.323618	0.676551	0.216328	P63038
25.8589	26.1971	26.1569	25.7581	25.515	26.6005	25.9118	26.1172	26.4512	26.2138	25.7439	26.1633	26.5995	26.4449	26.708	26.1772	25.9792	26.4641	26.4392	27.1789	26.7638	26.0645	25.9743	27.2678			1.1247	0.381064	1.20181	0.514557	P62983
25.5812	26.4525	25.6459	25.9181	26.5811	25.2248	25.9216	26.2581	25.9338	25.7732	26.3213	25.2369	26.2887	26.2207	25.617	25.6541	25.3132	25.4192	25.9503	27.2425	25.6573	25.8585	25.4884	25.8974			0.223208	-0.148424	0.138738	0.108257	P30681
25.6395	25.3657	26.5245	25.6395	26.0191	26.9272	25.6308	25.646	26.7213	27.1597	25.8462	26.3699	26.4929	26.3927	26.5999	26.4604	25.725	26.4368	26.0096	27.1863	26.7519	26.1947	25.7886	27.1599			0.589854	0.332062	0.357638	0.286197	O88569
25.9524	25.9455	26.3709	25.9149	25.8967	26.6107	26.0174	26.1302	26.5524	25.9603	25.6874	26.341	26.4953	26.4852	26.7933	26.1568	26.1432	26.443	26.2837	26.8256	26.7277	26.237	25.9604	27.0305			1.08017	0.304297	1.06177	0.396053	P47962
26.6019	26.5763	26.1308	26.2642	26.6283	26.518	26.6722	26.4732	26.4896	26.2602	26.3743	26.3734	26.873	26.8797	26.3685	26.1311	26.3382	26.4453	26.9631	27.0671	26.6434	26.6975	26.2385	26.9358		+	0.134932	0.0527302	1.37779	0.317056	P14206
25.5606	24.977	25.9534	24.9818	24.5724	26.0574	25.9845	25.3374	26.0838	25.2919	24.4895	26.0021	26.3002	26.1196	26.2461	25.1171	24.7996	25.5038	25.9983	26.27	26.2554	25.4242	24.5059	25.8185			0.425578	0.330637	0.195249	0.180508	P13864
26.206	26.1443	26.601	26.0253	25.9291	26.4856	26.1469	26.3631	26.7379	26.1706	25.8441	26.4704	26.5524	26.5811	27.0628	26.3473	26.3228	26.4585	26.387	26.5901	26.9317	26.2858	26.147	27.0583			1.2052	0.322279	0.736048	0.277827	P62242
26.29	26.1472	26.2129	26.3752	26.6425	26.6552	26.4624	26.606	26.7957	26.4669	26.5886	26.1591	26.7655	26.8018	26.5711	26.341	26.5926	26.4314	26.6705	27.5144	26.4003	26.557	26.5053	26.8138			0.927292	0.19673	0.613127	0.230438	P63101
26.7302	27.1352	26.4354	27.1053	27.822	26.1763	26.5453	27.0937	26.7132	26.7769	27.4071	26.0196	26.485	26.8439	26.2474	26.6001	27.1204	26.0401	26.116	26.8508	26.1976	26.8911	26.7592	26.0681			0.586938	-0.344605	0.533132	-0.278817	Q3THW5
26.2684	26.2735	26.2892	25.9342	26.4092	26.4777	26.3454	26.4309	26.584	26.1004	26.2748	26.3266	26.5224	26.6409	26.4869	26.0605	26.2068	26.3159	26.5947	26.945	26.6461	26.3373	26.0969	26.6542			0.369272	0.0968628	0.771113	0.202017	Q02053
24.6236	26.3812	24.942	26.221	25.439	24.8133	25.633	24.5986	25.081	24.9483	25.2345	23.9149	26.0962	25.7402	25.2422	25.899	24.955	24.7475	26.0205	26.2905	25.7684	25.4585	24.2769	25.5278			0.0405162	0.0433359	0.958219	0.655402	Q6Q477
26.0904	26.367	26.2311	25.9132	26.2644	26.39	26.3243	26.3887	26.5136	26.1005	26.2857	26.2976	26.5025	26.5986	26.495	26.033	26.0576	26.4251	26.4274	26.9447	26.4716	26.1841	26.1399	27.0541			0.558295	0.142612	0.664159	0.218574	P34022
25.8042	25.9593	25.9968	25.7283	25.9872	26.2991	25.8964	25.9309	26.2206	26.2436	25.8146	25.8922	26.493	26.3209	26.4318	25.9116	25.9152	26.1562	26.2037	26.9101	26.5327	26.0813	25.6887	26.8371			1.02568	0.242269	1.00468	0.375871	P57780
16.2632	16.9997	15.4296	19.3406	16.2902	23.5042	24.7727	15.4701	14.2236	15.8372	15.4042	15.3619	26.6038	24.9573	13.8884	18.8832	14.8879	16.3555	26.5623	27.4318	23.5152	22.0082	15.723	26.2214		+	0.209241	1.29145	1.73567	6.73202	O70373
26.9187	27.1084	26.9402	26.9174	27.5289	26.7436	26.6167	27.0803	27.1434	27.2123	27.4028	26.9354	26.5551	26.7282	27.089	26.8853	27.2167	26.5802	26.175	26.6532	26.6407	26.9491	27.1317	26.4436		+	0.571591	-0.183803	1.31538	-0.399614	P61979
26.2691	26.0362	26.1151	25.8381	26.0934	26.4216	26.4025	26.2723	26.3398	25.8537	25.9486	26.2753	26.634	26.6593	26.5056	25.9367	26.2227	26.1631	26.6498	27.0088	26.7007	26.2763	26.0699	26.6655		+	0.824133	0.224642	1.3585	0.379786	P80318
26.2932	26.1806	26.38	25.965	26.105	26.5406	26.0646	26.3816	26.6368	26.0534	26.1172	26.5589	26.2419	26.1842	26.9854	26.2347	26.5575	26.5794	26.0541	26.2131	26.7803	26.4002	26.3769	26.8335			0.753971	0.219778	0.385116	0.140961	P25444
27.2029	27.4847	27.0244	26.8458	28.2759	27.1917	27.1811	27.5756	27.3126	26.4795	28.029	27.6465	26.9567	27.4716	26.7098	26.0906	27.2895	26.4754	27.1141	27.5151	26.6448	26.9362	27.1919	26.5729			0.930734	-0.505289	0.748609	-0.374891	P08249
25.9549	25.7415	26.055	25.6822	26.0604	26.4301	26.1742	25.9994	26.3894	25.8069	25.7842	25.9391	26.4359	26.4348	26.548	26.0518	26.0816	26.0344	26.2028	26.5235	26.4365	26.2529	25.9083	26.6381			1.06975	0.27704	1.26695	0.311533	P47963
26.6051	26.8806	26.8878	26.5628	27.3216	26.9141	26.4737	27.058	27.038	26.411	27.1642	26.8343	26.6238	26.7705	26.7344	26.3223	27.1296	26.6587	26.39	27.1365	26.6285	26.571	27.1084	27.0053			0.47306	-0.15545	0.0449321	-0.0232382	Q8BG05
25.0742	26.3164	24.7961	26.8723	25.2581	25.0101	25.4307	25.4121	25.155	26.3481	25.8475	25.0747	25.7449	25.8912	25.4251	25.7979	25.8961	25.3868	25.9926	26.3373	25.7128	25.6466	25.6391	26.0094			0.149005	0.135801	0.806186	0.344972	Q8R0V5
25.4784	25.8058	25.6777	25.3509	25.4013	26.0292	25.6122	25.6337	25.8319	24.9834	25.4985	25.7362	26.0795	25.9384	26.0667	25.3778	25.6043	25.8908	26.1057	26.4533	26.1357	25.5144	25.4826	26.3204			0.647849	0.20237	1.26792	0.452689	Q6ZWV3
26.1249	26.001	26.8381	26.2954	26.4768	26.3747	25.9129	26.2475	26.9354	26.7917	26.4082	26.7426	26.1894	26.4204	27.4256	26.8684	26.8526	26.6596	26.2201	26.9151	27.325	27.0326	26.8657	27.0648			1.00318	0.384183	1.00163	0.397473	P20029
26.2212	26.3856	26.1156	26.0535	26.6046	26.2798	26.1036	26.3092	26.4132	25.7233	26.4867	26.4682	26.265	26.2777	26.4341	26.1677	26.5743	25.929	26.202	26.4561	26.4151	26.4338	26.4768	26.1114			0.00582479	-0.00208378	0.315356	0.0984707	P62082
26.5499	25.7233	26.665	26.3126	25.8042	27.1118	26.0741	26.3484	26.5987	26.8205	25.6977	26.6193	25.8718	26.2938	26.8808	26.503	25.3685	27.214	25.2859	26.0098	26.2435	26.3176	25.4258	26.6642			0.00563986	-0.00578912	0.672839	-0.368625	P16045
26.3958	26.3076	26.3333	25.7537	26.5171	26.5921	26.2079	26.3684	26.5733	24.9232	26.336	26.117	26.54	26.2828	26.212	25.582	26.0931	26.1137	26.0997	27.0406	26.1971	25.8794	25.9444	26.4761			0.475241	-0.179306	0.260391	0.185236	Q8VEK3
25.9553	26.0071	26.3069	26.0935	26.1922	26.3486	26.0929	26.0198	26.5858	26.8307	26.1327	25.9948	26.2331	26.3528	26.6464	26.3485	26.2777	26.1183	26.3948	26.6653	26.9246	26.5044	26.3506	26.8216			1.01539	0.178845	1.10359	0.334098	P08113
25.9525	26.381	26.1834	26.1338	26.4621	26.2461	26.0867	26.2423	26.1745	26.2923	26.3429	26.1718	26.1492	26.3271	26.3694	26.0584	26.127	26.0593	25.9386	26.0785	26.3909	26.1928	26.1705	26.3855			0.194812	-0.0447394	0.119917	-0.0256182	P17225
26.0728	26.4031	26.2238	26.1625	26.9114	26.3105	26.15	26.4365	26.4835	26.7131	26.9076	25.9921	26.1204	26.2852	26.0379	25.9939	26.539	25.8011	26.092	26.4538	25.9078	26.2974	26.5717	25.9853			0.688157	-0.217764	0.65191	-0.22916	P40142
26.754	26.9354	26.8304	26.6222	27.0908	26.8548	26.568	26.7994	27.05	25.9166	27.1718	27.4263	25.8164	26.3094	27.3351	26.6476	27.1096	27.093	26.1371	25.5554	26.8888	26.7086	26.9134	26.1232			0.216535	-0.12944	0.718209	-0.434252	P60843
24.3752	24.0651	24.5596	24.3475	24.457	25.0912	24.8288	24.3792	24.7078	25.2075	24.2406	24.4329	26.0329	25.3505	24.7468	24.7123	24.3599	24.5415	25.7579	26.7959	25.5112	25.0484	24.0951	26.165		+	0.876359	0.474723	1.34103	0.929454	P84104
25.2331	25.1329	25.3475	24.8014	24.7519	25.8622	25.3587	25.2476	25.6304	25.4085	24.615	25.4423	26.0587	25.7116	25.9846	25.3305	24.9426	25.8273	25.8379	26.3648	25.9335	25.4124	24.7335	26.2671			1.05251	0.454399	0.893649	0.474466	Q9CZX8
25.547	25.7926	26.0242	25.8038	26.0921	25.9821	25.6833	25.7181	26.3137	26.2204	26.0432	25.7498	25.931	26.0237	26.1466	25.873	26.0664	25.6983	25.8487	26.2493	26.0668	25.9689	26.1243	26.1763			0.350701	0.0828778	0.424212	0.117618	P60335
26.1732	25.9741	26.0425	25.9741	26.222	26.3454	26.1218	26.1269	26.276	26.5246	25.9452	26.1706	26.0673	26.2905	26.5906	26.3503	26.2559	26.2368	26.0757	25.8153	26.8485	26.5636	26.0897	26.5672			1.06155	0.176684	0.323387	0.132464	P62270
26.091	26.587	26.4263	26.2093	26.9273	26.0942	26.0764	26.4942	26.5841	26.2963	26.8311	26.1246	26.1475	26.4286	26.4084	26.11	26.499	26.0032	26.0915	26.3298	26.2942	26.1313	26.3291	26.1797			0.3435	-0.123077	0.711931	-0.175182	Q60932
26.315	26.2226	26.3711	26.152	26.3553	26.3855	26.2379	26.5234	26.6597	25.9469	26.1736	26.4661	26.0404	26.2818	26.8346	26.4346	26.5096	26.3041	25.9241	26.1606	26.6181	26.4675	26.3253	26.2842			0.394625	0.100589	0.0972193	-0.0379639	Q9D8E6
26.1188	26.1855	26.3713	26.0259	26.2098	26.2559	26.0221	26.3032	26.505	25.8079	26.1054	26.0077	26.1239	26.2974	26.5047	25.9333	26.1932	26.1482	26.0722	26.4316	26.4933	26.1758	26.066	26.453			0.0210748	0.00557677	0.597787	0.156732	Q8VDD5
26.1559	26.9661	26.721	26.5574	27.1964	26.1146	26.1617	26.7145	26.8939	26.4558	27.1372	26.3791	26.3072	26.5652	26.3026	26.1286	27.049	25.8212	26.3555	26.4211	26.201	26.3206	26.9993	26.2293			0.494112	-0.25629	0.507468	-0.202571	P35700
25.7278	25.8813	26.2117	25.8196	26.0231	26.4243	25.6695	25.8801	26.3565	26.6629	25.9425	26.2211	25.7469	25.7646	26.7179	26.3201	26.2433	26.4982	25.6392	25.577	26.4439	26.0895	26.1949	26.7454			0.49195	0.200513	0.0102509	-0.00709756	P62827
25.186	25.3599	25.2722	25.3082	25.3641	25.468	25.4686	25.4322	25.4223	25.6038	25.1276	25.178	26.1849	25.8296	25.5659	25.4308	25.4582	24.9967	25.8398	26.084	25.7653	25.6856	25.264	26.2384		+	0.778296	0.2513	1.72843	0.440756	Q8BP67
25.9358	25.2175	25.5811	26.2111	26.9721	25.8531	25.7396	25.4717	25.523	26.6878	26.6976	25.2472	25.6392	25.7616	25.6969	26.25	26.0306	25.0487	25.1697	25.5256	25.8798	26.3721	25.9045	25.474			0.330843	-0.223939	0.228967	-0.173553	P70284
24.8909	25.1955	25.7569	25.2718	25.4241	25.9744	25.3083	25.2413	25.7925	26.2762	25.3288	25.4603	25.6664	25.6377	25.9964	25.6329	25.456	25.6774	25.3846	26.0527	26.2264	25.486	25.4083	26.8916			0.765084	0.258867	0.563379	0.340382	P45591
25.6827	25.3129	25.6589	25.5706	26.1419	26.0502	25.7849	25.6288	25.9381	26.087	25.9077	25.7034	25.8073	25.9158	25.5733	25.6818	25.6653	25.7297	25.7407	26.0928	25.9864	26.1062	25.6401	26.2739			0.0187608	-0.00736109	0.527828	0.131717	P48036
25.5838	26.0315	26.1398	25.7579	26.0199	25.895	25.406	25.9503	26.4423	26.5867	26.0084	25.9691	25.8764	25.9566	26.3469	25.5079	25.8665	25.6918	25.9218	26.3206	26.4464	25.9865	25.9423	26.3012			0.0780474	-0.0303141	0.190967	0.0926472	Q01853
25.762	25.762	25.6787	25.633	26.0572	25.9061	25.7575	25.7788	25.8618	25.9801	25.9798	25.565	26.0372	25.8827	25.8684	25.5866	25.9749	25.6968	25.9237	25.9949	26.1042	25.8981	25.8612	26.4599			0.173065	0.0412579	1.11635	0.219824	Q68FD5
26.3064	26.4892	26.3454	26.2378	26.3522	26.2947	26.2291	26.6092	26.59	26.5875	26.2925	26.443	25.9207	26.4501	26.7734	26.3867	26.5131	26.3212	25.8652	25.8995	26.6581	26.6563	26.2968	26.1912			0.190185	0.0565796	0.622049	-0.197367	P62702
25.5909	25.4918	25.4181	25.1011	25.8679	26.242	25.6974	25.6178	25.5811	25.6653	25.6353	25.5859	25.9508	25.7942	25.0571	24.8289	25.0073	25.6229	25.7672	26.6461	25.4576	25.1341	24.8869	26.631			0.447523	-0.241736	0.158076	0.123335	P24452
26.032	25.2272	25.6439	25.9106	25.3276	26.7453	26.1849	25.6742	25.9812	27.1828	25.4126	25.802	26.1465	26.5325	26.4043	26.5182	25.4552	26.3278	25.997	26.2115	26.7819	26.6612	25.3476	26.3058			0.774176	0.416319	0.221618	0.177894	A6H611
25.6714	26.0151	25.1553	25.4063	25.8411	25.8025	25.6585	25.6476	25.4986	25.6551	25.8384	25.3928	25.9854	25.6527	25.6156	25.6831	25.9017	25.6442	25.8837	25.98	25.7351	25.9474	25.8189	25.9415		+	0.293639	0.0984914	2.37405	0.26925	P80313
25.4173	25.1558	25.7794	25.0709	24.9874	26.0869	25.4638	25.3155	26.0037	25.4021	24.9842	25.662	25.8764	25.7357	26.2184	25.3628	25.2424	25.8374	25.6125	26.2032	26.2606	25.6799	25.1616	26.2908			0.641444	0.295901	0.92038	0.396211	Q8BTM8
25.4511	25.2	25.3771	25.0919	24.9945	25.533	25.0803	25.5424	25.6805	24.7419	24.9955	25.3132	25.6554	25.4142	25.9243	25.0346	25.1884	25.1664	25.4951	26.2198	25.8991	25.1508	24.9628	26.1638			0.328069	0.122591	0.872554	0.422923	P84099
26.0955	26.141	26.2002	26.0782	26.1666	26.2596	26.0554	26.271	26.436	26.6833	26.1984	26.1779	25.8955	26.3359	26.4239	26.2475	26.1181	26.2336	25.8644	26.1768	26.217	26.1861	25.9552	26.3579			0.275424	0.0522168	0.786929	-0.177415	Q9R0Q7
25.2508	25.2926	25.404	24.993	25.3697	25.3128	25.2948	25.4042	25.4633	25.3751	25.2165	25.346	25.8507	25.4717	25.5915	25.2595	25.3775	25.2618	25.7232	26.5001	25.8962	25.3819	25.3401	25.9707		+	0.99258	0.198279	1.5246	0.452056	P26041
25.6659	25.5054	25.8753	25.5824	25.6842	25.9211	25.9126	25.8495	26.2124	26.5562	25.3336	26.4129	25.8685	26.6655	26.0426	25.7438	25.0685	25.5223	25.7995	27.0225	25.7959	26.2106	25.1718	25.7832			0.199703	0.112791	0.0990338	-0.0822763	Q6IRU2
26.0666	26.41	25.9582	25.9455	26.1564	25.5624	25.9685	26.1196	26.1868	25.7838	26.1591	25.3532	25.9023	26.039	26.3476	26.1122	26.3696	25.6893	25.8375	25.9253	25.8248	26.4121	26.4031	25.1957			0.14955	0.0601355	0.00695952	0.00460593	P70168
23.1903	23.9281	23.2228	24.6119	23.9001	23.5071	23.9724	23.3631	23.0672	24.4152	23.8321	22.8633	25.0066	24.1982	23.3829	24.4043	23.4826	23.0877	24.4567	25.0569	23.5169	24.057	23.1335	25.2699			0.221735	0.200324	0.836776	0.662904	P43276
25.7357	25.4113	25.7794	25.2033	25.1209	26.0408	25.7358	25.6375	26.0404	25.2917	25.2053	25.9901	26.0415	25.9331	26.1041	25.169	25.4756	25.8694	25.8716	26.3508	26.2476	25.6056	25.2923	26.356			0.487228	0.216911	0.669525	0.303845	Q61316
25.2476	25.5443	24.8725	25.199	25.677	25.2054	25.5469	25.5793	25.0675	25.5473	25.4743	24.7863	25.8321	25.8859	24.9062	25.0153	25.1269	24.7611	25.5894	26.3177	25.122	25.1625	25.1832	25.5235			0.0569696	-0.0363798	0.276701	0.149467	P48678
26.5528	27.3727	26.7776	26.8148	27.8633	25.7405	26.4244	26.9736	27.0024	25.6833	27.7873	25.8503	26.1353	26.4361	26.8342	26.3351	27.4025	25.8066	26.1986	26.0934	26.1067	26.551	27.2929	24.8355			0.44861	-0.361979	0.443145	-0.440544	P62315
24.8438	26.1332	24.7005	24.6275	25.3733	25.2341	25.9248	25.0903	24.543	23.9095	24.7115	24.6096	25.9972	25.8053	23.8819	23.934	24.5308	25.3645	26.4	26.6597	25.12	24.3192	24.8803	26.0972			0.213538	-0.233137	0.892833	0.7813	Q6P9S7
25.4684	26.2804	25.9097	25.5967	25.8091	25.6297	25.6158	25.9765	26.0517	25.8813	26.0469	25.8981	25.8182	25.9565	26.1337	25.8279	26.2607	26.1192	25.8755	26.0849	26.2782	25.6658	26.1124	26.1602			0.920537	0.237058	0.498614	0.11779	P67984
25.6553	25.8883	25.3674	25.7092	26.5519	25.9071	25.5854	25.9806	25.5717	25.5133	26.2252	25.6335	25.9027	26.1283	25.1581	25.4003	25.8	25.6375	25.6586	26.5934	25.3791	25.779	25.7615	25.9006			0.360029	-0.175403	0.184507	0.0937208	P97429
25.7225	26.1536	25.8361	25.3741	25.9222	25.5053	25.7195	25.8721	26.0832	24.6966	25.8978	25.5674	25.8306	25.7443	25.7067	25.1765	25.9085	25.4061	25.8418	26.3383	25.3614	25.61	25.9577	25.0933			0.332178	-0.123503	0.0827771	0.0609907	P63260
25.7547	26.5785	25.8544	25.7701	26.442	25.207	25.6709	26.0024	25.9485	25.512	26.5854	25.635	25.5352	25.7107	26.1778	25.7048	26.5737	25.3145	25.8128	25.814	25.8383	25.8128	26.6172	25.4319			0.135999	-0.0983467	0.00690378	-0.00455379	P80317
25.1611	25.6214	25.8317	25.1688	25.3183	25.9629	25.278	25.4121	26.0477	25.4499	25.3229	25.2058	25.3876	25.5376	25.8703	25.1374	25.1207	25.8082	25.2449	25.6448	26.0658	25.0958	25.2039	26.0279			0.0632647	-0.0337578	0.173999	0.0944153	Q8R081
25.7796	26.068	25.9695	26.6601	26.9552	26.2917	25.9184	26.2284	25.9324	26.5986	26.6414	25.894	25.7483	26.2969	25.5595	25.7931	25.8252	25.9154	25.4244	26.6761	25.463	25.9078	25.839	26.2817			1.1886	-0.430915	0.536117	-0.270173	P28798
22.9675	21.2759	21.9001	22.8902	22.356	23.3939	24.4884	21.6612	22.4067	24.339	21.9545	21.4633	25.5239	24.9476	22.6739	24.0097	21.6458	22.8758	25.3131	25.6519	24.2663	24.3613	21.7452	24.7537			0.91132	1.14887	1.18058	1.62975	Q6ZWV7
25.1004	25.5454	25.4131	25.0205	25.4933	25.6596	25.4629	25.3561	25.3694	25.3921	25.4002	25.4884	25.7265	25.6592	25.4627	25.0962	25.1782	25.4984	25.4996	26.1133	25.4207	24.921	25.0179	26.1915			0.174834	0.0647748	0.215839	0.115801	Q62426
25.4396	25.7795	26.4256	25.75	25.9775	26.0964	25.5023	25.6225	26.688	25.7915	25.9216	26.0413	25.5071	25.7642	26.6684	26.1064	26.1312	26.4002	25.7176	26.1716	26.6892	26.023	26.1511	26.5507			0.3769	0.184794	0.645198	0.289358	P14211
25.2888	25.2326	25.1089	24.6406	24.8278	25.6482	25.3941	25.4135	25.34	24.462	24.7573	25.3587	25.7306	25.7519	25.3483	24.5637	24.8431	25.302	25.7115	25.9003	25.6447	25.0943	24.7656	25.984			0.223283	0.132148	0.807706	0.395798	Q9Z1Q9
25.2513	24.881	25.5754	25.0787	25.937	25.8368	25.6532	25.3564	25.5323	25.5296	25.5307	25.0463	25.8204	25.7041	25.3017	25.2066	25.4076	25.07	25.5669	26.2634	23.755	25.3992	25.1072	25.6539			0.0135449	-0.00829029	0.166885	-0.150507	Q8C3B8
23.859	21.4511	23.0572	22.4984	23.2208	24.7911	24.6166	23.2553	23.6757	20.5637	22.6313	23.3382	26.0268	25.2801	23.3205	21.7014	22.0086	23.0007	25.917	26.4548	25.0133	23.8323	21.693	25.9222			0.193278	0.410073	1.102	1.79196	Q8BLB7
26.7008	27.5465	26.9691	27.0925	27.4495	26.5111	26.5371	27.274	26.8871	27.9893	27.4353	26.9804	25.3965	26.0691	26.5522	26.9091	26.9265	26.3809	25.3908	25.6523	26.0977	26.4869	27.0393	25.9048	+	+	1.37662	-0.672565	2.1832	-1.08858	P06151
25.0116	24.6969	24.8634	24.7337	24.8006	25.7209	25.1857	24.5989	25.1516	24.6794	24.9435	24.8754	25.879	25.2884	25.5196	24.82	24.9749	25.1757	25.5185	25.916	26.2323	25.3733	24.7994	26.5388		+	0.703506	0.305051	1.87356	0.823987	P60060
25.823	25.8144	25.9929	25.8974	26.3606	25.2903	25.6358	25.8597	26.1931	25.5466	26.1115	26.2746	25.7442	25.9877	26.181	25.5901	26.2384	25.0244	25.8396	26.0081	26.3741	26.1479	26.2166	25.6572			0.111787	-0.0688267	0.267559	0.103686	Q922R8
25.8559	26.7157	26.0169	25.8013	26.077	26.0584	25.9681	26.2687	26.1691	25.7577	26.19	25.9374	25.451	25.7374	26.4663	26.3026	26.42	26.4229	25.7425	25.2447	26.0015	26.1898	26.4062	25.7293			0.0758345	0.0458406	0.40039	-0.162824	P14869
25.9781	26.4547	26.0607	25.8696	26.6528	25.7979	25.8017	26.2773	26.1405	25.3138	26.4875	26.1289	25.5902	26.0204	26.0575	25.638	26.6281	25.849	25.7923	25.7431	26.072	26.0747	26.5677	25.3603			0.368594	-0.171774	0.147428	-0.0899321	P80316
26.2605	26.1994	26.5939	26.0946	26.6572	26.5996	26.3082	26.4609	26.7705	26.0053	26.5381	26.4636	25.9278	26.3873	26.5273	25.8444	26.3883	26.3094	25.9303	25.9963	26.6146	26.1576	26.2579	26.3041			0.544721	-0.170086	0.772557	-0.214308	Q61598
25.1432	24.6661	25.2175	24.8226	25.0572	25.3162	25.0039	24.7247	25.2385	24.6609	24.806	25.2584	25.4791	25.2007	25.448	24.7581	24.6477	25.0591	25.1855	25.5142	25.5636	24.96	24.5641	25.5452			0.136789	0.0616531	0.71648	0.273371	P09055
25.0863	24.7513	25.2342	24.6107	25.2327	25.6446	25.1855	25.118	25.4075	25.1125	25.0207	25.0589	25.6002	25.255	25.0209	24.5607	24.6745	24.7707	25.1828	26.0622	25.2165	24.9583	24.5749	25.8483			0.207155	-0.112974	0.285776	0.156685	Q9D0E1
25.3131	25.6077	25.5769	25.3623	25.7202	25.5931	25.3481	25.6403	25.7193	25.3395	25.6517	25.6579	25.452	25.7253	25.7847	25.2545	25.6188	25.7998	25.6346	25.5622	26.1238	25.2201	25.4782	25.7688			0.305243	0.0769726	0.205439	0.0718365	Q9R0P3
25.7306	26.5719	26.1126	25.6491	26.1921	25.7905	25.878	26.5582	26.215	24.9626	26.0286	26.0616	25.4547	26.0339	26.5145	25.7877	26.1596	26.2173	25.6828	26.5771	25.9044	25.5251	26.1194	25.8883			0.0340794	0.0201623	0.00146516	-0.00115013	P62960
25.3037	25.1748	24.8885	25.1592	25.4002	25.5318	25.5036	25.3121	25.2155	24.6733	25.2571	25.2069	25.5868	25.4545	24.8089	24.5075	24.9033	24.6712	25.4166	25.4866	25.1515	25.165	24.6269	25.4468			0.635407	-0.254325	0.0423905	0.0208228	P56135
25.0462	25.765	25.0502	24.9614	25.4467	25.2349	25.0483	25.5489	25.3279	25.8274	25.4776	25.2653	25.4597	25.5862	25.0171	24.8072	24.9826	24.9936	25.4693	25.8026	24.9308	25.063	25.3176	25.2708			0.259754	-0.109678	0.271558	-0.106891	P05202
25.4994	25.5179	25.2461	25.0499	25.3406	25.5846	25.6108	25.6801	25.7108	25.018	25.2088	25.8423	25.648	25.7693	25.7337	25.219	25.3103	25.723	25.6973	25.7557	25.6449	25.3127	25.1931	25.6865			0.796726	0.194142	0.0824867	0.0365868	P11983
25.2404	25.3859	24.9545	25.0098	24.9869	25.7638	25.2527	25.4121	25.2725	25.7021	24.8659	25.731	24.9475	25.1259	25.1837	25.0898	25.0746	25.6803	24.9116	24.8983	25.1235	25.0555	25.0322	25.9945			0.0893166	-0.0398897	0.438599	-0.203441	Q7TSZ8
25.1894	25.2572	25.9266	25.7942	25.9251	25.5042	25.1154	25.3786	25.9885	26.8247	25.7867	25.4716	25.4689	25.4344	26.0439	25.8904	25.477	25.3559	25.2861	25.9562	26.0898	25.9794	25.5989	26.1668			0.0240443	0.0122954	0.114026	0.0852811	P09103
25.6989	26.0101	25.5576	25.538	25.8389	25.6945	25.4888	25.9963	25.8801	25.9905	25.8383	25.8413	25.6842	25.9029	25.6869	25.4843	25.7465	25.5939	25.832	26.0286	25.8455	25.6117	25.7474	25.7213			0.169688	-0.0398944	0.172601	-0.041503	Q9CQ65
24.9842	24.6872	25.2124	24.6068	25.0598	25.5364	25.123	24.9071	25.4776	24.9783	24.901	25.0625	25.3292	25.2544	25.2422	24.6354	24.5565	25.1233	25.2102	25.5948	25.3142	24.9441	24.5428	25.6636			0.0157983	0.00903384	0.306232	0.136709	Q62318
25.4867	25.9812	25.6765	25.4313	25.5753	25.4857	25.508	25.8979	25.6975	25.5947	25.5315	25.8015	25.4738	25.6185	25.7196	25.5029	25.7639	25.5985	25.3493	25.8462	25.4562	25.4609	25.7788	25.9064			0.0246847	0.00676441	0.128144	-0.0388765	P63242
25.8344	26.2223	26.002	25.7241	26.0115	25.5556	25.6565	26.0826	26.1999	25.3028	26.0227	26.3456	25.2833	25.6661	25.9109	25.5018	25.9583	25.4889	25.4483	25.5637	25.8156	25.6027	25.8699	25.1163			0.976885	-0.256784	1.05834	-0.365617	Q76MZ3
26.1671	26.2897	25.7234	26.0772	26.1355	26.0024	25.968	26.5796	26.1042	25.4946	26.2718	26.2723	25.4686	26.3121	25.9071	25.6275	26.3854	26.1247	25.6355	26.0955	25.6791	26.0411	26.2166	25.5581			0.229186	-0.0949678	0.650959	-0.244108	P40124
25.6601	25.9497	25.8606	25.7257	25.7989	25.828	25.4747	25.9295	25.904	26.3005	25.661	25.9752	25.5256	25.7182	26.2539	26.1152	26.005	25.917	25.3115	25.4919	26.0356	26.0826	25.9065	25.7643			0.479952	0.118661	0.268712	-0.108758	P14131
24.3075	26.8386	24.6067	23.901	25.4155	24.6509	24.2774	25.3663	24.8706	21.8559	25.4442	24.6128	24.6571	24.8337	24.6478	23.7633	24.9196	25.5805	25.399	25.9534	24.7464	23.3879	25.3545	25.3755			0.177953	-0.21971	0.448769	0.631585	Q80V23
25.5289	26.2163	25.6534	25.5948	26.1991	25.4689	25.2419	26.1344	25.7671	25.8874	26.269	25.3349	25.2749	25.2871	25.3151	25.3234	25.8641	25.1744	25.0166	25.4525	25.2346	25.3663	25.7962	25.3757	+		1.39683	-0.403724	1.13281	-0.398815	O35737
26.0774	26.8558	26.2557	26.5209	27.3662	25.9529	26.0305	26.628	26.4322	26.453	27.2899	26.7816	25.5449	26.3613	26.2864	26.1717	26.9061	25.8762	25.6725	25.702	26.1975	26.3231	26.8452	25.4875			0.521585	-0.313735	1.19892	-0.564575	P56480
25.0508	24.9702	25.3976	24.6681	25.4393	25.9462	25.2269	25.219	25.5298	24.5214	25.2648	25.0117	25.5458	25.4117	25.4693	24.81	24.95	25.2795	25.0531	26.0746	25.2283	24.9372	24.8986	25.9455			0.0015395	-0.000997861	0.406729	0.227293	Q61029
25.1533	25.0334	25.2995	25.2663	25.7767	25.6285	25.1386	25.1971	25.3369	25.2679	25.5174	25.0198	25.3639	25.3622	25.3681	24.9982	25.0996	25.172	25.0096	25.6739	25.4256	25.1367	25.0464	25.998			0.46136	-0.132304	0.338607	0.135422	Q8VDN2
24.7464	25.4401	24.3551	23.5692	23.9246	24.4836	24.6936	25.1327	24.5099	23.6605	23.9646	24.6275	25.1214	25.118	24.7731	24.0417	24.4506	25.0601	25.2006	25.2684	24.8328	24.127	24.2707	25.0498			0.50488	0.340971	0.604219	0.360083	Q9CZN7
23.9444	23.5338	23.6884	23.8547	23.6935	24.4982	24.3267	23.6981	23.9333	24.701	23.4481	23.7735	25.2543	24.6505	24.2405	24.304	23.7622	24.0992	25.0029	25.5645	24.8523	24.6428	23.4989	25.3876		+	1.17145	0.516292	1.4237	0.844705	O55142
24.3791	23.5513	24.8276	24.119	23.8742	25.0084	24.6298	24.2417	24.967	24.9667	23.8179	24.4105	25.0629	25.0949	25.1797	24.8405	23.8115	25.202	24.8256	25.5871	25.3359	24.5668	23.7577	25.5288			1.00257	0.571977	0.626308	0.428052	Q60668
25.257	25.3368	25.0298	25.234	25.9203	25.3486	25.3793	25.5026	25.3207	25.625	25.691	25.1547	25.3741	25.4394	24.9192	24.9423	25.2413	24.8906	25.1844	25.5617	24.9828	25.1804	25.0058	25.3078			0.708642	-0.219954	1.15138	-0.241734	Q9DB20
25.4994	26.6793	25.9892	25.617	25.8298	25.619	25.4709	26.083	26.231	25.6379	26.1154	26.1353	25.3656	26.0793	26.1267	25.4456	25.8543	25.7857	25.5545	26.0359	25.9404	25.3759	26.0656	25.8576			0.174161	-0.0960859	0.367134	-0.140596	Q99PT1
25.8712	21.7207	23.7401	22.5444	21.6638	24.7053	25.3075	25.5402	24.6936	16.9137	21.0195	25.9482	24.5182	24.9205	23.6036	23.1693	18.6908	24.3706	24.5614	25.7439	18.4283	24.0881	18.9932	22.5363			0.0493584	-0.162056	0.174963	-0.845239	P15945
24.3453	24.367	24.2315	24.0253	23.7797	24.1799	24.3665	24.4773	24.2767	24.813	23.6075	23.9322	25.3438	24.87	24.8819	24.3525	24.0995	24.2175	24.7273	25.5446	24.9854	24.3051	23.7233	25.524			1.26915	0.472721	0.884265	0.556087	Q9D0T1
25.409	25.7221	25.7449	25.5885	25.4835	25.2085	25.4821	25.8001	25.9565	25.368	25.5099	26.3116	25.6773	25.97	26.1551	25.7834	26.0199	25.6954	25.8308	25.3773	25.9342	25.9103	25.8311	25.315	+		1.96138	0.357391	0.0757701	-0.0382446	P62301
24.3255	23.9958	23.4029	23.0833	23.8219	24.2222	24.4565	24.2727	23.7238	23.4984	23.2844	23.9213	24.6669	24.4282	23.6163	23.2915	23.3866	23.9666	24.5768	24.4737	23.8958	23.57	23.021	24.8336			0.104062	0.0840581	0.251116	0.202309	Q8BH04
25.336	25.1868	25.4709	25.2836	25.3495	25.1108	25.3247	25.2764	25.6721	25.2396	25.2907	25.2171	25.5566	25.5481	25.5605	25.1818	25.2005	24.7933	25.4074	25.9841	25.7865	25.3953	25.2639	25.4096			0.0447579	0.0171932	0.807415	0.204368	P26039
25.2799	25.3862	25.4651	25.2014	25.0783	25.785	25.3165	25.5178	26.0079	25.9479	25.3426	25.7638	24.7771	25.0565	26.3583	25.7843	25.625	26.2254	25.0476	24.0453	26.0487	25.5548	25.4384	25.9029			0.460682	0.27179	0.447157	-0.309791	P68040
23.9834	24.224	24.8169	24.3846	24.6628	25.1441	24.4574	24.2903	24.8984	25.5031	24.4906	24.5505	24.918	24.8296	25.1451	24.8683	24.6293	24.8451	24.6383	25.4058	25.4228	24.6986	24.6403	26.141			1.00375	0.336581	0.781989	0.459407	P18760
25.0761	24.8586	24.7607	25.243	25.4335	25.2966	25.2942	25.1002	25.1197	26.02	25.1769	24.8827	25.4351	25.5553	24.9939	25.3948	25.2669	25.146	25.3162	25.6725	25.2689	25.5342	25.1959	25.6037			0.702368	0.187242	0.424709	0.166275	Q99L47
23.3649	22.8351	23.7226	23.178	22.8089	24.5033	24.3559	22.9691	23.9475	24.1077	22.6842	24.2235	24.9458	24.6108	24.2741	24.1604	23.3552	24.6886	25.1237	25.6479	25.0849	24.2033	23.3421	25.2491	+	+	1.65267	0.937014	1.39514	1.06049	P63276
23.8012	23.3781	24.3462	23.8164	23.3112	24.7265	23.9024	23.7998	24.5329	24.5762	23.355	24.2073	25.1451	24.5971	24.8928	24.2226	23.7152	24.1851	24.7678	25.6004	25.1434	24.0372	23.6235	25.7713			1.00341	0.563068	1.07001	0.761641	P47964
24.8924	25.4268	25.2628	25.038	24.8484	25.4714	24.8488	25.1211	25.5498	24.5003	25.0786	25.2542	25.159	25.4042	25.815	25.0638	25.3102	25.5841	25.018	25.3431	25.7442	24.9691	25.1179	25.856			0.767177	0.232769	0.669887	0.282613	P35564
25.4146	26.2621	25.1041	24.1615	24.0515	25.3903	25.2306	25.9726	24.7112	22.8113	24.917	25.841	25.4559	25.8228	24.9683	24.1151	25.2751	25.478	25.3217	26.1823	24.8172	24.2393	25.2751	25.0178			0.109456	0.12186	0.16809	0.228282	P40240
24.8388	24.5278	24.8894	24.1809	24.4199	25.1432	24.9004	24.7797	25.1241	24.4718	24.2026	25.1757	25.253	25.1472	25.2068	24.7955	24.57	25.2353	25.1584	25.5859	25.5325	24.9898	24.3769	25.4156			1.12731	0.368009	0.894782	0.400806	P28656
23.8682	23.6361	24.0464	23.7722	23.4648	24.5395	24.3966	23.8436	24.328	25.0341	23.4693	23.947	25.0815	24.9249	24.4742	24.2556	23.2388	24.2814	24.9	25.8671	25.1041	24.285	23.0803	25.0803			0.844313	0.488187	0.608772	0.549709	P62317
24.2085	24.0938	22.6809	22.8951	21.6261	24.2028	24.5241	24.1066	23.1804	24.7152	22.304	24.1466	25.1066	25.1329	24.4401	24.6612	21.8769	24.8278	24.9875	25.2415	24.7518	24.4308	21.6593	25.1503			0.844509	1.05639	0.358566	0.540723	Q80WM9
26.0763	27.0561	26.8575	27.0217	27.276	25.7598	26.1762	26.2693	27.0546	26.0964	27.3853	26.0056	26.0615	26.0896	26.9326	26.4183	27.3107	25.886	26.0617	25.7085	26.5575	26.8318	27.3798	25.3549			0.283002	-0.224794	0.189074	-0.182213	P19324
25.2027	24.6436	25.806	24.9694	25.7635	25.686	25.2197	25.2101	26.0424	25.5029	25.5051	25.2882	25.0939	25.2482	25.2877	24.8871	25.1715	25.0985	25.069	25.6784	25.3332	25.2182	25.0098	25.3898			0.493846	-0.214031	0.527403	-0.178329	O08553
22.6659	21.6297	22.8101	22.772	20.5148	23.9352	23.0244	22.4825	22.5439	24.8832	19.0532	22.9548	24.7774	23.0894	23.9738	24.0338	21.6962	23.9125	23.8065	24.9654	24.4035	23.197	22.0339	26.111			1.02095	1.19256	0.88551	1.59586	Q9QYM9
24.9632	25.0701	24.9521	24.6372	24.542	25.5311	25.0965	24.9065	25.1736	25.4331	24.7796	25.0063	25.3552	25.5155	24.9928	24.7091	24.8264	25.1293	25.3718	25.8492	25.4584	24.7503	24.8601	25.7033			0.315193	0.138775	0.657631	0.266274	Q91VI7
25.3561	25.3023	25.6546	25.2455	25.7037	25.5043	25.4002	25.5383	25.8849	25.4552	25.6142	25.5675	24.9347	25.4288	25.8045	25.3576	25.4582	25.4907	25.2979	24.9687	25.5685	25.3674	25.149	25.5495			0.135188	-0.0486374	1.28994	-0.259871	Q61656
24.846	24.6553	24.8942	24.6959	24.8459	25.1414	24.8528	24.9448	25.3691	24.9725	24.7673	25.2833	25.0319	24.9855	25.4159	24.935	25.0302	25.0605	24.8923	25.0869	25.4348	24.9604	24.7537	25.6632	+		1.36494	0.230067	0.240584	0.100256	P19253
24.9625	24.9735	25.1179	24.7118	25.2359	25.2782	24.9426	25.0661	25.4361	24.6752	24.9864	25.11	25.2128	25.2944	25.2372	24.5067	24.9771	25.0118	25.1424	25.572	25.3636	24.858	24.9124	25.3955			0.0155951	-0.00663122	0.533196	0.171234	P42208
25.8504	27.8336	26.458	26.2706	27.6595	24.9536	25.7772	26.4885	26.3289	25.089	27.7371	25.6733	24.789	25.4676	26.0073	25.7214	27.0934	25.5209	25.2004	24.9047	24.932	25.8785	27.3665	24.4456			0.686518	-0.737673	0.641568	-0.72773	P68254
24.1498	24.5929	24.7829	24.0006	24.2943	24.4026	24.5081	24.4056	24.903	23.8728	24.2843	24.2882	24.885	24.6535	24.621	24.2537	24.2279	24.5139	24.9215	25.3779	24.8914	24.0774	24.1877	24.8508			0.465029	0.155286	0.716268	0.340812	P57776
24.7248	25.3547	24.943	24.8519	25.8757	24.7296	24.788	25.0541	25.0022	24.8987	25.5339	24.1347	25.127	24.971	24.6942	24.5085	25.0056	24.2429	24.6266	25.4255	24.4155	24.6829	25.0882	24.624			0.712007	-0.321755	0.14793	-0.0914539	P14733
24.659	24.1228	24.4096	24.1353	23.0117	25.1644	24.4685	24.1686	24.6189	23.9192	22.8357	24.6065	24.9834	24.2321	24.1032	24.0111	23.2098	25.0351	24.7627	24.6598	24.2131	23.8177	23.5521	25.0683			0.0101265	0.0119781	0.282187	0.242731	P14602
25.0203	25.3066	24.7823	24.8591	25.3439	24.9247	24.9389	25.1561	25.0108	24.5256	25.3663	24.9508	24.8687	24.7695	24.7736	24.8146	25.2146	24.8873	24.8577	24.7774	24.873	24.9911	25.1927	25.1302			0.643394	-0.151441	0.0571972	-0.0210584	O88342
24.6267	25.4602	25.0351	24.746	25.9233	24.4596	24.5562	24.7361	25.1451	24.962	25.8484	24.3467	24.8809	24.8129	24.9318	24.6123	25.3882	24.159	24.6656	25.0693	24.699	25.0299	25.3391	25.0369			0.392674	-0.244286	0.0613697	0.0408608	P47757
24.5618	25.3575	24.603	24.6562	24.8822	24.7455	24.5303	24.9583	24.9549	25.0592	24.9421	24.8348	24.8471	25.1245	24.6426	24.3961	24.7386	24.8158	24.937	25.5489	24.6686	24.5665	24.8727	24.8374			0.0962731	-0.0402565	0.0568271	0.0252641	Q9R1P4
24.561	24.5871	24.5195	24.6679	25.2983	24.9626	24.6423	24.6134	24.8348	25.0494	24.8772	24.6531	24.8539	24.8676	24.3963	24.49	24.6558	24.4753	24.6895	25.1845	24.6183	24.8077	24.5606	25.1014			0.441281	-0.142909	0.148708	0.0486291	Q93092
25.5347	25.6905	25.8544	26.1144	25.2732	24.9437	25.1877	25.4117	25.5788	25.8863	25.1307	24.8726	25.0885	25.1686	26.0056	26.1667	25.9467	25.1227	25.0091	25.0816	25.6237	26.0736	25.6493	24.7164			0.0188536	0.0146325	0.0195359	0.0143197	P11276
24.3272	24.4426	24.5593	24.5924	25.2686	24.5214	24.5923	24.6192	24.6246	25.3121	25.0567	24.2376	24.9349	24.8398	24.493	24.9472	24.9546	24.2767	24.7651	25.1433	24.6693	25.2785	24.9393	25.1128			0.292288	0.122465	0.673607	0.244303	P70372
24.5465	24.8801	24.2719	24.3944	24.6789	24.4893	24.6097	24.5712	24.585	24.7827	24.5128	24.2722	24.5193	24.664	24.7641	24.8155	24.6288	24.8921	24.5592	24.6429	24.8627	24.7482	24.591	24.9141			0.881636	0.170464	1.00205	0.164057	P53026
24.9441	25.2312	24.6234	24.3436	24.8892	24.9901	24.7695	24.7605	24.6871	24.3225	24.7544	24.8096	24.7794	24.3828	24.7213	24.2096	24.4182	24.8798	24.6659	25.001	24.8645	24.3745	24.2926	24.8673			0.87328	-0.271773	0.0155616	-0.0062933	Q80X90
24.8443	25.8882	25.4463	25.2908	26.4416	24.9833	24.7797	25.2093	25.4289	25.5039	26.3129	24.7219	24.8811	24.8943	25.4076	25.2842	25.8772	24.9102	24.6807	24.7389	25.0724	25.1086	25.917	25.1332			0.429393	-0.273341	0.316678	-0.217631	Q99K48
24.216	22.9882	24.3045	23.4875	23.2113	25.1617	24.2915	23.6802	24.5444	24.3006	23.1856	24.556	24.9064	24.3968	24.4683	23.7828	22.989	24.4917	24.6139	25.4879	24.7825	24.1476	22.8921	25.5452			0.269877	0.277605	0.500751	0.485143	O70263
25.4521	25.8907	25.7767	25.8515	26.0556	25.4759	25.3376	25.8065	26.1362	25.4542	26.202	25.7378	25.1291	25.4704	25.8472	25.3596	25.9849	25.2534	25.1508	25.3122	25.6291	25.582	26.0031	25.0536			0.739192	-0.242994	0.851574	-0.323929	P19096
24.0049	22.7828	21.0144	22.4342	19.9288	23.2269	24.5966	22.806	20.0401	18.8166	19.4385	20.6994	24.9547	24.8999	19.3597	20.8743	19.6256	22.4249	25.1148	25.3887	22.9675	22.1817	14.7643	22.7498			0.0634056	-0.208827	0.260508	1.12826	O35728
25.0251	24.7557	24.5257	24.4483	24.8046	25.0603	25.0573	25.0132	24.6168	24.1183	24.6635	25.2085	25.2282	25.2601	24.6643	24.234	24.4894	24.7889	25.0745	25.4311	24.7033	24.6544	24.4117	25.146			0.0132567	0.00753721	0.227656	0.123916	Q9JKF1
25.2865	25.1961	24.9339	24.739	25.046	25.021	25.2222	25.2753	25.2206	24.567	25.0379	25.3815	25.211	25.4821	25.363	24.6705	25.0411	25.0216	25.4216	25.1975	25.4082	25.2056	25.0055	24.9516			0.283824	0.0944837	0.232578	0.0808792	Q9JMH6
25.0893	25.7625	25.3421	25.2019	25.8415	24.9209	25.0863	25.4784	25.5414	25.2547	25.714	25.9625	24.7102	25.1725	25.1308	25.0889	25.3655	25.1465	24.9502	25.1177	25.1026	25.1127	25.5075	24.7123		+	0.765405	-0.257325	1.53097	-0.422407	Q61171
24.334	24.5576	24.2859	24.4401	24.3603	24.3787	24.3713	24.5414	24.4682	25.1743	24.2147	24.2836	24.5623	24.6312	24.6456	24.495	24.0987	24.5604	24.2449	25.1357	24.6346	24.3549	23.9274	24.9002			0.561735	0.10612	0.036688	0.0240253	Q3U0V1
25.3413	25.8291	25.4815	25.2952	25.2941	25.1887	25.3071	25.4315	25.6131	24.8359	25.4802	25.8127	24.9969	25.1446	25.6545	25.198	25.4546	25.2656	25.059	24.6552	25.2418	25.0262	25.3761	24.7185		+	0.405099	-0.119295	1.31772	-0.400583	Q61990
25.0535	25.587	25.1421	24.8291	25.1415	25.0506	24.9782	25.203	25.2134	24.0845	25.0117	24.9496	24.8415	25.1363	25.3683	24.6101	25.0332	25.4338	24.9214	24.6043	25.2789	24.7587	25.0295	24.9283			0.151016	-0.0634267	0.0239492	0.0134649	Q9Z1N5
24.7946	25.4785	24.4035	24.8031	24.7935	24.5127	24.8975	25.1255	24.5932	24.49	24.7319	24.5329	25.2257	25.575	24.7143	24.8582	24.9107	24.8689	25.1566	25.4284	24.8765	24.996	24.8604	24.878		+	0.549604	0.227815	1.31286	0.304141	P35550
25.0746	26.0913	25.4008	25.3327	25.3265	24.9864	24.7585	25.676	25.3098	24.9846	25.5143	25.6247	24.3301	24.9225	25.7188	25.7274	25.6669	25.8281	24.266	23.7604	25.2364	25.1091	25.7131	25.1404			0.00357759	-0.00309626	0.675968	-0.44044	P51881
23.8265	23.7177	23.7202	23.9594	24.3056	24.2318	24.1293	23.7912	23.9915	24.8907	24.1623	23.6974	24.6612	24.3174	24.0001	24.3289	24.1009	23.837	24.31	24.9923	24.4172	24.529	24.0805	24.7518			0.82635	0.247365	1.02721	0.403068	P61089
23.602	23.5518	23.4109	23.1606	21.7945	23.3514	23.6827	23.6453	23.4235	23.6541	22.4214	23.3419	24.5693	24.1353	24.0987	23.9217	23.2474	23.9605	24.308	24.2367	24.1179	23.6528	22.9871	24.1802	+		1.55318	0.84362	1.08399	0.552327	O35161
24.2301	24.7547	24.2161	23.9019	24.5796	24.4444	24.1835	24.4388	24.4087	23.7358	24.2251	23.9652	24.612	24.5086	24.2779	23.9199	24.0635	24.2258	24.4619	24.9441	24.355	23.9004	24.009	24.6285			0.216367	-0.0865358	0.563243	0.22364	Q3UEB3
24.3875	24.5603	23.9251	24.5101	25.0079	24.2226	24.6537	24.5976	24.3616	24.8509	24.8796	24.1091	24.8108	24.8034	23.6626	24.2969	24.3395	24.0452	24.6334	25.289	23.9553	24.3884	24.3117	24.5539			0.186715	-0.109171	0.0909798	-0.0534789	Q99LX0
24.4338	24.5921	24.7946	24.5513	25.0289	24.8195	24.5109	24.6653	25.0862	24.7924	24.9355	24.8977	24.6149	24.781	25.0057	24.6054	24.8144	24.7831	24.6453	25.0021	25.17	24.8202	24.8635	24.9961			0.249054	0.0640427	0.414959	0.101506	P50247
23.9032	23.2556	23.216	22.9546	22.9027	23.9092	23.878	23.594	23.5449	22.9526	22.7286	23.5107	24.6824	24.2716	23.9479	23.4004	23.2699	23.9092	24.5039	25.0322	24.3099	23.7996	23.0977	24.7946		+	1.11145	0.556694	1.59082	0.888192	Q9D0I9
24.335	24.7296	24.1637	24.4199	24.9486	24.1417	24.5109	24.5061	24.2665	24.5182	24.7649	24.5351	24.328	24.6153	24.3553	24.3249	24.6278	24.2476	24.307	24.2253	24.1547	24.3667	24.5231	24.4702			0.101397	-0.0399262	1.15788	-0.175787	O35129
24.4925	24.7518	24.7107	24.6925	25.1962	24.8671	24.5071	24.7438	24.8749	25.0601	24.9789	24.4629	24.9105	24.6342	25.1421	25.105	25.1782	24.7691	24.4079	24.7559	25.0705	24.7933	25.0331	25.139			0.65056	0.171377	0.268274	0.0953375	Q9Z204
24.6403	25.0734	25.1049	24.9156	25.0645	24.6967	24.4417	25.0599	25.1727	25.0941	25.0528	24.8644	24.5838	24.768	25.3984	25.3122	25.3674	24.8057	24.5101	24.7686	25.0221	25.0392	25.2241	24.8664			0.317461	0.12332	0.106964	-0.0424881	P62751
24.9134	24.9902	24.7776	24.8541	25.2946	24.8774	25.0262	25.0681	24.9849	24.7505	25.2235	25.0451	25.1795	25.1173	24.6849	24.4383	24.9281	24.4968	24.9096	25.601	24.7115	24.9269	24.8385	24.8876			0.44818	-0.143741	0.0969582	-0.0371882	P16546
24.0406	23.9677	24.3293	24.328	24.6169	24.4879	24.4278	24.0732	24.553	25.0734	24.2635	23.7431	24.6199	24.5564	24.6439	24.6712	24.5515	24.5517	24.3787	24.771	24.6246	24.69	24.4113	24.7886	+		1.80308	0.304022	0.643128	0.255047	Q8VIJ6
24.2367	24.6548	25.108	24.8141	25.1248	24.9325	24.4394	24.6293	25.1333	25.1908	24.9834	24.5909	24.7806	24.8249	24.9926	24.6638	24.6205	24.703	24.3527	25.1096	24.9726	24.4814	24.5657	25.1873			0.123557	-0.0475979	0.0953296	-0.0496321	P23198
25.0986	25.2807	24.8104	24.763	25.0231	25.2134	24.7557	25.294	25.0752	24.4135	24.9884	25.0331	25.1187	25.313	24.7971	24.6398	25.0812	25.095	24.77	25.8353	24.4237	24.8229	24.8812	24.904			0.0663038	-0.0240777	0.0193491	0.0128584	P46935
23.6594	22.893	24.2698	23.2563	22.5316	24.7464	23.4867	23.7571	24.0759	24.3633	22.5338	24.134	24.0821	24.2244	24.5116	23.9322	22.0688	24.8488	23.4352	24.8951	23.8866	23.8146	22.4469	25.0649			0.318795	0.385257	0.163473	0.19875	Q60605
24.5996	24.6403	24.7565	24.3723	24.3827	24.9726	24.4135	24.8408	25.1293	24.3353	24.5953	25.0705	23.8808	24.7131	25.0483	24.2158	24.4485	24.9204	24.4809	24.8643	24.5332	24.2353	24.359	24.6481			0.159635	-0.0828768	0.642953	-0.210658	P63330
23.0253	21.2855	22.5226	22.9574	21.2239	24.9009	23.9748	21.9746	22.8929	25.2489	20.8465	23.2153	24.3734	24.5672	23.4221	23.7775	20.0886	24.3732	24.332	25.2215	24.6083	24.149	21.4098	25.2893			0.399109	0.781061	0.675471	1.14279	Q3U564
24.2825	23.9511	24.1012	23.9937	24.0516	24.4466	24.3978	24.4118	23.986	24.6274	24.1348	23.8595	24.7601	24.6105	24.0038	24.0689	24.1798	24.1857	24.597	25.1639	24.2907	24.2842	24.0173	24.415			0.530568	0.163673	0.543704	0.225123	Q8K4Z5
25.579	25.7536	25.6624	25.9627	25.9065	25.3068	25.5135	25.9475	25.9964	25.4693	25.9881	25.7269	24.6707	25.3532	25.4579	25.36	26.0427	25.2577	24.7578	25.1337	25.2124	25.6681	26.1043	24.5743			0.89245	-0.338134	1.21426	-0.531839	Q920E5
24.1855	24.069	24.4974	24.3966	24.4825	24.2641	24.1282	24.1054	24.6875	24.7531	24.155	24.1819	24.4123	24.2131	24.5612	24.3933	24.3363	24.1883	24.378	24.8071	24.6454	24.5301	24.4163	24.6293			0.15081	0.0348822	0.903653	0.232495	Q8C1B7
24.3277	24.6255	24.3499	24.6882	24.5954	24.1625	24.3279	24.5632	24.3843	24.4255	24.7189	24.0663	24.5466	24.4933	24.1034	24.0863	24.671	24.1712	24.5696	24.7621	23.9539	24.3995	24.5692	24.0902			0.376757	-0.112878	0.0541804	-0.0235678	O55131
24.6445	25.0192	25.4601	25.0556	25.5898	24.6164	24.627	25.0816	25.523	24.9604	25.4204	24.8189	24.8543	24.9898	25.3311	24.9753	25.4319	24.7483	24.8885	25.4524	25.3294	25.0132	25.4373	24.855			0.0159029	-0.00914733	0.203165	0.0907135	P08003
24.3153	24.1071	24.5066	24.3625	24.691	24.6229	24.3819	24.2714	24.7333	25.1896	24.5651	24.2146	24.7022	24.5904	24.7455	24.5992	24.65	24.41	24.7193	24.8249	24.6574	24.5149	24.5599	25.0123			1.0013	0.181979	0.429877	0.155452	Q9CZY3
24.4784	24.2774	24.5481	23.9975	24.2494	24.8811	24.6082	24.4522	24.6477	23.7544	24.0945	24.5617	24.5669	24.6714	24.8281	23.9903	24.2075	24.5246	24.5139	24.6109	24.9194	24.6264	24.2272	25.0826			0.128635	0.0594927	0.871725	0.310301	O35286
19.4624	19.6749	18.4205	20.0522	18.6902	17.0096	21.2505	20.0881	19.5251	24.9238	18.8417	14.1443	23.3049	22.5778	20.8509	23.3086	19.306	19.3572	22.654	24.436	22.8336	22.0583	20.2365	23.5741	+		1.79553	2.56591	1.0161	2.83651	P63158
24.5809	24.2337	24.9908	24.798	24.2825	26.1078	24.655	24.6342	24.9803	24.8981	24.2664	25.3478	25.0234	24.5556	24.3716	23.8766	23.9701	25.0561	24.2129	25.1637	24.1259	23.8995	23.7931	25.7233			0.481126	-0.35672	0.401278	-0.310543	O89086
24.2888	24.3335	24.8307	24.5076	24.8643	24.5938	24.457	24.7628	24.7763	24.7969	24.6519	24.5749	24.5407	24.6562	24.7238	24.5785	24.5363	24.584	24.2832	24.7298	24.7278	24.623	24.7737	25.0307			0.123188	0.0334435	0.0799366	0.0247405	Q99020
24.1673	23.9581	23.5981	23.8212	23.8699	24.0505	24.0963	24.1599	23.8889	23.9204	23.7719	24.1311	24.3661	24.5236	23.7352	23.7135	23.4053	23.6303	24.2211	24.5936	23.9104	23.7397	23.2509	24.2878			0.0266491	-0.0151876	0.00980909	0.0058438	Q9D0M3
23.7162	22.7761	23.8958	23.2321	23.3326	24.4074	23.9336	23.6293	24.123	24.2532	23.2313	24.5334	24.4832	24.2273	24.4679	23.9537	23.1165	24.2596	24.1108	25.146	24.5222	23.927	23.1395	25.1563			0.904231	0.524686	0.489026	0.383006	P62858
25.2296	25.1573	25.0787	24.3356	25.0297	24.8617	25.1527	25.2649	25.3023	23.5414	25.0743	25.0611	25.2391	25.5669	25.4035	24.6521	25.5419	25.1237	25.3747	25.5589	25.3154	25.3885	25.4628	24.8614			0.843625	0.30576	0.760041	0.42749	Q8BGQ7
24.5361	24.8461	24.5949	24.6205	25.0364	24.4876	24.5512	24.7762	24.8189	23.7088	24.7854	24.537	24.6949	24.7203	24.843	24.3303	24.7049	24.2886	24.4636	24.9696	24.7909	24.7182	24.5726	24.5788			0.304445	-0.0899121	0.363116	0.152733	Q91YQ5
24.1447	25.5739	24.5536	24.1329	24.3853	23.8272	24.2695	24.9384	24.4286	23.8511	24.6501	23.7001	24.618	24.8909	24.8569	24.6466	25.2827	24.632	24.642	24.8846	24.035	24.7421	25.3215	24.5541			0.734521	0.384905	0.792176	0.390266	Q9CZD3
25.1524	25.4429	25.199	25.2372	25.659	25.1701	25.1364	25.3248	25.2634	23.8046	25.6691	25.516	24.5777	24.8625	25.2013	24.7902	25.4356	25.0716	24.5703	24.2293	24.9442	25.0506	25.3865	24.3868			1.22986	-0.320268	0.52235	-0.357777	P60766
24.2872	24.4747	23.9964	24.0313	24.2231	24.213	24.3623	24.3841	24.0834	24.3494	24.1179	24.0207	24.2988	24.4839	24.047	24.1593	24.3043	24.228	24.3455	24.3235	24.3024	24.4241	24.1859	24.4167			0.214269	0.0492646	0.785456	0.113388	Q9WU78
22.0256	21.8525	22.3526	22.2967	21.6913	22.9259	22.89	22.1292	22.5128	23.6588	21.8044	21.6933	23.9906	23.2433	22.4375	22.9056	22.4898	22.5696	23.6726	24.4699	23.228	22.7513	22.0366	24.256	+		1.47926	0.748633	1.1155	0.954309	Q62446
23.8604	23.8161	23.8971	23.5888	23.4369	24.3976	23.9649	23.7533	24.276	23.819	23.5864	24.2339	23.9335	23.976	24.032	23.776	23.5546	24.1965	23.8856	23.6483	24.0647	23.6172	23.4701	24.5166			0.195315	0.0786082	0.145107	-0.0717951	Q9DCD0
23.7636	24.0332	24.4981	23.5752	23.2952	24.5905	23.9571	23.9256	24.6152	24.2045	23.7678	24.3386	24.0443	24.183	24.6333	24.0391	23.8002	24.3613	24.2726	24.5338	24.8814	24.0543	23.6374	24.9385			0.411412	0.217577	0.493092	0.251526	P83940
24.3068	25.2935	24.8855	24.1747	24.9367	24.5848	24.0089	24.7642	24.7441	24.2215	24.9776	24.4996	24.4162	24.2958	24.61	23.6982	24.6102	24.359	24.0037	24.8374	24.4144	23.7646	24.6082	24.6889			0.893881	-0.365438	0.280442	-0.149804	Q921F2
24.2889	24.1098	24.123	24.2641	24.707	24.479	24.773	24.5331	24.3636	24.4598	24.496	24.6566	24.744	25.0225	23.9076	24.064	24.251	24.0655	24.7821	25.3675	24.325	24.4475	24.1787	24.3344			0.0235804	0.0138016	0.0480554	0.0255241	P99029
24.5073	24.4282	23.9569	23.9317	23.8307	24.5405	24.4773	24.5522	24.412	23.8728	23.7738	24.5143	24.7596	24.9661	24.5571	24.0224	24.2778	24.4013	24.688	25.1399	24.3647	24.4888	24.1964	25.0929			0.82002	0.298146	1.03125	0.394719	Q62465
23.8609	23.2313	24.2745	23.7774	24.0543	24.7434	23.9433	23.9124	24.4868	24.3587	23.77	24.3136	24.3347	24.3215	24.6114	24.0665	23.8981	24.3806	23.9843	24.5453	24.769	24.1698	23.8471	24.5021			0.591186	0.27851	0.416649	0.172095	P61161
24.177	24.6006	24.6068	24.3168	24.568	24.8564	24.4506	24.4614	24.6358	24.8712	24.4838	24.8625	24.3639	24.5301	24.8781	24.5343	24.5209	25.013	24.4684	24.2773	25.057	24.567	24.4673	25.3184			0.378194	0.119094	0.136634	0.06504	Q9R0P5
24.2078	24.1096	24.2422	23.7664	24.7684	24.3954	24.2803	24.4305	24.5209	24.1772	24.4485	24.4769	24.3663	24.3651	23.6708	23.2734	23.5997	23.5894	24.1863	24.8676	23.7728	23.5814	23.5683	24.399			1.07443	-0.437532	0.783097	-0.326501	Q9DCW4
22.3704	23.294	21.9634	21.8403	20.7137	22.9453	23.6042	22.2854	22.1038	21.0088	20.8	22.9886	25.0064	24.0099	21.458	21.8937	21.5671	21.9429	24.8864	25.5218	23.1627	22.7447	21.5528	24.5388			0.272009	0.458482	1.21943	1.60273	P62918
23.0565	23.1486	25.516	24.1653	23.5735	25.0439	24.2127	23.8054	25.7998	25.1393	23.2146	23.8461	23.5732	25.0578	26.2958	24.6708	23.2494	23.5878	22.4164	23.3728	26.2554	24.0314	24.1305	23.2273			0.206928	0.321843	0.275952	-0.430705	P19783
23.7341	23.1339	23.4459	23.6602	23.6424	23.9405	24.0801	23.7968	23.8491	24.1771	23.5639	23.3759	24.4186	23.9887	23.676	24.0766	23.6016	23.6543	24.1817	24.7363	23.6031	24.1386	23.7922	24.6048			0.991952	0.309814	0.912613	0.368953	Q64213
19.7857	19.1873	19.1763	22.6805	14.6757	22.5908	22.1935	15.7187	20.4254	22.7246	16.016	19.948	23.5577	22.824	22.8455	21.8991	18.297	23.0299	24.0646	23.0391	24.8771	21.705	17.188	24.7503			0.90001	2.39283	1.00263	3.09965	P52840
24.6196	24.868	24.9823	24.6315	25.2534	24.7043	24.6694	25.0925	25.1151	24.6746	25.1862	24.8652	24.3788	24.8377	24.8871	24.444	25.1373	24.7175	24.2705	24.3579	24.5526	24.5437	24.9934	24.5185		+	0.307187	-0.109454	1.76145	-0.394413	Q60930
24.263	24.3168	23.9486	23.8423	24.4273	23.9115	24.1462	24.4836	24.0148	23.2197	24.2567	23.9282	23.9858	24.1597	23.4472	23.0612	23.6522	23.094	23.9864	24.2991	23.3672	23.3482	23.5026	23.5171	+		1.59035	-0.551559	0.736967	-0.338107	Q9CZ13
24.3223	24.1488	24.1572	24.1302	24.245	24.688	24.4115	24.1803	24.4541	24.835	24.1294	24.2387	24.486	24.4415	24.2853	24.21	24.1857	24.2521	24.4411	24.6751	24.6072	24.4768	24.0326	24.7169			0.105361	0.0281668	0.351573	0.11677	Q8CDN6
24.6897	24.4179	24.4009	24.3506	24.6856	24.5026	24.4309	24.6684	24.524	24.8798	24.2758	23.9295	24.5685	24.4771	23.801	23.7795	23.844	23.6859	24.0015	25.1698	23.9481	23.9551	23.72	24.5116	+		1.75176	-0.481875	0.416809	-0.233732	P18572
23.4905	23.4704	22.6296	22.5566	23.228	23.1353	23.5249	23.4625	22.7621	23.0669	23.1547	22.8827	24.0197	23.8178	22.8363	22.608	22.5649	23.1117	24.0684	23.9005	23.1561	22.6504	22.3347	23.9552			0.0912373	0.0746759	0.258974	0.201912	Q9DB29
24.0863	24.0269	24.3092	23.9782	24.4257	24.0174	24.0866	24.2673	24.5367	24.2968	24.3305	23.8912	24.0943	24.4449	24.5967	24.1432	24.389	24.0926	24.0268	23.9836	24.5135	24.3233	24.087	23.7755			0.674028	0.152815	0.371986	-0.116578	Q501J6
21.1536	21.1083	21.6004	20.5229	20.7737	23.0246	23.4	20.5455	20.9713	22.9163	20.4974	20.4744	24.2508	23.5856	21.0975	22.0022	21.2921	21.3676	24.2271	24.8749	23.3305	22.4031	21.5514	24.2814		+	0.702941	0.90204	1.60264	1.97724	Q8BH00
23.3868	21.3926	22.0323	22.1722	20.1554	23.7006	24.0429	22.3781	22.3098	23.0671	20.1013	22.0792	24.5906	23.4945	23.356	23.0531	21.8818	23.376	24.2829	24.0024	23.5045	23.0255	21.8135	24.2374			0.99138	1.15201	0.952312	1.14797	Q2TPA8
24.1692	24.1046	24.0423	23.4109	24.2607	24.5891	24.0907	24.364	24.0897	23.445	23.9014	24.1844	24.2943	24.3336	23.6563	23.1922	23.6391	23.9041	24.2278	24.8887	23.5749	23.4195	23.4298	24.4652			0.521983	-0.259537	0.0140324	-0.0115604	P51174
22.1211	23.212	21.0621	22.5342	22.4465	20.3161	21.9773	23.144	21.0145	21.4146	22.8961	21.8964	22.136	21.5637	19.7048	20.1064	20.9581	20.6089	20.697	21.2117	18.8524	20.3739	20.9582	17.578		+	1.08543	-1.10233	1.97642	-2.11194	Q9WU84
23.9843	24.2658	24.2628	23.9382	24.3086	23.6083	23.9433	24.0918	24.4027	24.1705	24.0191	23.8417	24.2389	24.1929	24.1755	23.9796	23.7647	23.5459	23.9962	24.7252	24.1276	23.4629	23.8563	23.5952			0.19941	-0.0784213	0.244795	-0.117611	P29595
23.213	23.0869	23.7184	23.2169	23.7282	24.1344	23.4525	23.1608	23.8513	24.3475	23.3086	23.0972	24.2528	23.8141	23.6567	23.3168	22.8291	23.4544	23.5962	24.3198	23.7871	23.1755	22.8084	24.1023			0.0522313	0.0376673	0.119266	0.0952234	Q7TNV0
24.863	24.9828	25.3396	25.1793	25.3886	24.5247	24.7468	24.7789	25.4179	24.7405	25.6118	24.9203	24.3559	24.4533	25.1999	24.9628	25.4435	24.7951	24.4383	24.5658	24.9334	25.349	25.6087	24.3489			0.36388	-0.177915	0.259751	-0.162054	Q9R0P9
24.2728	24.2753	24.1111	23.9297	24.5422	24.4498	24.317	24.3498	24.2329	24.3944	24.3327	23.9759	24.4025	24.3997	23.874	23.676	23.958	23.57	24.1239	24.3911	24.1516	24.2263	23.8649	24.3357			0.893559	-0.283466	0.389119	-0.0848726	Q8JZN5
24.286	24.4193	24.2702	24.4121	24.8482	24.3914	24.1737	24.3357	24.3199	24.9804	24.6941	24.0801	24.3208	24.1909	24.2889	24.4496	24.5963	24.0878	24.0472	24.3646	24.0315	24.4895	24.391	24.555			0.47698	-0.11548	0.304473	-0.117515	Q60973
23.8627	24.0471	23.9501	23.4982	23.7032	24.0488	23.8135	24.0852	24.3011	24.0772	23.6182	24.1205	24.1016	24.1609	24.0445	23.4871	23.6706	23.8967	24.0863	24.3278	24.1507	23.3491	23.6802	24.1794			0.113167	0.041886	0.0817822	-0.0403506	P26443
21.6276	14.4476	20.5763	21.7044	20.8587	23.557	23.8365	19.5206	22.083	22.1489	19.3935	14.6601	24.2668	23.8435	21.5527	21.1233	20.094	21.8479	23.5144	24.8702	24.0078	23.0342	20.1503	24.0251			0.560917	1.65942	1.14899	2.99325	Q3US16
24.5553	24.8699	24.9554	24.7701	24.6988	24.4663	24.2252	24.9252	25.2095	25.496	24.7997	24.5942	24.0817	24.3435	25.4558	24.8433	24.7649	24.6938	24.1312	24.005	25.107	24.6909	24.8613	24.6913			0.0377751	-0.022138	0.564673	-0.293828	Q64727
23.5601	23.6972	23.2981	23.4266	23.8927	23.7886	23.5417	23.8303	23.5182	24.2712	23.8134	23.3327	23.9643	23.9149	23.2956	23.0243	23.3472	22.9629	23.8704	24.225	23.5498	23.3495	23.2513	24.1202			0.449693	-0.192343	0.0157491	0.00978565	Q9D051
24.2998	24.3652	24.0108	23.7356	23.0556	24.0217	24.179	24.5146	24.2024	23.1618	23.2544	24.5622	24.1632	24.4925	24.9799	24.1678	24.0424	24.5219	24.1329	24.099	24.7826	24.3783	23.9565	24.3651			1.12915	0.479856	0.526174	0.306674	Q7TPV4
25.3768	26.1795	25.3841	24.9853	26.1086	25.0106	24.9473	25.862	25.4481	24.2769	26.2095	25.3296	24.5002	24.9085	24.9522	24.5418	25.5574	24.9811	24.4664	25.2768	24.2637	24.5087	25.5555	24.4016	+		1.33432	-0.600622	0.919555	-0.600131	P26040
23.9712	23.6671	24.2683	23.7985	23.7612	24.5086	24.2198	24.0494	24.3793	24.591	23.5835	24.414	24.1672	24.1926	24.3358	24.1197	23.4982	24.5256	24.2437	25.0637	23.9765	23.9457	23.511	24.8419			0.321059	0.144032	0.0750095	0.0575956	Q3THE2
23.5408	23.6512	23.9386	23.2619	23.3282	23.8631	23.4794	23.6	24.1662	23.5484	23.3477	23.5726	23.6808	23.8208	24.2026	23.6111	23.3881	23.7443	23.6646	23.5374	24.1501	23.5091	23.1919	23.5138			0.418416	0.144002	0.0508409	-0.0245784	P02340
23.9512	25.0838	24.0196	23.6475	23.5184	24.7183	23.9096	24.1577	24.2544	24.2746	23.7799	24.242	24.2586	24.4799	24.1269	23.7625	23.651	24.1456	24.1373	24.6797	24.2599	24.0373	23.4605	24.8488			0.114977	-0.0857051	0.25661	0.134211	Q9EST5
24.5321	24.843	23.7901	23.539	24.0112	24.6401	24.4431	24.8376	23.9535	23.1362	23.9245	24.7716	24.3017	24.7077	23.7103	23.1836	23.5565	24.2703	24.4216	24.7826	23.8162	23.3638	23.5364	24.5276			0.389161	-0.270909	0.109841	-0.103053	Q9D1A2
24.3625	24.3787	24.5299	24.5431	25.2569	24.5139	24.325	24.4394	24.6461	24.7242	25.0588	24.239	24.153	24.4909	24.4142	24.3434	24.6507	23.9732	24.1653	24.2107	24.6384	24.6222	24.582	24.1795			0.815685	-0.259929	0.528416	-0.1724	P97310
24.4683	24.6619	24.4229	24.517	24.861	24.392	24.4025	24.6062	24.5744	23.5042	24.7025	24.4316	24.1913	24.3394	24.395	24.043	24.5985	24.0849	23.8769	24.2329	24.1283	24.26	24.5031	23.9085	+		1.48785	-0.278502	0.512383	-0.218653	Q9QZQ8
23.9122	23.7913	23.6064	23.4135	24.0656	24.3189	24.0222	23.9491	23.8193	23.2238	23.8541	24.0906	24.3296	24.1284	23.2634	22.7328	23.4581	23.5436	24.2334	24.6106	23.4116	23.4428	23.2328	24.1404			0.474484	-0.275333	0.0250253	0.0187607	Q60597
23.535	23.3018	23.1148	23.2771	23.6507	23.8017	23.7154	23.4568	23.3555	23.9211	23.4619	23.345	24.0024	23.7924	22.8342	22.7008	22.8564	22.9957	23.7746	24.0216	23.367	23.1407	22.62	23.9353			0.467358	-0.249848	0.103491	-0.0660706	Q9CQA3
24.2309	24.7007	24.1496	24.47	24.1891	24.5609	24.7415	24.3368	24.3555	24.6746	24.2291	24.4877	24.5526	24.7168	24.6362	24.6594	24.6731	24.3414	24.5506	23.633	25.0483	24.9897	24.4589	24.3029			1.11797	0.213036	0.0411195	0.0263653	P62267
23.5726	24.3706	23.6926	23.7321	24.2641	23.9141	23.4931	24.0925	24.1638	23.295	24.4749	23.8467	23.6632	23.8573	24.2021	23.7147	24.1155	24.2613	23.8785	23.9054	23.7853	23.5166	24.2575	24.2071			0.0983087	0.0446593	0.0517409	0.0307376	Q91XV3
24.9254	25.3788	24.5769	24.6865	25.4795	24.3354	24.6864	25.3202	24.5874	23.2332	25.3513	24.7167	24.4917	24.8399	24.5348	24.0904	25.242	24.1502	24.3301	24.5439	23.9084	24.7236	25.1888	23.5649			0.666371	-0.338925	0.297292	-0.27257	Q9WV55
24.4778	24.1248	24.6063	24.1321	24.3045	24.8108	24.416	24.2937	24.707	24.1929	24.2566	24.0951	24.4079	24.4217	24.5407	24.0312	24.271	24.4186	24.1216	24.6928	24.6555	24.3274	24.0645	24.5828			0.182329	-0.0608451	0.233242	0.0805524	P62874
24.8377	25.2971	23.5757	24.5427	24.4719	23.4938	24.9163	24.8704	23.814	23.6188	24.3587	23.3273	24.2099	24.3196	22.5953	23.5425	23.1079	22.5667	24.5493	24.6617	21.6154	23.2215	23.0732	22.7997	+		1.35016	-0.979479	0.807892	-0.83077	O88904
23.2754	22.6269	23.0082	22.8169	22.5832	23.6832	23.4263	22.956	23.034	23.3544	22.1842	23.108	24.1513	23.6514	23.5537	23.3464	22.5225	23.4835	23.6839	24.4028	23.7145	23.3713	22.4412	24.4619			0.874217	0.452498	1.05602	0.668775	O55022
22.9393	21.5191	22.7108	22.0463	20.6499	23.7581	22.6565	22.6665	22.2473	23.6636	20.137	23.0405	23.8005	23.4518	23.9103	23.9939	20.4817	23.856	23.3016	24.4206	23.6258	23.2907	20.766	24.5711			0.692986	0.978457	0.616213	0.927407	P53996
24.2007	24.0733	22.3682	22.3864	22.4917	24.5844	24.2746	24.3761	22.7802	22.8381	22.2169	24.5621	24.4081	24.5784	23.23	23.1304	23.0068	24.3591	24.3812	24.455	23.6158	23.5185	22.8511	24.6861			0.374605	0.434693	0.362718	0.409908	O09131
26.2283	27.6088	26.4774	26.5671	27.7035	24.7421	25.6785	27.1256	26.6364	24.6506	27.4017	25.3937	24.967	26.026	26.2362	25.3481	26.5102	24.6198	24.7902	25.2132	25.4381	25.7453	26.2409	23.0448			0.950781	-0.936653	0.916107	-1.06901	P27661
23.4369	24.3122	23.6773	24.2878	24.1548	23.7221	23.9608	23.9436	23.971	24.6257	24.024	23.2596	24.2252	24.489	24.0986	24.1478	24.392	24.2461	24.1572	24.1348	24.3349	24.252	24.4324	24.3565			1.18451	0.334586	0.930089	0.313889	Q99MD6
25.943	27.1296	26.0801	25.4818	26.909	24.741	25.655	26.5902	26.2915	22.3773	26.8997	25.4535	24.988	25.9087	25.7946	25.0066	26.5829	25.184	25.296	25.3907	25.1069	25.5787	26.6963	22.7883			0.500241	-0.469953	0.18882	-0.401669	Q8C3F2
24.4165	24.5277	24.3453	24.1672	24.1653	24.762	24.448	24.5915	24.506	24.3835	24.0785	24.9314	24.1321	24.3684	24.5574	24.0734	24.2547	24.4135	24.1662	24.0906	24.6841	24.38	24.0627	24.5836			0.364271	-0.0974309	0.487573	-0.161946	Q91V12
24.4213	24.625	24.8086	24.7734	24.6891	24.5348	24.4136	24.6728	25.2044	25.0699	24.9577	24.4913	24.342	24.7691	25.0149	24.6641	24.5831	24.6067	24.539	24.9062	24.8653	24.9335	24.7243	24.7028			0.0711794	0.0212921	0.0570643	-0.0231422	Q91W90
23.6678	23.8006	23.8755	23.6037	24.2484	24.1721	24.1574	23.9159	24.1004	24.1737	24.0456	24.0462	24.3102	24.1063	24.1781	23.7111	23.9525	23.8736	24.1123	24.5338	24.1407	24.0587	23.7149	24.3104			0.415922	0.127252	0.255628	0.0719194	P67778
24.184	23.9419	24.085	23.6822	23.9746	24.7804	24.4369	24.1572	24.3891	22.6378	23.8584	24.4553	24.427	24.559	24.1898	23.527	23.7152	23.967	24.3322	24.482	24.463	23.8708	23.5247	24.4415			0.071431	-0.0438436	0.249596	0.196569	Q9ERK4
23.7026	24.7176	24.3898	24.7481	25.2944	23.7959	23.7126	24.2241	24.3669	25.7671	25.1956	24.0447	23.9873	24.142	24.5007	25.0956	25.4185	24.0505	23.98	23.4738	24.4232	24.8717	25.6101	23.9774			0.097275	0.0910454	0.141716	-0.162479	P62962
24.5938	24.4623	24.9104	24.6033	24.5678	25.1436	24.419	24.6655	24.9394	24.9945	24.2753	24.719	24.0571	24.7274	25.2344	24.8097	24.6	24.7127	23.9423	24.1873	24.9602	24.9448	24.4868	24.6696			0.0440747	-0.0233297	0.287489	-0.136967	P61255
23.6803	23.7874	23.7622	23.4623	24.1683	23.6357	23.7369	23.8873	23.9891	24.2115	23.8817	23.3812	23.8642	24.0667	23.5094	23.3595	23.6302	23.5741	23.8215	24.1121	23.8058	23.5125	23.592	23.9747			0.239308	-0.0820262	0.11637	-0.0448529	Q9WTP6
22.1096	19.6693	20.8499	20.644	18.261	21.0948	22.0803	21.6007	19.94	21.2722	19.6215	22.9315	21.7439	19.4365	21.4678	21.0453	18.1564	21.4461	23.5793	24.4932	20.4588	21.2477	17.3864	24.4074			0.0497329	0.111198	0.226503	0.687775	P28738
21.113	23.947	21.4445	20.6468	21.4166	21.2798	21.3022	21.9757	21.3777	20.9426	22.3271	20.0119	24.3271	22.2404	22.0769	21.7306	21.8756	21.5981	23.5652	25.7179	21.5496	21.2592	21.7798	24.0641			0.500562	0.666841	1.21234	1.66647	Q8CI75
23.3594	22.4381	24.1255	23.098	22.4852	24.1077	23.3202	23.3795	24.2838	23.8242	22.6268	23.9356	24.1543	23.9388	24.8154	24.0198	22.6847	24.2416	23.4905	24.8558	24.6275	23.9699	22.8662	24.6304			0.912835	0.706767	0.644681	0.511728	P56959
22.3496	22.4324	23.0012	21.7581	13.3432	22.7913	23.3012	22.4278	23.2861	22.0113	20.0914	23.3818	23.5225	24.2353	23.1014	22.5995	20.1559	22.8561	23.5092	24.8707	23.896	22.7798	20.265	23.1504			0.528315	1.79914	0.358806	0.661916	Q9ERR8
23.2831	23.1774	22.7719	23.0776	23.2758	23.362	23.316	23.309	22.9251	24.4918	22.7919	23.3161	23.8686	23.7533	23.0735	23.5427	23.0713	23.0581	23.5445	24.3718	23.3268	23.4242	22.9913	24.4835			0.683857	0.236643	0.442748	0.332028	P16110
25.2817	26.1646	25.589	25.4	26.3551	24.9449	24.7932	25.7658	25.581	24.9516	26.36	25.4582	23.8611	24.7277	25.2965	24.9869	26.0416	25.3181	24.1796	23.8906	24.6629	25.0619	26.1177	24.0427			0.838619	-0.583906	1.13522	-0.825737	Q9Z2X1
24.252	24.6102	24.817	24.5506	24.3722	24.2584	24.0826	24.7345	25.0483	25.1179	24.3666	24.8291	23.6262	24.2143	25.4047	24.9831	25.0472	24.8694	23.8958	23.1893	24.8373	24.6782	24.8811	24.6433			0.334216	0.214058	0.508788	-0.342337	P62908
22.1822	25.0454	21.3436	22.899	23.2602	22.1216	23.4982	22.662	21.6117	21.789	23.7949	22.1874	24.3093	23.6587	22.9107	23.1603	23.9675	23.829	24.1272	23.883	22.3023	22.9456	23.6596	23.3967			0.763578	0.830564	0.947285	0.795183	P17095
23.8501	24.5138	24.2645	24.1352	24.2674	23.6823	23.4042	24.2008	24.5375	24.0986	24.2487	23.8473	23.9252	23.9258	24.0753	23.7112	24.2572	23.6768	23.7523	24.1588	24.0118	23.6925	24.249	23.9486			0.616129	-0.1903	0.192089	-0.0873795	P63280
22.9396	23.249	23.2036	23.3736	22.5556	23.8675	23.1488	23.2501	23.2445	24.0537	22.524	23.4327	23.9384	23.69	23.8175	23.8024	23.2398	23.6962	23.6342	23.6442	23.906	23.6884	23.1683	24.7075	+		1.45896	0.499219	0.979244	0.515812	Q99PT9
22.57	22.9734	18.7084	18.8545	18.0526	23.347	22.9298	22.823	18.2063	19.4451	18.0196	22.9112	23.5394	23.3348	19.1642	18.9395	18.5565	23.5307	23.3139	23.9078	19.6145	20.0635	18.5034	24.4853			0.112219	0.426558	0.272822	0.925574	P05784
23.5604	23.081	22.699	22.5235	23.6737	24.3679	23.8191	23.296	22.6612	23.9037	23.445	23.1003	24.2374	23.7668	22.4125	22.9403	23.1548	23.2197	23.7658	24.5524	22.8321	23.5513	23.0258	24.2467			0.0263398	-0.0289853	0.39603	0.291466	Q3UJB3
22.6481	23.5911	23.0328	21.8898	22.348	23.132	22.8673	23.1805	22.9929	21.4548	22.0994	22.0282	23.4404	23.3685	23.201	22.465	22.2041	23.2519	23.8257	24.6465	23.5013	21.9868	22.4801	23.7432			0.279745	0.214855	1.0765	0.926753	Q62189
24.6526	25.0507	24.9242	25.0618	25.2016	24.9153	24.5252	24.9505	24.9319	24.4621	25.1406	24.6707	23.8478	24.4385	24.9063	24.6183	24.8002	24.8565	23.7667	23.8497	24.7188	24.5122	24.6973	24.5145			1.26205	-0.389778	1.23039	-0.436986	Q9DCN2
23.8116	23.9331	23.6358	23.6526	23.336	23.9463	23.5061	24.2228	23.8202	23.4978	23.1853	23.7266	23.7466	24.0637	23.9096	23.5922	23.2846	24.2636	23.2597	24.1661	23.5257	23.5188	23.0819	24.2003			0.217717	0.0908349	0.0516484	-0.0343828	P26883
24.7261	25.9761	25.2556	25.2055	25.8983	24.5366	24.6153	25.2676	25.1391	25.3156	26.0575	24.9265	23.9446	24.3206	25.2707	24.9335	25.8245	24.8197	24.0075	23.581	24.5797	24.8001	25.8786	24.2577			0.550827	-0.414077	1.02936	-0.702809	Q9CZU6
24.0072	24.2996	23.9995	23.6193	23.9001	23.9612	23.8748	24.186	24.2494	23.2243	23.7045	24.2873	23.9503	24.0878	24.5665	23.9518	24.1269	24.2933	23.9822	24.0877	24.4283	24.0335	24.0902	24.2577			0.792664	0.198298	0.61696	0.225555	Q8R1B4
23.7437	23.6861	23.9356	23.7537	23.9644	23.4925	23.6925	23.75	24.1947	23.8681	23.9448	23.6124	23.8824	23.8159	23.9119	23.9377	23.9884	23.1092	24.0412	24.4812	24.3982	24.1353	24.0922	24.0287		+	0.0263916	0.0115614	1.89154	0.35239	Q8VHX6
23.8611	24.2542	23.4554	23.9289	23.7056	23.9218	23.9289	24.0555	23.7023	23.7343	23.9154	23.9497	23.6959	24.0938	24.0338	23.9924	24.0299	24.1646	23.7932	23.8302	24.0585	24.0621	23.8318	23.9217			0.565051	0.147233	0.1917	0.0352484	Q9Z0N1
23.7561	24.1511	19.6818	19.3289	18.9847	23.965	23.7409	24.2294	18.8907	20.4401	18.9755	23.9422	23.4681	24.167	19.7654	18.8615	17.6129	23.7582	23.2743	24.0226	20.2937	19.6388	18.8762	24.0715			0.0880602	-0.372398	0.00166142	-0.00694974	P11679
24.0318	24.0992	23.5059	23.1068	23.9996	23.7484	23.8254	24.2857	23.6409	23.6417	23.8725	23.9046	23.9504	24.1842	23.6953	23.2795	23.6711	23.7294	23.9496	24.4549	23.4636	23.3513	23.5967	23.7552			0.00520345	0.00305653	0.214545	-0.0998809	Q8BMF4
23.866	24.0901	23.4607	24.397	24.7144	23.612	23.9492	24.0628	24.033	24.3039	24.7008	23.396	23.9284	23.8244	23.8814	24.2506	24.2999	23.52	24.0416	24.6933	23.8707	24.5263	24.0664	23.6682			0.121433	-0.072595	0.111475	0.0701122	Q6P8I4
25.2818	25.9876	25.2887	25.339	26.8582	24.2545	25.1651	25.4172	25.6212	24.5392	26.9299	24.8534	24.2321	24.4919	25.3507	24.6761	26.2877	23.9389	24.02	23.3696	24.3378	25.2443	26.1205	22.9772			0.684333	-0.672064	1.01257	-1.07608	P62806
23.9393	23.7024	24.6837	24.1123	24.9477	24.1774	23.8326	24.5309	24.5307	23.7711	24.9085	23.8029	23.9963	24.2681	24.1991	23.8616	24.1552	23.6587	23.9882	24.2207	23.9037	23.4282	24.0528	23.8795			0.535218	-0.237313	0.714912	-0.317253	O89094
24.1585	25.2641	24.4826	24.4721	24.1662	24.0186	24.1143	24.4857	24.7365	24.2621	24.796	24.3194	23.924	24.3336	24.8502	24.4249	24.8677	24.3828	24.0627	24.2653	24.6114	24.3313	24.9277	24.1063			0.0565594	0.0368716	0.152443	-0.0682004	P61079
23.8821	23.4031	23.7255	23.1822	22.7686	23.7996	23.7855	23.8592	23.6808	23.5288	22.58	23.503	24.3454	24.1904	23.9774	23.3377	23.592	24.0387	24.3606	24.367	23.7598	23.6166	23.2919	24.7093			1.09032	0.453386	0.996028	0.528003	O70194
24.3869	24.3372	24.3054	24.1759	24.48	24.6817	24.3233	24.5751	24.551	24.2348	24.4242	24.515	24.0516	24.6012	24.3984	24.2298	24.5298	24.3131	23.957	24.5798	24.1155	24.3911	24.3884	24.4815			0.145235	-0.0405455	0.507288	-0.118366	Q62376
23.7572	23.6742	23.1588	23.5012	24.0063	23.5468	24.0408	23.8574	23.6057	23.4059	24.0581	23.432	24.1252	23.7495	22.9643	23.6121	23.5716	23.7602	23.4617	24.4083	22.2957	23.6009	23.2897	23.0634			0.0421519	0.0230821	0.613231	-0.38002	E9Q7G0
21.9267	17.9387	23.756	23.0742	22.7737	25.1157	23.0652	20.387	24.0528	25.219	22.2215	22.6859	23.9639	23.415	23.6196	22.6181	20.4664	24.2417	23.2596	24.8263	24.3552	22.6734	19.1933	25.8597			0.222627	0.62327	0.139962	0.422669	Q8BUR4
24.1393	24.9107	24.7845	24.546	24.4825	24.1252	23.761	24.5417	24.6497	24.2328	24.6635	24.6008	23.2602	23.9409	24.773	24.6581	24.744	24.4699	23.203	23.2345	24.1749	24.3641	24.7652	24.2654			0.293803	-0.190335	0.694173	-0.407046	P48962
23.6491	23.0259	23.5731	23.7409	23.7873	24.0791	23.7183	23.4392	23.7684	24.6771	23.5378	23.5576	24.1264	23.831	23.573	23.6122	23.2989	23.5973	23.8304	24.1332	23.8323	23.8521	23.3166	24.4424			0.0604588	0.0305882	0.197998	0.118084	Q9DBP5
23.9523	23.5835	24.1716	24.0631	23.9258	24.1491	24.1422	23.56	24.0029	24.5459	23.6208	24.0373	24.1756	24.0343	23.9983	23.9822	23.8013	23.4293	23.8189	24.24	24.1982	24.0948	23.6492	23.9879			0.207328	-0.0707242	0.026468	0.0133009	O54724
23.3773	23.9884	23.7288	23.5762	24.1282	23.4031	23.5006	23.6917	23.812	23.8356	24.1557	23.244	23.649	23.5205	23.9098	23.572	23.9828	23.6153	23.4497	23.6523	23.5814	23.3915	23.9626	23.7561			0.0184615	0.00791772	0.195066	-0.0743297	Q99KP6
23.9152	23.8776	23.9292	23.5029	23.8285	24.5885	23.8053	23.9667	24.1402	23.4652	23.697	24.2275	23.9989	23.4068	24.1507	23.9043	24.0147	24.2327	23.9967	24.9932	24.0287	23.9489	24.1583	23.9648			0.0203417	0.0110203	0.767218	0.298116	P63325
23.4314	22.8987	23.7226	23.242	23.5576	24.085	23.5286	23.2812	23.75	23.8542	23.2589	23.5154	23.9999	23.3793	23.8258	23.1652	23.2377	23.6565	23.281	23.9451	24.0161	23.6735	23.27	24.0834			0.094061	0.0545254	0.472585	0.180144	Q91VM5
23.5859	25.0284	24.312	23.7604	24.1917	24.0512	23.7467	23.8739	24.3288	24.1881	24.2182	23.472	24.2537	23.9144	24.1546	24.0543	24.1039	23.9779	24.0544	24.4868	24.1949	23.967	24.1786	24.619			0.142961	-0.0784775	0.88161	0.278844	Q9DAW9
23.3324	23.755	23.9586	23.6191	23.8258	23.654	23.3233	23.5449	23.9909	24.6091	23.9288	23.3355	23.6005	23.8283	24.2278	24.0132	24.0078	23.6839	23.5338	23.5056	24.2863	23.7679	23.9467	23.86			0.829295	0.202775	0.0423678	0.0279427	P27048
24.8205	25.2254	25.1615	25.043	25.6137	24.6242	24.6984	25.1735	25.1917	24.9362	25.6925	25.0286	23.7474	24.5492	25.0066	24.7429	25.1914	24.5473	23.821	23.768	24.7903	24.9052	25.1207	24.1527		+	1.00108	-0.450601	1.51724	-0.693824	P49718
23.7015	23.7537	23.5319	22.6709	23.2766	23.9774	23.682	23.8274	23.765	22.3089	23.0777	23.6628	23.8604	24.0905	23.6203	22.7928	23.4788	23.7771	23.9504	24.5004	23.8226	23.2744	23.2154	23.5036			0.178226	0.117976	0.488811	0.323856	Q9CPY7
23.7762	24.2595	24.3752	24.1113	24.2151	24.1154	23.7647	23.9441	24.7236	24.7604	24.1726	24.1443	23.9591	24.1749	24.5582	24.2714	24.4607	24.293	23.9615	24.2077	24.5592	24.2344	24.3353	24.3235			0.588244	0.144088	0.035468	0.0186364	P29758
23.2536	23.3194	22.9876	23.6751	23.2865	23.4603	23.6238	23.0503	22.9176	23.7195	23.1753	22.9996	23.1198	23.1777	22.4296	22.7836	22.2867	22.547	22.8539	23.5386	23.1381	22.8541	21.9519	23.1427	+		2.19259	-0.606328	0.648283	-0.334474	P19536
22.1668	21.4754	22.9873	22.1633	21.2785	23.3674	22.784	22.2044	22.8775	23.888	21.6013	22.5814	23.4659	23.4665	23.1032	23.2565	21.4799	23.0608	23.209	24.2718	23.4984	22.4751	22.2032	23.9883			0.86191	0.732337	0.687358	0.618228	Q61545
23.286	22.637	23.0205	22.4746	21.95	23.5576	23.2227	22.9363	22.7093	22.7162	21.5761	23.0878	23.5884	23.513	23.1164	22.9213	21.593	23.3723	23.2112	24.0869	22.426	22.7926	21.0642	23.8843			0.206671	0.196439	0.155146	0.202795	P62075
24.2327	24.8135	24.5882	24.3572	25.0277	24.0901	24.025	24.7009	24.7229	23.7121	24.8982	24.2768	23.9632	24.1547	24.7976	24.1477	24.9858	24.4273	24.0992	24.2202	24.3022	24.3207	24.7285	23.6756			0.192183	-0.105539	0.30201	-0.164939	Q8VDM4
23.8089	23.7887	23.9525	23.6663	23.6095	23.9786	23.7397	23.8793	24.125	23.6417	23.6088	24.1987	23.8165	23.8956	24.1319	23.6446	23.7594	23.6353	23.7123	24.0571	24.2164	23.9916	23.6615	24.1289			0.0483904	0.0131531	0.299698	0.0957355	Q6ZQ38
21.3644	20.6688	20.7586	21.9065	20.1308	22.2933	22.938	20.6711	20.8741	20.2691	21.0281	20.5484	23.4082	23.676	20.3261	21.1991	19.6495	20.3893	23.361	23.8851	23.1885	22.2019	19.4473	23.2439			0.125945	0.254296	1.10102	1.49983	Q5PRF0
25.0628	25.5018	25.2329	25.2507	25.6922	24.8958	24.9029	25.2785	25.3466	25.2413	25.5414	25.3088	24.4584	25.1441	25.3828	25.0727	25.5092	24.9679	24.4805	24.4253	25.2861	25.1776	25.3678	24.3406			0.444326	-0.183513	1.1275	-0.423592	Q9Z2U1
24.5453	24.5787	24.9118	24.7355	24.5032	24.2373	24.1139	24.6838	24.9329	24.953	24.6226	24.7452	23.5452	23.9129	24.9799	24.4535	24.674	24.3689	23.5023	23.4239	24.2862	24.5987	24.6438	23.778		+	0.549252	-0.262889	1.50381	-0.636418	P14824
23.5659	23.5042	23.6921	23.4688	23.7264	23.8263	23.7623	23.7897	23.9632	23.832	23.6939	23.4513	23.8324	24.0007	23.9821	23.6301	23.8619	23.8672	23.6952	24.1271	24.0206	23.8416	23.8521	24.1381	+		1.83289	0.231785	1.10331	0.197032	Q922B2
25.1804	25.518	25.5593	25.3026	25.6548	24.992	24.5095	25.5411	25.7461	25.1388	25.5478	25.5144	23.597	24.48	25.559	25.252	25.4406	25.234	23.6168	23.4393	24.7528	25.0157	25.3292	24.0277		+	0.690533	-0.440731	1.60714	-0.969377	P49312
23.1233	22.3177	23.4912	22.922	22.5837	23.8631	23.1841	22.7304	23.2027	24.0095	22.5595	23.6635	23.6519	23.166	23.7221	23.2937	22.3178	23.5183	23.1823	23.8252	23.2829	23.2585	22.5337	24.3657			0.314845	0.228152	0.221343	0.183075	Q60865
23.8692	24.1326	23.7693	24.0958	23.8326	23.6693	23.8922	24.2794	24.152	23.6711	24.2412	23.827	23.8072	24.0229	24.1362	24.181	24.4521	24.0748	23.889	24.2713	23.8434	24.0051	24.4598	23.9072			1.06596	0.217566	0.140636	0.0521466	Q8BKC5
22.5538	22.7756	22.1942	22.382	22.2834	22.6155	23.1324	21.8515	22.1029	22.2941	22.4113	21.6226	23.4115	22.783	21.8157	22.794	22.5649	22.868	23.6005	23.5639	22.2701	22.4385	22.7007	23.4123		+	0.489278	0.238766	1.38751	0.761839	Q64264
24.7014	24.7792	24.7853	24.6506	25.0743	24.6049	24.6717	25.0048	24.9911	24.565	25.0263	25.3416	24.3153	24.8337	24.9088	24.3694	25.0213	24.5903	24.4607	24.1614	25.044	24.9002	24.9692	23.9615			0.287815	-0.0928272	0.855994	-0.350558	P62334
22.6774	22.6291	22.8035	22.6517	22.722	23.9085	23.8431	22.5263	22.6496	21.578	22.909	22.5451	23.8785	23.6041	23.1849	22.6507	22.268	23.5303	23.8746	23.9305	23.0208	22.9657	22.5029	24.089			0.402741	0.287377	0.997404	0.722068	O08583
21.6145	19.9891	21.1655	20.8134	20.978	22.6622	21.9124	20.154	20.9301	23.3486	21.4132	22.8567	22.9162	21.5086	21.0898	22.0588	20.0724	22.5496	22.3557	22.9609	21.7096	21.7379	20.2604	24.3839			0.402271	0.49542	0.262146	0.465557	Q9CR21
24.0678	24.4209	23.7014	23.3506	23.7592	24.0615	23.9306	24.3084	24.1329	23.656	23.9263	24.3787	24.0061	24.5789	24.4472	23.7769	23.9661	24.5948	24.1698	24.5439	24.2539	23.9141	24.155	24.0888			0.851688	0.334762	0.436664	0.132098	P05201
21.9966	20.2801	20.2599	21.5422	19.9028	22.6546	22.9691	20.5499	20.7193	22.9668	17.9874	20.5942	24.0727	22.9843	21.8571	22.4833	19.8756	22.3632	23.6126	23.9053	22.7546	22.4516	20.2855	23.9207			0.851923	1.16665	1.10801	1.85725	Q91WS7
23.8859	24.5608	22.8659	23.9347	24.3989	24.2027	23.8573	24.0268	22.9854	23.6777	24.6215	23.0079	23.9111	23.7815	22.5513	23.505	24.0095	23.5879	24.0232	24.7517	24.0176	23.8386	23.8185	24.6512			0.636212	-0.417104	0.845125	0.487381	Q8BU11
23.3453	23.7399	23.5903	23.1724	24.1864	23.292	23.3701	23.9589	23.8756	23.3238	23.8929	23.1081	23.8351	23.8333	22.5867	22.1378	22.995	21.9682	23.6589	23.8268	22.4679	22.5032	22.5463	22.9905			1.00057	-0.661706	1.16016	-0.589304	Q9WUM5
22.9222	22.4636	22.4811	22.5227	22.1351	23.1819	23.3151	22.6697	22.3967	23.6938	21.6658	22.7942	23.8912	23.6479	23.3058	23.2766	22.3255	23.1633	23.6673	24.5089	23.5685	23.2733	21.9765	24.6268	+		1.4596	0.650625	0.946607	0.847673	Q9WVA2
24.9457	24.8294	25.0699	24.8149	24.5184	24.6043	24.6352	24.9072	25.2953	24.6021	24.6097	24.7391	23.8795	24.3843	25.1414	24.5019	24.6405	24.4555	23.8774	23.3015	25.1065	24.6274	24.4722	23.9973			0.844603	-0.296578	1.14304	-0.567695	Q91V92
22.8156	21.9226	22.6141	22.8627	22.6584	22.9242	23.1174	22.6987	22.8877	23.4261	22.5892	22.1614	23.6707	23.2874	22.8966	22.805	22.8211	22.7442	23.185	23.9889	23.2845	23.1374	22.5039	23.6616			1.06921	0.404573	0.960706	0.480117	Q9Z1X4
24.7741	26.7683	25.6354	25.7191	26.7855	22.7774	24.802	25.6152	25.3285	24.3503	26.8949	24.6213	23.9801	24.441	25.3367	25.2812	26.5518	23.828	24.3506	23.2904	24.1084	25.2562	26.6615	22.4418			0.292671	-0.506845	0.643879	-0.917229	P62843
23.6208	24.6	23.8832	23.818	24.0968	23.0737	23.4595	23.875	23.8142	23.4826	24.0719	23.458	23.253	23.4941	24.1155	23.964	24.4172	23.1492	23.2374	22.9596	23.4577	23.8918	24.4646	23.2376			0.15547	-0.116604	0.256522	-0.152096	Q9DCH4
24.5243	24.5356	24.4767	24.4177	24.3668	24.4363	24.1956	24.5025	24.6525	23.709	24.4968	24.4696	23.8111	24.2329	25.0959	24.557	24.5446	24.5286	23.6385	23.0281	25.1025	24.8944	24.4284	23.9591			0.00404395	0.00208505	0.185422	-0.162469	Q78XF5
26.484	28.2762	25.8203	26.8424	29.2892	23.8981	26.4286	26.157	26.1391	26.0259	29.5676	25.0697	25.105	25.2829	25.708	25.6737	28.81	23.7901	24.7359	24.4625	24.7648	26.1786	28.7196	21.9056			0.474368	-1.04008	0.647888	-1.43682	P84228
23.2467	22.74	22.8694	23.3053	23.5031	23.9286	23.5013	23.1382	23.2796	23.8708	23.3705	23.3678	23.7421	23.6441	22.8966	23.0423	23.0954	23.05	23.4462	24.3726	23.0766	23.6606	22.835	24.0724			0.031345	-0.0204363	0.250923	0.155884	Q80UF4
24.4081	23.7798	23.9498	23.7216	23.8735	24.2826	24.303	24.1742	24.1515	22.694	23.9554	23.9553	24.1515	23.9484	24.0237	23.2469	23.6633	23.7943	23.8852	23.7004	24.0946	23.7529	23.3922	23.8378			0.548823	-0.197892	0.141288	-0.0950438	Q8BHI7
23.5078	23.7415	23.6972	23.8977	24.3654	23.7108	23.4113	23.8794	23.966	24.9526	24.1462	23.4888	23.6162	23.7198	24.0004	24.0518	24.1747	23.6751	23.5398	23.4283	23.8725	24.0837	24.1053	23.7494			0.13288	0.0529509	0.300682	-0.177595	O70435
23.8773	24.6272	22.8766	23.374	23.6363	23.0831	23.565	24.6046	23.2341	21.2587	24.0773	23.3132	23.7405	24.1703	23.1677	22.3955	23.809	23.5714	23.8894	24.833	23.6233	22.7837	23.8676	23.8947			0.107708	-0.103381	0.397968	0.473106	P53986
23.8602	23.7018	23.8242	23.9795	24.22	24.1485	23.8224	24.0392	24.0727	24.1417	23.9736	23.8951	23.7822	24.0102	24.098	24.0578	24.2471	23.9234	23.7564	23.8263	24.149	24.3428	23.9665	23.9328			0.258914	0.0640952	0.0165448	0.00484053	Q9Z1Z2
23.7055	23.6474	23.8196	23.6668	24.0733	23.7199	23.8289	23.8298	23.7532	24.0048	23.8225	23.7316	24.0315	24.0053	23.6231	23.518	23.6686	23.3308	23.7272	24.3197	23.8919	23.5095	23.6423	23.8269			0.242433	-0.0758425	0.0255348	-0.00887203	Q62261
23.1545	22.3208	23.3867	22.9076	22.5766	23.8714	23.1334	22.8789	23.1487	22.8036	22.1401	23.5029	23.4306	23.6468	23.495	22.7965	22.2531	23.5549	23.4671	22.9341	23.754	23.2117	22.4599	24.1435			0.200914	0.159885	0.638067	0.393777	P53994
23.7961	24.354	24.2125	24.0465	24.3596	24.4264	23.7759	24.1953	24.371	24.4873	24.3936	24.0204	23.9568	24.32	23.9296	23.7667	24.1057	24.0137	23.6764	24.579	24.1143	24.0758	24.1117	24.5074			0.77207	-0.183744	0.0620669	-0.0298147	P21981
23.6971	24.126	24.1944	24.2391	24.3164	23.7422	23.6389	24.0122	24.2651	24.5458	24.339	24.5979	23.8205	23.9626	24.2881	23.9077	24.0557	23.4878	23.5577	23.9233	24.2101	24.1094	24.244	24.2028			0.388363	-0.132152	0.499843	-0.191908	Q4KML4
24.2958	24.3856	24.2057	24.2732	24.5024	24.1424	24.2946	24.4296	24.4127	23.9748	24.4133	24.297	24.0789	24.265	24.42	23.9166	24.6431	23.9135	24.1535	23.9009	24.3132	24.5235	24.4586	24.1289			0.315223	-0.0946512	0.195541	-0.0572335	Q9CZ30
20.4082	22.341	20.338	23.3196	20.3367	20.0889	21.6994	20.0418	19.1513	24.2199	21.8647	18.4335	23.4017	21.9011	21.5238	22.5737	21.7504	20.2077	22.9289	22.2606	23.0878	21.587	21.695	23.1574			0.510097	0.754339	0.921295	1.55101	O88188
21.9811	15.1966	17.354	20.9708	18.1649	20.8125	24.2523	17.9964	18.3219	19.689	17.7196	15.7611	24.7264	24.6115	18.4232	20.0209	15.5654	16.8304	24.4821	25.1225	23.3826	22.989	16.4156	21.0513			0.200533	0.949634	1.04326	3.28379	Q45VK7
23.4449	23.4047	23.9302	23.6166	23.8055	23.6594	23.6064	23.5395	24.0162	23.4025	23.7527	23.8085	23.4023	23.594	24.0072	23.3287	23.6323	23.6639	23.578	23.5775	23.6735	23.6644	23.4196	23.235			0.114883	-0.0387904	0.75068	-0.163004	Q9Z1F9
23.8418	23.538	24.1982	23.4075	23.8647	24.8434	23.427	23.6946	24.2574	24.3027	23.5994	24.3644	23.6625	23.7835	23.7085	23.1665	23.0338	24.1413	23.4538	23.7118	23.7975	23.0338	22.7227	24.4395			0.687757	-0.366247	0.707092	-0.414392	P10605
23.7964	23.936	23.3482	23.6283	24.15	23.8831	23.6676	23.9247	23.2571	24.652	23.6745	23.6172	24.0297	24.0612	23.1598	23.4974	23.2998	23.7932	23.7748	24.3889	23.5265	23.4606	23.5259	24.1612			0.345669	-0.150162	0.0102988	0.00747045	Q62393
22.6592	23.0527	22.1399	23.0407	22.7165	22.3275	23.1245	23.2394	22.1674	23.2425	22.9499	22.1479	23.4255	23.7563	22.4435	23.2311	23.3101	23.2447	23.4521	24.1066	22.4467	23.2263	23.1016	23.1	+		1.49456	0.579118	0.714717	0.426958	Q9WV98
23.1858	23.0753	22.8699	23.104	23.0423	23.5573	23.6362	23.0748	22.951	22.4969	23.0455	22.8051	23.4154	23.4713	23.4148	23.5552	22.9174	23.4457	23.0412	22.8137	23.5458	23.4317	22.9259	23.5073			0.954402	0.230861	0.489331	0.209369	Q3U9G9
23.9423	24.2388	24.4029	23.8894	23.9828	24.1788	23.9867	24.2495	24.5314	24.5772	24.1574	24.2073	23.6059	23.9089	24.5315	24.1453	24.1611	24.3414	23.7736	23.4628	24.5646	24.0153	24.0815	23.759			0.0218479	0.00983779	1.06957	-0.342131	P99026
22.2025	19.8073	20.3346	20.8009	19.4733	23.3428	23.4679	20.4651	21.2626	20.4798	17.8794	19.221	24.3191	23.7309	20.9438	21.0206	16.9045	21.9323	24.3316	24.5203	23.1782	22.7432	15.2119	23.2527			0.151648	0.481639	0.511644	1.74365	Q3ULF4
23.3657	23.9095	23.129	23.5578	23.3597	23.5992	23.8801	23.4482	23.1178	23.9331	23.1961	23.815	24.0407	23.9355	23.2251	23.4409	23.1381	23.135	24.0544	23.9923	23.9042	23.8598	23.2791	23.7219			0.00157606	-0.000922839	0.634195	0.236891	Q61206
23.5962	15.3287	20.3459	18.7045	15.215	24.7074	24.2188	15.0806	21.7666	19.6041	14.9723	23.7779	24.8043	23.0636	22.1092	22.1139	15.7221	24.097	24.3987	24.4548	20.561	21.7057	17.2375	23.6528			0.530889	2.3354	0.486044	2.09836	Q60841
23.8181	23.7297	24.1584	23.5236	23.4038	23.9169	23.6283	23.8484	24.2018	22.9342	23.5267	23.7695	23.4958	23.7378	24.43	23.5169	23.628	24.0986	23.2455	23.1571	24.4164	23.5874	23.6892	23.7678			0.120057	0.0594234	0.0102921	-0.00757313	Q9WTI7
23.2113	23.0908	23.0133	22.2631	22.1131	23.8158	23.332	23.1173	23.1716	22.4978	21.97	23.6594	23.5608	23.7097	23.4652	22.6046	22.6236	23.9655	23.6735	23.5873	23.8229	22.7335	22.5964	24.4642			0.562018	0.403689	0.695977	0.5216	P46664
23.4745	24.2997	23.4013	23.3467	23.7199	23.3863	23.6147	23.9157	23.6192	23.6925	23.7646	23.5137	23.1575	23.7782	23.6488	23.6395	23.8508	23.7125	23.559	23.3911	23.4286	23.4402	23.6505	23.3679		+	0.0526422	0.0264826	1.83556	-0.213831	P20108
22.5232	21.9708	22.6045	21.9263	20.1207	23.0088	22.8237	21.9208	22.3065	22.0328	20.8488	22.4814	23.592	22.9696	23.1043	22.373	21.6009	22.9076	23.2435	23.5106	23.4457	22.577	21.306	23.4406			0.755957	0.732162	1.06174	0.851554	P97370
21.1319	21.028	21.6917	22.2615	19.4924	22.0219	21.8203	20.9604	21.4701	23.8879	20.2604	21.492	23.4446	21.9295	22.6335	22.7979	21.9595	21.4156	23.2431	23.3174	24.2299	23.3518	21.7182	24.0678		+	1.25366	1.09219	1.65634	1.67287	Q8CDL9
18.164	16.7994	15.8662	17.0972	16.608	20.1042	21.3575	16.9486	16.3962	16.3196	17.8266	16.2312	23.4625	21.7963	15.9419	16.1588	17.5942	16.7519	23.3682	23.9753	20.9261	18.2897	17.1269	22.3812		+	0.362532	1.17776	1.51038	3.49793	P41105
22.2587	22.9308	22.2509	22.6946	24.2422	22.9804	22.4725	22.6997	22.6577	24.019	23.3786	22.4453	23.4536	23.4516	22.4259	23.3285	22.9681	22.0626	23.3654	23.9339	22.6273	22.6513	22.971	22.8557			0.0517484	0.0554546	0.144262	0.12196	P62897
23.7138	23.9214	23.7813	23.7473	23.9455	23.7916	23.5897	23.8854	23.8315	23.981	23.8667	23.8703	23.4634	23.6916	23.9691	23.8339	23.8717	23.6927	23.3671	23.5093	23.7162	23.9383	23.8213	23.8172			0.336018	-0.0630951	0.705628	-0.142496	P59999
23.8955	23.375	24.9095	24.5102	24.2997	24.4118	23.9121	23.3859	25.1589	25.0006	24.4827	24.3956	23.8517	23.4455	25.2946	24.7029	24.5792	24.5637	23.9035	23.1983	25.5039	24.9868	24.6006	23.9724			0.201912	0.172656	0.0226188	-0.0283887	Q61553
22.2952	22.0719	23.1812	22.2964	19.8883	23.3524	22.1334	22.1126	22.9162	23.1583	20.5599	22.6945	23.2312	22.5733	23.3141	22.3808	19.7863	23.3576	22.4532	23.3506	23.2509	21.9256	20.6229	23.8896			0.132517	0.259642	0.210997	0.319644	P84089
23.4366	23.6043	22.9364	22.901	23.2288	23.2803	23.3333	23.5314	23.2926	22.6558	23.1563	23.5764	23.5474	23.6771	23.213	23.0071	23.0307	23.2407	23.2585	23.3669	23.0134	23.2026	23.133	22.5783			0.132834	0.0547635	0.428765	-0.165515	Q922D8
22.9346	22.4781	21.5543	21.3602	21.1379	22.1324	23.075	22.8609	21.302	21.7955	20.817	21.463	23.551	23.3832	21.9768	21.9166	21.7526	22.7513	23.5977	23.5955	22.2374	22.2222	21.4991	23.4316			0.748635	0.622318	0.918763	0.878366	Q8K009
23.7191	23.931	23.7982	23.9433	24.0206	23.6007	23.9	23.8217	23.8581	23.8643	24.0333	23.8244	23.9457	23.9498	23.8644	23.74	23.971	23.4805	23.8782	23.7809	24.053	23.991	23.8037	23.9242			0.0357795	-0.0102479	0.156559	0.0215699	P32067
23.0408	21.8151	22.0867	22.6149	23.1341	23.2721	23.1321	23.4392	22.8344	22.0991	22.6337	21.9919	23.4463	23.8773	22.9182	22.5609	21.9844	22.2523	22.9906	24.6354	22.5251	23.3329	22.3788	23.0986			0.18742	0.179289	0.570733	0.471846	P0C8K7
23.886	24.3413	23.5893	24.0594	23.8656	23.6225	23.9224	24.1279	23.9486	23.6262	24.2739	24.0388	23.6716	23.9926	23.6172	23.5709	24.2123	23.7818	23.8014	24.0305	23.7973	23.8604	24.007	23.6793			0.232352	-0.0863094	0.593866	-0.126972	Q3TXS7
22.4482	20.3252	21.8325	21.4477	20.2257	23.3976	22.1112	21.6136	21.6634	22.4738	19.9462	22.4863	23.2385	22.3314	22.3322	22.092	19.4884	22.7033	22.7466	23.3543	22.6719	22.3559	20.2101	23.4691			0.236019	0.418152	0.598519	0.75222	Q2TB02
24.8746	26.2339	24.755	23.2804	25.515	24.2142	24.5864	25.4157	25.0503	21.7711	25.3157	24.0352	24.1936	24.7222	24.579	24.3317	24.8955	25.1818	24.6442	24.3732	23.8837	24.535	25.2015	22.6482			0.140891	-0.161575	0.0820126	-0.148085	Q99MR8
23.3338	23.7433	20.8268	20.6212	19.7941	23.9875	23.4777	23.9239	21.0821	20.6462	19.8482	24.1176	23.124	23.5542	21.2257	20.5658	20.3551	23.5841	22.9062	23.6721	21.6736	20.5013	19.9789	23.5927			0.00595222	0.017025	0.0455696	-0.128489	Q8BZI0
23.6813	23.7773	23.6137	23.2059	23.9596	23.9026	23.847	23.7393	23.902	22.3955	23.7477	23.9178	23.7111	23.6932	23.5884	23.1406	23.3518	23.4752	23.749	23.8804	23.8492	23.6705	23.6323	23.7311			0.705958	-0.196685	0.278884	0.160525	Q8CIE6
23.2866	22.6893	22.9643	23.0168	23.133	23.3594	23.2317	22.9807	23.2278	23.0263	23.0886	23.2707	23.4454	23.188	23.1747	22.8033	22.8885	22.6482	23.1247	23.5651	23.395	23.3286	22.8813	23.5793			0.12264	-0.0502116	0.748371	0.174719	Q8VH51
23.9411	23.7411	23.8203	23.3874	23.8483	24.1613	23.7884	24.0589	23.8617	23.2729	23.6656	23.9489	23.996	24.3777	23.8861	22.9467	23.5435	23.7866	23.9214	24.4431	24.0088	23.4996	23.3776	24.172			0.101565	-0.0604677	0.295587	0.137657	P62814
23.6774	24.068	23.5716	23.3734	24.0799	23.7508	23.7503	24.0765	23.6573	23.1945	24.2122	24.0618	23.7018	23.6935	23.5654	23.1147	23.8698	23.6546	23.754	23.5702	23.3748	23.5468	23.9203	23.7698			0.462107	-0.15356	0.457503	-0.169449	Q9QXS1
23.9594	23.496	23.8273	22.9215	23.7241	23.9407	23.7479	23.9567	23.9834	22.1467	23.3199	23.9982	23.9961	23.7749	23.5301	22.4047	23.2788	23.4577	23.7651	24.6377	23.7287	23.345	23.0886	23.7284			0.387379	-0.237782	0.212	0.190105	Q07813
23.6005	25.4001	24.0038	23.0214	23.4185	23.3702	23.1498	23.7951	23.7702	21.5758	24.0778	23.7046	23.1689	22.5313	23.4512	22.7863	23.8381	24.61	23.6556	23.8008	23.7421	22.3225	23.9073	21.4488			0.395607	-0.404767	0.137181	-0.199336	Q99MQ4
21.8937	21.6281	22.0371	21.5081	21.2768	23.0884	22.236	21.4447	22.8403	22.9385	21.5535	22.0402	23.0338	22.6049	23.1528	22.5829	21.4336	23.0553	22.4016	23.3748	23.3996	22.0693	21.796	23.8877			1.1332	0.738511	0.78614	0.64596	O54962
23.7916	23.8049	24.5726	23.8598	23.7628	24.4769	23.932	23.8302	24.7457	24.2884	23.896	24.154	23.7906	23.8987	24.6557	24.3661	24.3624	24.5609	23.9633	23.4374	24.5241	24.166	24.4229	24.245			0.518279	0.227639	0.0238652	-0.0145919	Q9DCL9
23.0657	23.1785	23.1871	22.6212	21.9576	23.5571	23.1201	22.9553	23.4464	22.8906	21.9856	22.9442	23.3705	23.5569	23.3014	22.8142	22.4561	23.1739	23.5426	23.82	23.5262	22.8578	22.0091	23.7578			0.276002	0.184305	0.491558	0.361883	P67871
23.6418	23.7058	23.5032	23.1399	23.7842	23.4059	23.6054	23.7478	23.5945	22.9453	23.9127	23.4055	23.9058	24.1756	22.926	22.5002	23.5565	23.3577	24.0078	24.5973	23.0779	22.9732	23.5207	23.6231			0.187039	-0.126467	0.13368	0.0981722	Q3TW96
18.949	17.6062	18.5417	21.0781	15.519	21.0082	21.7803	17.27	18.2515	23.191	17.6046	18.2571	22.6519	22.053	20.4055	21.7755	17.3973	20.6214	23.0327	22.6646	22.9034	21.6662	16.2591	23.57			0.962937	2.03372	0.800569	2.29024	Q61115
23.5593	23.7989	23.5176	23.8248	24.3707	23.3324	23.5291	23.7854	23.4801	23.4234	24.2064	23.349	23.5693	23.6194	23.4723	23.4097	23.8174	23.2428	23.2175	23.604	23.1916	23.5159	23.7844	23.2665			0.627603	-0.212163	0.598696	-0.198889	Q8CAQ8
23.0527	23.4573	22.7991	22.438	22.0966	23.3429	23.1093	23.222	22.7859	21.9476	22.5564	22.9469	23.3622	23.6098	23.4976	23.033	22.9022	23.7515	23.2875	23.4092	23.5359	22.7405	22.6717	23.5285			1.09462	0.494933	0.959987	0.434206	Q9D6Z1
23.6548	24.076	23.8745	23.2059	23.3062	23.2821	23.6533	24.4565	24.2693	23.2193	23.7533	24.4831	23.7019	24.0018	23.6914	23.6047	23.1537	23.7394	23.5489	24.3416	22.9523	23.4439	23.206	22.7677			0.176544	0.0822217	1.087	-0.595753	P68037
22.5461	22.3954	22.2151	22.8691	22.4499	22.8975	23.3351	22.467	22.3966	22.8661	22.3563	22.2009	23.8862	23.4282	22.6047	22.9193	22.3325	22.9224	23.5729	24.4506	23.1237	23.4819	22.1797	23.4597		+	0.975929	0.453354	1.30755	0.774418	O09044
23.1102	22.6762	23.0021	22.8081	22.5061	23.2155	22.9004	22.9365	23.1109	23.1919	22.3242	23.2242	22.9247	22.8069	23.4636	22.9916	22.6265	23.2943	22.8972	23.0592	23.4433	23.0734	22.393	23.5503			0.344545	0.131548	0.230476	0.121368	Q62448
23.3107	23.1796	23.2347	23.5173	23.5895	23.8697	23.344	23.2078	23.1939	23.9112	23.3162	23.5149	23.4785	23.6129	22.9599	23.0018	22.816	23.3079	23.3836	23.3089	22.8485	23.3131	22.5458	23.5659			0.794352	-0.254065	0.669154	-0.253676	P17047
24.0793	24.3469	23.9747	23.5209	24.0358	23.7579	24.0398	24.3354	24.0753	22.8448	23.9298	24.2185	23.7493	24.0028	24.0995	23.3861	23.9948	23.7419	23.8514	23.6798	23.8776	23.498	23.7939	23.1535			0.34572	-0.123506	0.508938	-0.264863	Q99JB2
23.6824	24.2206	23.879	23.649	23.9562	23.4535	23.7094	24.1986	24.1125	22.6202	23.8339	24.3844	23.3071	24.1735	24.0387	23.4437	23.7944	23.8276	23.7184	23.7719	23.9653	23.5378	23.6294	23.5895			0.0898782	-0.0425997	0.158924	-0.107783	Q9JHU4
24.0954	23.991	24.051	23.6706	23.815	23.998	23.9413	24.2276	24.3009	23.7211	23.7711	24.6163	23.5165	24.123	24.5368	23.98	24.1014	24.2028	23.5664	23.5981	24.5343	24.0696	23.945	23.7865			0.42478	0.139905	0.399354	-0.179716	Q6ZWX6
21.0724	20.9782	20.9351	22.4982	18.9222	21.2718	21.929	20.4358	20.9814	23.4248	20.2964	21.0971	22.6766	21.9868	22.4933	22.435	20.4859	21.8906	22.8211	22.1905	23.4893	22.1484	19.5818	23.877			1.01391	1.04837	0.630441	0.990616	Q497H0
24.2347	24.6307	23.9405	24.0707	23.9834	24.1073	23.8958	24.2798	24.0297	23.0773	24.1752	24.3179	23.595	24.0481	24.4146	24.0619	24.3636	24.5428	23.6167	23.2316	24.0379	24.0514	24.1535	23.8688			0.0194034	0.00978788	0.238962	-0.135956	O55143
23.3195	23.0427	23.8938	22.8298	20.8169	23.9899	23.1564	23.2336	23.4017	22.6579	20.5859	24.0179	23.7273	23.5344	24.2275	23.286	22.33	24.1757	23.7294	23.7868	24.0911	22.5546	22.518	24.2254			0.481784	0.564709	0.536393	0.641953	Q64152
22.8899	22.7897	23.205	22.9053	23.203	23.3062	22.9	23.0094	23.1137	23.4804	22.7098	23.048	23.6137	23.2763	22.9711	23.1514	22.9662	22.9441	23.2252	23.7441	23.3295	23.1542	22.7685	23.7326			0.330848	0.103952	0.804399	0.282149	P97855
23.5324	23.4278	23.0634	23.5629	23.135	23.8689	23.3891	23.4997	23.1372	24.5859	23.0478	23.7921	23.6455	23.6794	23.531	24.1064	23.6798	23.7873	23.2197	24.2622	23.5473	23.7257	23.306	24.1478			1.20761	0.30648	0.172835	0.126169	Q8BGD9
23.5565	22.99	23.1732	23.2061	23.3721	23.7569	23.3689	23.2585	23.5111	22.993	23.3849	23.3122	23.5199	23.5747	23.4354	23.0623	22.9759	23.4313	23.4117	23.3921	23.731	23.3533	22.938	23.9868			0.020875	-0.00924555	0.472427	0.164059	Q9D883
23.1389	23.0255	23.3818	23.0138	23.4357	23.3375	23.0339	23.3962	23.586	23.6112	23.0452	23.208	23.3602	23.1792	23.4674	23.3149	23.4835	23.3938	23.0757	24.0607	23.3321	23.1061	23.4492	23.8893			0.870822	0.144308	0.395402	0.172088	O35685
23.4224	23.2951	23.5713	23.2826	23.3203	24.0744	23.4385	23.6237	23.6244	23.986	23.3838	24.1241	23.1752	23.3938	23.8921	23.6731	23.6433	24.1884	23.1168	22.8403	23.7313	23.5818	23.6773	24.118			0.392702	0.166668	0.371802	-0.185827	Q60854
23.3663	22.4931	22.5545	22.2618	22.5987	23.811	23.4341	23.1864	22.6157	22.4978	22.4059	23.344	23.574	23.4039	22.6245	22.3217	22.0674	23.153	23.172	23.9386	22.8945	22.6143	21.8828	23.9532			0.00961415	0.00985305	0.170103	0.161917	Q9JLQ0
22.7517	22.6589	23.4043	22.9063	23.2065	23.0008	22.8919	22.9705	23.1131	23.7454	23.2081	22.7413	22.9782	23.1855	23.299	23.1202	23.211	22.7606	23.1402	23.1411	23.3588	22.9895	23.3565	23.063			0.327122	0.104326	0.158181	0.0631196	P60122
23.6	24.9251	23.942	24.2107	24.3916	23.4167	23.5264	24.0031	24.1362	23.8508	24.5427	23.8532	23.2568	23.6378	24.1376	23.8781	24.1837	24.1001	23.5658	23.0671	24.0668	23.8929	24.135	23.4134			0.354643	-0.215365	0.682675	-0.295266	Q8BHN3
21.168	20.0942	22.5537	21.9372	21.1579	22.6095	22.1606	21.3705	22.4708	23.0721	20.9914	21.2273	22.7317	22.305	22.7024	22.686	21.7909	23.0145	22.6448	23.192	22.7981	21.8105	21.8491	23.2376			1.27987	0.951671	0.906783	0.70658	P70441
22.8669	22.7595	22.709	22.8168	22.6617	23.0556	23.0551	22.7621	22.91	22.5469	22.6625	22.6119	23.0144	22.7163	23.3014	23.0939	22.6383	23.0714	22.7344	22.7925	23.4541	23.2239	22.438	23.2898			0.702155	0.161006	0.647545	0.230724	Q920B9
23.1349	23.0901	23.0677	23.1717	23.1755	23.4854	23.0018	22.9801	23.1259	24.4778	22.9615	23.3714	23.4646	23.4585	23.6259	23.777	23.5044	23.4888	23.2996	23.7548	23.3744	23.8594	23.5231	24.0483	+		2.96973	0.365649	0.593286	0.323517	Q60692
23.1463	24.0632	23.7221	23.8961	24.0557	23.4933	23.3262	23.6574	23.7915	24.5688	24.2199	23.7104	23.5096	23.4404	24.1314	24.2955	24.0704	23.7458	23.4048	23.5617	23.5576	23.8524	24.2439	23.9569			0.28241	0.136059	0.213766	-0.116158	P97371
19.7203	23.2161	19.2058	23.0245	15.36	16.6276	21.0916	20.0978	17.1741	22.5233	17.5428	16.2074	22.5017	21.616	18.854	21.61	20.1008	20.6777	22.7146	21.7522	21.3096	20.1462	17.022	18.6677			0.447199	1.36765	0.392869	1.16256	Q60575
23.0368	23.0324	23.5219	23.5571	23.2509	24.0825	22.9436	22.8672	23.2898	23.8452	22.4225	23.7765	23.1748	22.7956	22.7134	22.5629	22.3957	23.2346	22.7602	22.8965	22.5644	22.4996	21.6438	24.0756	+		1.75059	-0.600764	0.555597	-0.450757	P18242
23.6343	23.9539	23.7264	23.1491	23.2101	23.6881	23.2792	23.9309	23.978	23.5604	23.3705	24.0139	22.9582	23.2095	24.114	23.2938	23.4049	23.9682	22.984	22.8659	23.8964	23.0255	23.2753	23.7306			0.115754	-0.0688613	0.985891	-0.392549	P61971
23.2119	23.3923	23.6152	23.4592	23.7942	23.3697	23.1839	23.2838	23.602	23.8178	23.5507	23.1173	23.247	23.347	23.4641	23.1691	23.1932	23.0441	23.0632	23.4012	23.2465	23.0928	23.1281	23.2034	+		1.30765	-0.229673	1.08373	-0.236754	Q61686
22.4283	21.5934	22.9314	22.6421	21.8477	23.1576	22.4828	22.1937	23.0849	24.3726	21.8509	22.6151	23.1349	22.9225	23.5608	23.6289	22.5245	23.0291	22.7425	23.5199	23.5144	23.1915	22.5445	23.9668	+		1.37271	0.700047	0.548358	0.479962	Q9CXI5
22.9876	22.6921	22.4941	22.7475	22.4889	23.0988	22.9233	23.0977	22.7355	22.2807	22.3309	22.6218	23.5916	23.2805	22.8756	22.3978	22.6017	23.0061	23.3674	24.1627	23.0344	22.9138	22.5183	23.4418			0.471974	0.2074	1.26082	0.574756	Q8BJW6
23.6333	23.432	23.5348	23.7387	23.5909	23.3898	23.2676	23.7105	23.6209	24.2972	23.3271	23.5689	23.195	23.4563	23.9173	23.7924	23.8261	23.4574	23.1761	22.6716	23.7879	23.9198	23.5573	23.4962			0.169534	0.0541576	0.368975	-0.19722	Q67E05
24.1651	24.8619	24.7824	24.6796	24.7654	23.852	23.7361	24.658	24.7984	24.7677	24.8848	24.4962	23.3079	23.8863	25.1549	24.8827	25.2161	24.7408	23.1705	22.7757	24.3293	24.3869	25.2328	23.9009			0.013256	0.0137189	0.761731	-0.59082	P51150
23.1493	23.5972	22.9336	22.4753	22.4433	23.163	23.0544	23.1667	23.1454	22.65	22.375	22.5176	23.3393	23.2487	23.0847	22.7284	22.8646	23.0162	23.4001	23.7315	22.3722	22.9447	22.9436	23.3683			0.167524	0.086683	0.641534	0.308577	Q64737
24.2933	24.7868	23.9015	24.0635	24.9618	24.041	24.4013	24.4937	23.9938	23.0867	24.9972	24.3933	23.8606	24.1171	23.7283	23.4588	24.6641	24.007	24.1409	23.5472	23.824	24.0676	24.6146	23.3087			0.792062	-0.368663	0.442904	-0.310517	P08030
21.5512	18.8587	21.6775	19.8345	16.2377	23.1206	22.0544	20.7983	21.0896	22.0708	15.3437	22.0633	23.0067	21.9932	21.9449	20.9888	19.1207	23.0719	22.0978	23.9475	22.299	20.0509	15.7677	24.2781			0.626697	1.47436	0.202255	0.836823	Q9CQM5
23.6248	24.9399	23.0251	23.8584	24.9281	23.1337	23.8224	23.8739	23.5417	23.0522	24.8958	22.9797	23.1896	23.035	23.2891	23.0233	24.3093	22.5065	23.747	23.3029	22.898	23.3622	24.4267	23.127			0.880747	-0.692862	0.250728	-0.216995	P68510
22.9095	22.2535	22.7308	22.2653	21.0128	22.9773	22.7422	22.4451	22.759	21.324	21.6442	22.8781	23.18	22.9486	23.1155	22.5474	22.108	23.0631	23.2395	23.4401	23.2813	22.7055	21.8379	23.3517			0.695601	0.468871	1.02481	0.677249	Q3TDN2
22.4045	22.7528	22.2261	21.8376	22.5242	21.8452	22.196	22.6382	22.753	23.1473	22.3069	22.7975	22.4005	22.4598	22.0727	22.0317	22.1329	22.0045	22.5376	23.2185	21.3936	21.8337	22.2711	22.0764			0.190806	-0.0814075	0.738435	-0.418025	Q9D2G2
23.3995	22.8169	23.589	23.0835	22.9738	23.9897	23.5822	23.5375	23.768	22.7465	22.9099	23.855	23.0932	23.6085	24.23	23.391	23.4111	24.2149	23.2597	22.5565	23.9157	23.6114	23.0829	23.9005			0.676501	0.349367	0.0145181	-0.0120859	Q8QZY1
16.3987	15.1352	16.263	17.0276	14.3677	20.7617	21.297	14.4918	14.4415	16.1407	15.7457	15.848	23.0355	22.0699	15.2626	15.5542	16.1944	16.1075	23.3625	23.7578	22.3274	19.0608	13.9983	23.5299		+	0.359415	1.37836	1.49112	4.67866	Q0VF94
22.8159	22.972	23.531	22.3104	23.4254	23.83	23.1558	23.1208	23.5469	22.7789	23.132	23.1881	23.51	23.2797	23.0025	23.2786	23.2685	23.5777	23.1798	24.1099	22.7356	23.1828	23.2537	23.6992			0.308457	0.172014	0.433679	0.206388	P62774
22.6181	22.2943	22.549	22.8453	22.9168	23.1758	22.7716	22.6757	22.7656	23.7254	22.4073	22.5221	23.2651	22.9262	22.8625	23.2442	22.9134	23.0495	23.1212	23.4556	23.5595	23.1982	22.4599	23.8624			1.23114	0.310269	0.917212	0.464835	Q9QZD9
22.8957	22.8626	22.7528	22.537	23.2416	23.4105	22.8305	23.3614	23.0397	23.0799	23.0686	23.8564	23.4431	23.7141	22.1513	22.327	21.8538	22.4192	23.1845	24.2765	22.8526	22.9291	21.9424	23.3642			0.408557	-0.298637	0.127394	-0.114528	Q9CQ22
23.8841	24.9134	24.2928	23.9653	24.4336	23.646	23.6185	24.3134	24.4162	23.1192	24.4235	24.0419	23.7186	23.7067	23.868	23.3026	24.3352	23.4517	23.6988	23.4715	23.5638	23.1709	24.1975	23.5309			1.09025	-0.458708	0.786799	-0.383222	P63168
24.908	25.0869	24.5378	24.7156	25.0441	24.5965	24.6322	25.1549	24.8155	23.7037	25.1598	25.0146	23.6022	24.454	24.6534	24.4753	25.0823	24.8131	23.8152	23.0171	24.3585	24.6365	24.9477	23.9022			0.672424	-0.301448	0.964874	-0.633917	P37040
23.3358	23.0806	23.3198	22.9922	22.7765	23.2734	23.2451	23.2063	23.3091	23.3381	22.7775	23.5802	23.2076	23.3937	23.7489	23.1896	23.1348	23.2193	23.1722	23.0686	23.5131	23.1939	23.213	23.2417			0.735615	0.18594	0.0251846	-0.00893815	Q8BFY9
23.449	24.8306	23.0889	21.2363	23.2573	24.1594	23.3091	23.5496	22.3688	22.5099	23.4324	23.0359	23.95	23.608	22.5901	20.7848	22.4294	23.3897	23.7845	24.2925	23.276	20.363	22.7973	24.1808			0.353545	-0.544916	0.0459062	0.0813894	Q6P2L6
22.1386	20.6006	19.433	19.4155	15.2911	23.3225	22.526	21.6006	19.5382	20.4601	17.5128	22.4019	23.6392	22.1534	19.9123	19.6222	17.5572	23.093	23.2734	23.5289	20.6405	19.1764	18.4383	24.4795			0.273925	0.962662	0.305429	0.916238	Q9DCV7
24.5422	25.97	24.8977	24.4471	24.8474	23.9556	24.1146	24.9843	24.8657	23.6502	25.21	25.0039	23.2301	23.8751	24.6427	24.1209	24.8979	24.5891	23.4821	22.7033	23.6993	23.9571	24.9565	22.9469		+	0.769119	-0.550703	1.47187	-1.01392	Q99JY9
24.3909	25.5964	24.5711	24.2103	25.1882	24.2436	24.1858	25.0623	24.798	23.8169	25.2099	24.2747	23.9016	24.0097	23.8408	23.6473	24.5296	24.1494	24.1565	24.4606	24.0223	23.602	24.9269	23.8466	+		1.59145	-0.686995	0.663592	-0.388779	Q8CAY6
22.5801	22.6304	23.5227	22.6542	22.7261	23.461	22.8809	23.0819	23.7494	23.366	22.6528	23.0522	23.4678	23.3871	23.6578	22.9687	22.653	23.2081	23.0579	23.9001	23.6727	22.7382	22.6338	23.9212			0.629492	0.29467	0.284029	0.190097	Q60749
22.8878	22.4449	22.7762	22.6121	22.4388	23.4577	23.0011	22.5942	22.6549	22.6049	22.7859	22.558	23.4171	22.8559	22.7936	22.5506	22.248	22.8942	23.215	23.3876	22.7234	22.5554	22.147	23.1702			0.0374341	0.0236724	0.361217	0.166611	P39749
22.2816	21.7504	21.6598	21.1632	20.5198	22.0164	22.5931	22.2811	21.7268	21.0667	19.5453	22.3223	23.2668	23.2051	22.7894	21.7579	20.9102	22.2832	22.7299	23.8499	23.2968	21.9308	20.0339	23.2765			0.96778	0.803573	0.635262	0.930415	Q9CRB2
23.2242	23.5229	22.8301	23.2136	24.0604	23.2219	23.049	23.6278	23.2208	23.5194	23.7727	23.4418	23.3678	23.3969	22.7603	22.8308	23.0589	23.0287	23.1836	23.7877	23.0923	22.87	22.951	23.4237			0.687559	-0.271621	0.621988	-0.220522	Q9CQ60
22.8949	21.7615	23.6675	23.5208	23.118	23.5845	23.3874	23.7006	23.9773	22.9221	22.8719	22.1305	23.6516	23.8228	23.8847	23.1203	23.3431	24.0758	23.6747	24.3145	23.2224	23.2855	23.2927	23.7747			0.926458	0.558529	0.675578	0.429117	Q9JIH2
22.8442	22.7234	23.0388	22.5643	23.6422	23.5571	23.0447	22.4479	23.1175	23.3625	23.2426	22.8282	23.4794	23.1067	23.4672	23.4097	22.8509	23.0261	23.0573	23.8393	23.5817	23.7827	22.5691	24.0594			0.334856	0.161651	0.98148	0.474327	Q9JHJ0
23.0215	24.4736	22.3387	21.7888	21.356	24.0034	23.033	22.7081	22.5147	21.3922	21.1976	23.5671	23.0856	22.6438	22.9189	22.1704	22.114	25.2059	23.9067	23.6124	22.2485	21.3616	22.1724	24.5585			0.105543	0.192744	0.416939	0.574559	P63028
24.012	23.8886	23.9935	23.6175	24.3386	24.0237	23.8938	23.8407	24.2277	22.8351	24.188	24.2759	23.3312	23.9768	24.0146	23.6296	24.2041	23.771	23.5679	23.2648	24.0997	24.0249	24.0303	23.5167			0.46258	-0.157769	0.193161	-0.126168	P61924
22.7914	22.6865	22.9835	22.3875	22.7812	22.39	22.8637	22.8239	22.8525	22.7465	22.8528	22.3338	22.893	22.9414	23.1624	22.3496	22.5249	22.1715	23.0593	23.2514	23.0775	22.4418	22.2426	22.5223			0.00695334	0.00376701	0.0377984	0.0202697	Q9JK81
21.0847	20.8475	21.6374	21.0308	21.3731	22.3399	21.8	21.27	22.0601	22.1498	20.9327	21.6729	22.5931	22.6039	22.1138	22.1445	20.88	22.5874	22.5244	23.8378	22.3358	21.7227	21.2163	23.1045			1.27373	0.768214	1.05244	0.809314	P99027
22.665	21.5401	19.5544	21.4643	15.1385	20.0296	24.0745	20.7154	20.9011	23.8692	18.8432	23.4636	20.9436	22.3718	19.6141	20.8267	18.3394	19.2908	21.9984	21.7578	20.1661	21.1189	19.3025	19.9806			0.0477727	0.165778	0.645684	-1.25712	Q505G8
23.7979	23.4199	23.6505	23.3868	23.5505	23.9101	23.7897	23.8014	23.8753	22.8528	23.2668	23.9935	23.9856	23.9494	23.5578	23.2923	23.1101	23.2199	23.8217	24.7117	23.5332	23.647	23.0956	23.6155			0.235135	-0.100098	0.200764	0.140885	Q99PL5
16.6699	15.9415	14.9902	16.2597	14.2875	21.1017	20.3165	14.7227	16.6207	20.2654	3.80735	16.7652	22.5996	20.4181	16.7018	19.9847	15.4933	21.1702	22.8541	22.3381	21.321	19.4343	16.0767	23.7888			1.07883	2.85287	1.15158	5.55253	Q6PHZ5
23.3153	23.0451	23.7969	23.156	23.1744	23.4182	23.2906	23.4887	24.1408	23.4811	22.9891	23.7987	22.9187	23.6599	24.4552	23.8184	23.5885	24.1168	23.1732	23.0013	24.349	23.5879	23.3582	23.5201			1.02297	0.441969	0.0469075	-0.0332467	Q9QYB1
22.8061	22.7424	19.4503	20.1836	20.3536	20.2753	22.4089	22.714	19.7467	21.7355	19.8507	20.7605	23.1455	23.2997	22.1478	22.2001	21.3994	22.8532	23.1505	23.1029	21.9619	21.6333	21.2436	22.6947	+		1.38827	1.53909	0.976547	1.09512	Q8VCN5
23.0838	23.6473	23.9684	23.1775	22.4444	23.8205	23.129	23.3505	23.8189	22.2001	22.4966	24.368	23.496	23.5222	24.0139	22.9917	23.0472	24.0192	23.5819	23.7134	23.7502	23.0625	22.8674	24.1983			0.21923	0.158086	0.345187	0.301776	Q64339
22.5529	22.4429	22.6556	22.2384	21.8272	22.8605	22.9357	22.3382	22.5656	22.0499	21.9682	22.3901	22.8679	22.6441	22.8054	22.119	21.3963	22.5108	22.7554	23.3725	22.7272	22.1168	21.1936	23.2523			0.0515376	-0.0390218	0.221796	0.195008	Q6JVL5
23.0055	23.3959	23.3189	23.0894	23.7188	23.5863	22.7665	22.8476	23.2132	23.5095	23.2928	22.6525	23.481	22.8811	23.2203	22.8685	22.7936	22.8641	22.516	22.7776	23.412	22.4512	22.4214	23.3103			1.2159	-0.334376	0.47913	-0.232277	Q9ERS2
23.3614	23.9245	23.3482	23.5743	24.4168	23.6659	23.3721	23.8594	23.2753	22.8386	24.2335	23.3036	23.9282	23.682	22.9743	22.8895	23.358	22.5728	23.334	24.444	22.2217	22.8769	23.1627	23.3771			0.992151	-0.48105	0.291415	-0.244347	E9PY61
22.9043	22.2836	22.2077	21.6781	20.9901	23.2238	22.8582	22.843	22.5898	21.4407	21.4807	22.788	23.1936	23.052	22.7685	21.8493	21.8341	22.8291	23.0539	23.5098	23.1663	22.3114	21.832	23.54			0.413971	0.373167	0.742308	0.568817	Q07076
23.0321	20.2866	21.8444	21.794	16.8351	23.5765	23.4587	20.3926	22.3418	21.9591	20.2105	23.1288	23.565	22.4404	23.3968	22.6636	19.2072	23.7377	23.764	22.1444	23.0446	21.8312	19.5563	23.5404			0.498011	1.27366	0.189495	0.398239	E9Q7E2
23.1727	23.2205	23.3724	22.4868	23.2197	23.4759	23.1347	23.2241	23.2463	22.8445	22.7943	23.0863	23.6004	23.4184	22.5289	22.2621	22.4669	22.8699	23.2875	24.1227	22.6681	22.2349	22.1941	23.356			0.550405	-0.300211	0.0912596	-0.0778246	Q9DBG5
23.7064	25.0655	24.21	23.968	24.7357	23.0313	23.846	24.2962	24.1825	23.5863	24.6189	23.4921	22.7699	23.3863	23.8054	23.2133	23.8988	23.0735	23.2791	22.4011	23.3138	23.2874	24.056	22.6226		+	1.27896	-0.761641	1.74344	-0.843647	Q9R0N0
22.2937	22.3783	21.9835	21.6735	21.7822	22.2164	22.2631	22.2913	22.3025	21.6853	21.6984	21.902	23.0203	22.8441	22.2686	21.465	21.7798	22.1472	23.095	23.5902	22.6996	22.1486	21.6015	22.8552			0.319928	0.199591	1.17516	0.641261	Q5SUR0
23.0466	23.59	23.302	22.8438	22.9815	23.0686	22.6614	23.2238	23.3349	22.5487	22.59	23.2121	22.9878	23.471	23.4674	22.7209	22.6349	23.1808	22.7848	22.6395	23.638	22.5213	22.6244	22.771			0.128831	-0.0615978	0.175238	-0.0986509	Q80UP3
23.2991	24.057	23.7925	23.6095	24.1918	23.716	23.3755	23.943	23.6574	24.3269	24.1875	23.9927	23.0337	23.5967	23.2852	23.4194	23.9091	23.5243	23.306	23.4506	23.0781	23.2402	23.9194	23.6199		+	0.975602	-0.316275	1.53566	-0.478144	Q9D6R2
23.4487	24.1918	23.4956	23.7442	23.8942	22.6763	23.3407	23.5843	23.3438	23.0625	23.8835	23.2922	23.2232	23.3077	23.6267	23.3788	23.9259	22.8428	23.0639	22.8305	23.7094	23.6527	23.8495	22.8888			0.320129	-0.190947	0.152412	-0.0853866	Q6P4T2
23.0874	23.4128	23.3873	23.2589	24.0256	23.1132	22.9418	23.4987	23.583	23.8369	23.8739	23.301	23.1164	23.2483	23.2266	23.325	23.6986	22.8144	22.9234	23.4906	23.2798	23.4982	23.6684	23.5152			0.343462	-0.142661	0.258218	-0.109914	Q9CPW4
18.8433	17.3148	17.5008	18.5243	14.7571	20.9365	20.8617	17.7338	17.8995	12.3534	18.2838	20.1546	23.5985	21.1803	17.2781	18.343	17.1045	20.0555	23.2641	24.198	20.455	18.4184	18.262	23.8374			0.599558	1.61387	1.23359	3.52467	Q5SXY1
22.7762	22.365	22.4461	22.0709	22.8949	22.7472	22.6614	22.5848	22.6648	24.3927	22.3469	21.9726	23.3105	23.0379	21.9653	23.0144	22.2493	22.1622	23.2039	23.953	24.0871	22.8467	22.372	25.1336			0.10459	0.0732009	0.825525	0.828836	Q99N92
22.0214	21.2883	20.7535	22.1312	21.4914	22.1074	22.5024	21.0875	21.2432	23.1232	21.5893	21.742	23.2638	22.0086	21.8177	22.9468	22.2839	21.1696	22.9989	22.5669	21.9088	23.0798	22.0834	22.5985			0.850049	0.616188	0.964692	0.658109	P62852
22.5508	22.7228	22.3244	22.0697	22.1439	22.946	22.4647	22.8354	22.552	22.6743	22.5348	22.4618	22.8729	22.6526	22.3509	22.3879	22.017	22.3479	22.5264	22.9443	22.2441	22.2792	22.424	22.8879			0.0411318	-0.0214094	0.0990862	-0.0361754	P28352
22.162	22.6783	22.204	22.1704	22.5636	21.9509	22.5881	22.7242	22.1877	22.566	22.5814	21.6425	22.7058	22.7637	22.4294	22.2482	22.5782	21.8573	22.7943	22.7127	22.4569	22.4273	22.5069	22.3087			0.354073	0.142228	0.377765	0.152827	Q922Q4
23.8542	24.4432	24.0261	24.1383	24.837	23.702	23.5939	24.1712	24.0933	23.6034	24.8191	24.0721	23.2367	23.3214	23.7316	23.4971	24.1541	23.7311	23.3435	23.3077	23.4364	23.4514	24.121	23.4632	+	+	1.53924	-0.554828	1.45296	-0.53829	P25206
21.932	21.1712	22.5469	21.8336	21.1514	22.5005	22.4021	22.0225	22.3791	22.1188	21.5576	21.9099	23.1593	22.6332	22.4128	21.9496	19.9278	21.9556	22.9345	23.4249	23.0305	21.6693	20.5516	23.1354			0.109136	0.150448	0.371108	0.392713	Q8BLQ9
21.9121	20.9772	21.988	21.6363	21.7936	22.7974	22.4354	21.6109	22.28	21.6971	21.4466	22.1843	22.9521	22.5239	22.3243	22.1154	21.7631	22.2574	22.7127	23.0394	22.6855	22.444	21.4042	23.0785			0.869393	0.471925	1.17362	0.618326	Q99LI7
21.6137	21.0223	21.4812	20.4711	19.106	23.5179	22.3981	20.1012	21.7284	21.482	18.3879	21.1177	23.0337	22.67	22.5778	21.9443	18.8164	23.22	23.0268	23.4935	23.6703	21.9778	18.7465	24.0848			0.432688	0.841645	0.877284	1.63072	Q61846
22.503	22.1861	22.2116	22.334	21.0794	22.5118	22.4108	22.3807	22.3026	23.1037	21.3694	22.59	23.2112	23.098	23.2021	23.2661	21.0985	23.1265	22.8044	23.8077	22.8047	23.0737	21.9747	23.4628			0.916054	0.696079	1.00261	0.628459	Q62523
23.0784	22.7964	23.3039	23.222	23.8633	22.9283	22.9076	22.9552	23.6174	23.7217	23.7572	22.5292	23.1627	23.2285	23.8901	23.8465	23.3705	23.2781	22.8221	22.6193	24.2694	23.7977	23.4783	23.6862			0.657962	0.264002	0.249357	0.197454	Q9ER00
22.6248	22.6766	22.7738	22.9493	23.3533	22.8487	22.5778	22.8186	22.7673	23.7385	23.0527	22.3764	23.1571	23.0188	22.7424	22.8124	22.882	22.2589	22.6954	23.4083	22.7692	22.9285	22.7766	23.5142			0.137522	-0.0591739	0.213365	0.126813	O70492
23.1704	23.3231	23.1794	22.9045	22.8566	23.2262	23.1367	23.3021	23.2603	22.4432	22.9001	23.4181	22.8783	22.9143	23.2476	22.3495	22.4061	23.1207	22.7617	22.7272	23.2506	22.6241	22.6158	23.2866			0.937988	-0.290606	0.487346	-0.199075	Q69ZN7
22.7956	22.7904	22.6686	22.6134	22.0686	22.7186	22.7008	22.7101	23.3495	21.883	21.7881	23.2149	22.6836	22.783	23.0173	22.7809	22.3449	22.5947	22.6426	22.5371	23.1774	22.7834	22.1403	23.0348			0.266935	0.0915308	0.140407	0.111519	Q9DCF9
22.2231	22.0516	22.1657	21.6094	21.0151	22.7712	22.4925	22.4048	22.324	21.5522	21.0091	22.3982	23.1605	22.7956	22.5066	21.755	21.6226	22.6817	23.0152	23.7025	22.9174	22.2347	21.143	23.3018			0.643061	0.447656	0.811303	0.68897	Q9ESX5
22.6575	23.5487	22.6432	23.1531	22.641	22.9562	23.3487	22.9563	22.5799	22.8452	23.0192	22.4862	23.6157	23.2062	22.7674	22.9596	23.106	23.2297	23.6699	23.7727	22.5822	23.1666	22.8613	23.4254			0.543242	0.214149	0.873258	0.373782	P28659
22.7509	23.2782	23.4503	23.5578	23.5031	23.1735	22.9319	23.5206	23.7562	24.1446	23.5086	22.7183	22.961	23.7016	23.5416	23.7065	23.6045	23.7335	23.0807	23.3976	23.4119	23.1146	23.8744	23.494			0.780906	0.255831	0.0501466	-0.0344807	P62307
23.9279	23.698	24.0706	23.6867	23.8205	23.9	23.4893	23.9437	24.1802	23.0883	23.5264	24.4735	23.2848	23.8679	24.1871	23.3509	23.7233	23.8983	23.3409	23.3025	23.9196	23.5648	23.4235	23.6532			0.387366	-0.131892	0.522952	-0.249446	P56399
23.3475	23.4354	23.126	22.8936	23.6215	23.429	23.2519	23.4901	23.3616	23.0752	23.6215	23.2925	23.0101	23.4813	23.2485	23.1541	23.3491	23.1692	23.2703	23.9154	22.9563	23.1135	23.5318	23.0683			0.243513	-0.0734227	0.0882006	-0.0394869	P26043
18.0975	15.4308	16.1378	17.9703	18.2977	21.0472	21.2116	15.9439	17.4403	20.0507	16.6828	18.8265	23.3579	21.3962	17.7221	18.9467	18.8514	18.4991	22.7983	23.4423	21.2258	20.5379	19.0838	23.5964		+	0.892159	1.96539	1.93704	3.42147	Q06890
22.6603	22.546	22.9227	22.0981	22.4023	23.5809	22.6421	22.4249	22.9418	22.0305	22.4205	22.9721	22.9432	22.5214	22.6089	21.6751	21.7125	22.7404	22.6527	22.8375	22.7852	21.9742	21.8519	23.2556			0.529034	-0.334789	0.0162329	-0.0124909	P07607
24.6359	24.8828	24.7493	23.7859	24.9631	24.9122	24.1523	24.9518	25.0264	23.4053	24.8015	24.664	23.4588	24.1793	24.5284	24.1761	24.546	24.365	23.5172	23.6118	23.4914	24.424	24.6877	24.2717			1.01214	-0.44595	0.790074	-0.499605	A2A870
23.3215	23.4974	23.5907	23.251	23.2568	23.3969	23.2356	23.3696	23.8074	22.5613	23.126	23.7805	23.1736	23.5122	23.6199	23.0586	23.4083	23.4965	23.0918	22.9349	23.5459	23.0397	23.284	23.0532			0.0249547	-0.00751877	0.322259	-0.155155	P63085
24.4323	25.1791	24.4026	24.7565	24.941	23.708	23.9133	24.584	24.5176	24.1149	24.8973	23.5573	23.95	24.019	24.5198	24.2264	24.8797	23.6521	23.6908	24.2227	23.8807	24.3393	24.6743	23.4496			0.658245	-0.362066	0.360042	-0.221173	Q05793
22.9688	23.3342	23.4605	22.9877	23.2471	23.0094	22.8009	23.2639	23.0743	21.8904	23.2575	23.2044	22.7764	23.1947	23.4685	23.0755	23.2813	23.2307	22.8528	22.3142	23.5251	22.9627	23.2469	23.2313			0.00874186	0.00326093	0.150611	0.106927	Q91V41
21.8665	19.5628	21.5267	21.9886	17.3176	22.422	21.9792	21.5258	21.2062	23.6825	18.5112	22.1986	23.4226	22.7042	22.285	22.986	19.7972	22.2544	22.987	23.9243	22.6727	22.1362	19.7267	23.8285			0.801165	1.46088	0.525336	1.02861	P56812
23.2402	23.7995	19.34	20.712	20.3836	23.1855	23.3611	23.4331	20.3801	20.6437	20.2184	23.6184	23.2335	23.3053	19.5141	19.2955	20.3206	23.0054	23.3205	23.4446	18.5936	19.9481	19.2253	24.175			0.114369	-0.331073	0.1581	-0.491292	Q9D312
21.9199	18.8628	17.4291	19.4801	14.6667	20.2574	22.0607	19.8584	20.1157	19.5449	16.7755	20.962	23.2639	21.3659	14.1542	20.4093	17.9299	19.4289	22.9651	21.9915	18.1858	20.6953	15.0929	18.9919			0.156329	0.65603	0.0609628	-0.232453	Q3TTC2
23.6388	23.3851	23.5438	23.4415	23.8075	23.3057	23.496	23.6306	23.6664	22.6327	23.4949	23.4378	23.4072	23.6226	23.6821	23.0406	23.2625	23.2729	23.1982	23.0409	23.0582	23.2199	23.1346	23.499			0.54205	-0.139089	0.576877	-0.201278	P35278
23.8762	24.3906	23.6525	23.4305	24.3173	23.4989	23.5308	24.0831	23.9077	23.6119	24.2664	24.0915	23.2246	23.5521	23.8575	23.4003	23.7029	23.9494	23.3559	23.5789	23.0514	23.269	23.8374	22.9647		+	0.599771	-0.246511	2.02673	-0.572322	P47791
22.264	22.2307	22.3649	22.3735	22.697	22.5387	22.5962	22.0826	22.2106	23.0086	22.5216	21.8624	23.1433	22.8709	22.3667	22.2833	22.3555	22.2511	22.8024	23.5912	22.9298	22.3187	22.28	23.2649			0.352865	0.133636	0.987485	0.484155	Q64010
20.6822	15.0775	20.7581	20.5005	17.3917	23.1407	22.7263	17.8541	21.1156	21.9762	17.3137	20.465	23.2369	22.6877	21.0368	21.212	16.7364	21.8744	22.9184	23.562	22.7352	21.7922	16.487	23.3112			0.480771	1.53894	0.528554	1.55919	Q8BG95
23.8384	24.2628	23.8663	24.0203	24.2916	23.5862	23.6632	24.3179	23.9817	23.546	24.4472	23.7127	23.6233	24.1178	23.7088	23.5313	24.3801	23.8458	23.7478	24.7162	23.4342	23.7049	24.2427	23.4662			0.268866	-0.109741	0.0863325	-0.0594056	O88487
23.2061	23.8346	23.4331	23.2344	22.5085	23.5058	23.0506	23.4134	23.0919	23.6775	22.5367	23.2893	23.3888	23.3883	23.8299	23.7223	23.5568	23.7577	23.1522	22.9598	23.8205	23.7438	23.4439	23.7729			0.867463	0.320224	0.725944	0.305604	O35309
20.901	19.6832	20.9628	20.7934	20.2577	21.8022	21.2231	20.6615	20.704	22.1075	20.2575	20.6017	22.4478	21.5929	21.445	21.8267	20.521	22.1639	21.8092	22.3109	22.3763	21.1817	21.011	23.1606	+	+	1.37671	0.932848	1.47853	1.04909	Q91WJ8
22.8301	22.0786	21.9671	21.9344	21.578	22.76	22.7727	22.6524	22.3157	22.6284	21.0801	22.4685	22.8199	22.7713	22.7168	22.415	21.9295	22.5281	22.8617	22.6746	22.9484	22.5732	21.3172	23.3785			0.709181	0.338761	0.353031	0.305974	Q1HFZ0
23.0147	23.8813	23.0052	22.7324	22.3565	23.3109	23.3109	23.1595	23.1296	22.408	23.1489	23.9509	22.8847	23.088	22.449	22.221	22.4614	23.3418	23.2515	23.276	22.3504	22.3266	22.463	22.2653			0.54017	-0.309178	1.058	-0.529163	Q9Z1Q5
22.9837	22.5267	22.878	22.1353	21.5402	23.7633	22.9478	22.6543	23.0936	22.8674	21.4093	23.2504	22.8056	22.9194	23.2238	22.2821	21.9433	23.4681	22.768	22.4708	23.4708	22.2062	21.796	23.7544			0.133995	0.135843	0.0347809	0.0405575	Q00612
23.5117	23.25	23.4228	22.7514	23.6653	23.2563	23.443	23.7108	23.7327	22.8448	23.5285	23.4107	23.0366	23.3957	23.3683	23.0683	23.3726	23.1489	23.279	23.3272	22.8298	23.1993	23.4497	22.7842			0.218724	-0.0778481	0.945367	-0.300227	P47753
20.9316	21.263	20.7506	21.162	21.3193	20.7726	20.5325	21.2149	20.8261	19.6889	21.1149	21.1587	20.0162	21.0277	19.7655	19.6	21.0209	20.7786	20.1947	20.5699	19.4544	20.1959	20.9302	20.3787	+		1.38616	-0.665041	0.787557	-0.468684	Q3UYI5
22.7516	22.7787	22.734	22.5086	23.15	22.5334	22.6018	22.8434	22.8486	23.0077	22.9829	22.7018	22.7592	22.986	22.6125	22.2238	22.3831	22.2891	22.7515	23.3654	22.532	22.0059	22.2561	22.6867			0.656448	-0.200409	0.55734	-0.231421	P42125
21.4367	23.6651	23.1529	20.0309	19.6448	23.2283	20.8704	21.8295	23.1181	18.668	19.1252	23.3054	22.5365	22.6637	23.7581	21.4197	20.5095	24.3328	22.9098	24.4896	23.7287	20.0771	21.4987	24.1688			0.320394	0.676935	0.823099	1.65936	P47955
20.9203	18.5455	20.6839	18.9099	18.8632	22.9708	22.4435	18.3373	20.7308	20.3843	18.9986	20.4717	23.5912	22.958	20.7693	20.1594	18.7516	21.6475	22.9836	23.6264	23.3901	21.2921	19.7196	24.5627		+	0.556871	1.16389	1.53441	2.36808	O08672
23.4679	24.4136	24.0097	23.4615	24.7262	22.8988	23.3778	23.7482	24.0641	22.1685	24.8496	23.5163	23.0499	23.3323	24.3426	23.6872	25.103	23.7672	23.5214	22.9352	24.1164	23.9722	25.061	22.1942			0.0437753	0.0507364	0.00795119	0.0126696	Q9Z0T9
19.6441	19.9032	18.4646	20.4442	18.8617	22.3808	22.2691	18.907	18.5003	22.2583	16.3566	19.6941	23.0365	21.2572	18.9265	21.5941	19.3431	21.7006	22.785	23.3342	21.5319	21.0469	17.8982	23.1056			0.592457	1.02656	0.823666	1.95274	Q6PGH2
20.1744	19.4433	20.1699	19.0686	19.0401	22.0117	21.9202	19.7556	21.147	20.6876	19.5219	18.3916	23.1773	22.8149	20.4223	20.663	18.3132	20.6569	23.2667	24.0775	23.0719	20.6101	18.8801	23.8079			0.58518	1.02327	1.18135	2.04837	Q62077
23.7351	23.9023	23.7726	23.7957	24.0324	23.6377	23.5085	23.9233	24.0583	23.4549	24.0454	24.1509	22.872	23.4062	23.8726	23.7	23.9101	23.8688	22.8379	22.6342	23.5287	23.655	23.7547	22.6682		+	0.58186	-0.207663	1.6969	-0.677097	Q91VC3
22.51	21.226	21.8696	22.1328	21.9813	22.5675	23.0284	22.6855	22.2607	22.6377	22.5154	21.8843	23.7358	22.9568	21.7218	22.3634	22.2361	22.7637	23.0135	23.6924	21.5454	22.5759	22.5654	22.9346			0.906341	0.581715	0.282504	0.219214	Q3THK3
23.4968	23.2727	23.269	22.7779	23.2669	23.7632	23.2996	23.249	23.4511	22.814	23.1163	23.9001	23.1472	23.1251	23.1696	22.375	22.5284	22.732	22.8445	23.3408	23.1006	22.9506	22.9594	22.9697	+		1.4061	-0.461513	0.915369	-0.277396	Q99JF5
22.7572	22.3967	22.7122	21.8188	22.0433	22.8119	22.7997	22.7332	22.6379	22.3138	21.72	22.5501	22.5402	23.0339	22.6305	21.9838	21.6066	23.2049	22.5406	22.4688	22.6632	22.185	21.7562	23.1675			0.094543	0.0766141	0.00595875	0.00442791	Q9WVE8
22.0288	21.8671	21.7423	21.308	21.4342	22.1815	22.2998	21.7902	21.5398	20.5408	21.4019	21.7028	22.87	22.4917	21.6504	21.0928	20.9897	21.5287	22.7886	23.3765	22.3206	21.1988	20.5507	22.7094			0.0103111	0.0102151	0.608396	0.611539	O08582
22.9852	22.8232	23.3936	22.6543	22.162	23.3941	22.8363	22.9806	23.5131	21.7099	22.1854	22.8841	22.9574	23.3022	23.7881	22.1962	22.3365	23.4084	22.8204	23.2982	23.6103	22.4625	22.3007	23.361			0.113399	0.0960741	0.386653	0.290593	Q3U7R1
19.7259	19.0328	20.0238	20.9906	20.162	20.7844	21.145	15.0163	19.4642	21.607	18.4573	18.6314	22.16	20.5703	20.6701	21.457	20.463	19.9222	22.1084	22.721	23.3858	22.1043	19.3178	22.4996		+	0.936217	0.753831	1.61063	2.96927	O70291
23.1147	24.132	23.4738	21.4873	22.8591	23.5197	22.976	23.7367	23.6471	21.8643	22.5469	23.2658	22.964	23.5502	23.5144	23.0075	22.4646	24.1354	23.2689	24.3528	22.3163	22.7692	23.36	23.1126			0.156396	0.174924	0.189624	0.190488	Q99P72
22.9089	22.5418	22.1269	22.7041	22.4337	22.8333	23.2059	22.7627	22.4112	21.9486	22.3795	23.0774	23.6776	23.4514	22.341	22.177	22.2413	22.1519	23.446	23.7202	22.811	22.8985	22.0688	23.4628			0.0992658	0.0818926	0.714289	0.436995	P35282
22.1957	20.9602	21.9201	21.5134	21.3149	22.7762	21.8853	21.1441	21.7103	22.4203	21.2512	22.1392	22.8646	21.8445	21.484	22.1098	20.4711	21.5704	22.1141	22.867	21.7074	21.3025	20.6026	23.1438			0.0475934	-0.0560303	0.178518	0.197843	Q9QUR7
23.1865	23.695	23.5931	23.256	23.3307	23.2239	23.3145	23.5409	23.6088	22.3186	23.3018	23.9436	22.7407	23.307	23.5458	22.867	23.2518	23.3868	23.2098	22.8447	23.2388	23.0592	23.165	23.0021			0.640787	-0.197673	0.513544	-0.251431	Q9WVK4
21.7094	20.6427	22.619	21.7805	19.4414	23.1088	22.136	21.2724	22.3732	22.9631	19.2174	22.5213	22.8711	22.6567	22.8008	22.1351	19.2671	22.7941	22.0513	23.6242	23.0032	21.646	19.776	23.8055			0.289844	0.537196	0.294967	0.570467	Q0HA38
21.641	21.6924	21.8935	21.462	21.9871	22.2462	22.1182	21.745	21.6773	21.5689	21.8858	21.5143	22.9322	22.359	21.556	21.6804	21.795	21.6105	22.8804	23.3288	21.4719	21.7461	21.8965	22.6572			0.286999	0.168459	1.02971	0.578564	Q91WS0
22.3474	20.7402	21.91	21.2872	21.047	23.3817	22.9759	21.706	22.4119	22.666	21.1823	21.8592	23.8296	23.0113	22.4505	22.1451	21.6849	22.8431	23.4682	24.0313	23.1783	22.9347	21.7539	24.2276		+	0.952098	0.875175	1.49695	1.13211	O35326
21.5803	19.8984	20.8891	20.4399	17.1663	22.2821	21.8272	19.6048	21.0701	20.6937	13.3697	20.3586	22.5058	21.4184	21.5339	20.6994	19.3484	21.1102	22.1906	22.4181	21.973	21.5566	19.9618	22.0889			0.387771	0.726666	0.91035	2.21084	P28776
22.5892	22.7229	22.6288	22.1861	22.5128	22.8845	22.5235	22.617	22.6581	22.5827	22.4476	22.5563	22.8895	22.7717	22.9456	22.486	22.8666	22.7012	22.8472	23.3901	23.1266	22.6774	22.5326	23.0506		+	0.859583	0.189415	1.75121	0.373219	Q9WTM5
24.6914	25.6952	24.1469	25.0606	25.392	24.3422	24.3757	24.862	24.6448	23.6184	24.9222	25.1305	23.7149	24.6679	24.1716	24.302	25.0471	24.1192	23.9234	21.3721	24.721	24.498	24.5243	23.5066			0.971798	-0.550917	0.782484	-0.834719	Q9R1Q7
22.9468	22.6244	22.4056	22.4323	21.7679	23.4952	23.3017	22.8342	22.7767	23.1546	21.9318	23.1997	23.2589	23.4107	22.8892	22.5768	22.0009	23.2682	23.4566	23.4782	23.16	22.8331	22.3595	23.4409			0.407292	0.288744	0.424599	0.25493	Q9EQK5
23.1833	23.1694	23.1789	23.2068	23.3245	23.388	23.1433	23.3216	23.3063	23.1461	23.1508	23.4483	22.8099	23.2418	23.3473	23.2649	23.2265	23.251	22.9197	22.605	23.5463	23.3691	23.1223	22.9067			0.248301	-0.0515575	0.572073	-0.174528	Q60737
23.5476	23.679	23.7323	23.4964	23.6146	23.6308	22.9793	23.7636	24.1913	24.422	23.6927	24.0889	22.6703	23.1252	24.1286	23.794	23.9892	23.7627	22.7421	22.0202	23.5175	23.3182	23.7091	23.5574			0.0596186	-0.0384795	1.22415	-0.712228	Q9QUM9
22.2445	21.5943	21.6761	22.5744	21.8992	22.3416	22.5472	22.2418	22.2303	23.8259	21.6143	21.275	22.8564	22.6793	22.2128	22.9227	21.9032	22.5725	22.6128	23.491	22.389	22.9214	22.1348	23.0751			1.18372	0.469444	0.566945	0.481609	Q8BQ47
21.9518	21.2063	21.9756	22.0616	21.5549	22.7762	22.4139	21.5717	22.0023	22.342	21.7024	21.8466	22.9353	22.5546	22.3573	21.8722	21.9044	21.9613	22.9749	23.1284	22.8837	22.4838	21.7693	23.0152		+	0.610349	0.34313	1.80706	0.729367	Q3UJB9
23.756	23.8546	24.2438	23.7712	24.1736	23.8169	23.3498	23.9108	24.2585	23.7125	23.516	23.5084	23.6843	24.0231	24.2263	23.2576	23.617	23.6813	23.1533	23.5946	23.9345	23.5685	23.572	23.4637			0.556572	-0.187757	0.439305	-0.161577	Q9CPU0
23.2907	23.3869	22.8188	22.3817	22.0172	22.7829	23.1326	23.2846	23.055	21.9777	22.3458	23.498	22.3112	23.0157	23.7737	23.0905	23.1149	23.8941	22.7689	21.3562	23.6907	22.9257	22.8877	23.073			0.667345	0.420307	0.0922317	-0.0985718	Q8BU30
23.5841	23.9624	23.599	24.2322	24.2754	23.3623	23.8472	23.9398	23.7688	24.4311	24.147	24.3401	23.0254	23.7249	23.6187	24.0889	23.5666	23.5191	22.9229	22.8913	23.7224	24.1103	23.7299	22.9736		+	0.57453	-0.245278	1.75926	-0.687288	Q6ZWM4
19.2997	20.684	19.6424	19.6964	20.5723	19.586	19.158	19.9196	19.7174	22.902	20.398	18.8327	22.8532	20.3588	20.1833	22.4326	19.9449	18.936	22.3982	22.8792	21.8208	20.5813	20.1629	22.4908			0.657933	0.871325	1.20677	1.5676	P10922
22.3124	21.9586	22.9546	21.7867	20.5274	23.3438	22.0742	21.7536	22.6249	23.4062	20.7652	22.9282	23.0757	22.3344	22.7487	21.9802	20.9995	22.7925	22.5417	23.4985	23.3903	21.799	20.9041	23.9357			0.131853	0.174576	0.295459	0.419497	Q9DBG9
21.8191	21.4723	21.9144	21.4557	20.3285	22.4198	22.1997	21.5335	21.6205	22.4624	20.648	21.9575	22.9905	22.4456	22.1368	22.4315	21.1586	22.0107	22.6749	23.4177	22.6321	22.0315	21.2066	23.3197			0.887118	0.627335	1.06032	0.810159	O70591
22.7329	21.6325	22.8447	22.1165	22.094	23.3973	22.6508	22.1869	22.8958	21.9951	21.9491	22.787	23.1076	22.8122	22.6913	21.9126	21.8708	22.595	22.9009	23.3897	22.8741	22.2185	21.6687	23.2566			0.0301156	0.0285492	0.449002	0.307296	Q5EG47
22.957	22.1967	23.6756	23.1318	23.5109	23.9107	23.1592	22.905	23.9559	23.8877	23.2075	23.2155	22.9718	22.8621	23.1153	22.57	22.8894	23.0642	22.7012	22.9839	23.6519	23.1721	23.1056	23.7215			0.594236	-0.318347	0.299443	-0.165778	O88844
21.7832	20.9605	22.3914	21.0639	21.3352	22.1802	22.5616	21.8682	22.3074	21.6466	21.3401	21.8848	23.1058	22.606	22.3681	22.0605	21.2387	22.6533	22.8391	23.6181	22.2882	21.5921	21.2811	22.9875			1.14879	0.719642	0.610901	0.499597	Q9CZ44
23.3772	24.1401	23.1663	23.0791	23.2213	22.3531	23.1113	23.878	23.2814	22.2793	23.3757	23.4069	22.8017	23.5073	23.4809	22.9833	23.8631	23.4041	23.0928	21.9904	22.6367	23.2538	23.6295	22.5572			0.163301	0.117208	0.544039	-0.362051	Q9Z110
23.7849	24.4156	23.8919	23.5129	24.4182	23.2114	23.453	24.026	23.7725	22.0511	24.379	23.8094	22.9826	23.6363	24.0262	23.3065	24.5088	23.5563	23.2292	22.4938	23.6468	23.6185	24.4305	22.6269			0.294645	-0.203029	0.223128	-0.24089	B2RQC6
23.2524	22.5382	22.4342	22.3702	21.4804	23.3169	22.3936	21.749	21.11	22.5203	20.1098	22.0664	23.7461	22.6217	21.7441	21.8109	21.6794	22.4267	22.8509	22.4529	21.7074	20.7705	20.2736	23.2197			0.218874	-0.227235	0.140566	0.221006	Q9JLZ6
18.7727	17.6956	16.1049	18.4931	18.0927	20.3928	21.6177	18.0982	18.0189	22.4962	17.7187	16.8622	22.9679	22.2915	18.3034	19.2771	15.0882	18.0285	22.8879	23.2857	21.658	20.1182	16.3961	22.5264			0.357606	1.06745	0.72855	2.01004	A2AQH4
22.3817	23.8646	21.9125	22.6814	23.0374	22.3281	23.1645	22.6584	22.1844	22.3593	23.0231	22.6789	22.7426	23.3449	21.9052	22.3291	22.5209	22.4506	22.978	22.5802	22.5005	22.572	22.2553	22.645			0.177511	-0.152077	0.200642	-0.0895872	Q91VR2
22.3556	21.8973	22.4203	21.7877	21.1568	22.6971	22.2646	22.0649	22.6437	22.0975	21.3567	22.5814	22.8617	22.5358	22.5514	21.6454	21.6744	22.2438	22.5616	23.1972	22.9468	22.0338	21.6081	23.458			0.278213	0.199612	0.682573	0.466119	Q61081
22.6701	22.7479	22.768	23.0017	23.3712	22.7879	22.8231	22.7948	23.1892	23.4877	23.1211	22.8972	22.8574	22.8713	22.7251	22.6752	22.8452	22.4797	22.9125	22.9488	23.2059	23.0463	22.809	22.8771			0.596364	-0.148817	0.29816	-0.0855627	Q64105
22.7611	21.9254	22.7977	22.2912	20.9807	23.1195	22.642	22.5913	23.0407	21.8379	20.4135	23.43	22.9049	23.2198	23.5642	21.7991	21.646	23.5935	23.1111	22.6726	23.708	22.6118	21.6865	23.444			0.468794	0.475318	0.486971	0.546442	Q91WK2
19.1745	21.0533	22.4533	19.3013	17.7303	22.9265	19.6751	19.1049	21.75	23.292	16.2335	17.7866	20.7675	21.1996	22.9037	22.2177	20.7268	23.3926	20.7431	20.0423	23.0802	21.0269	20.753	23.756			0.781261	1.42813	0.843544	1.92658	P11438
23.329	23.5287	23.5615	23.4225	23.4445	23.1695	23.0352	23.4875	23.5342	23.1348	23.4942	23.5064	22.8013	23.0615	23.7878	23.4378	23.7211	23.2771	22.8593	21.985	23.2955	23.3627	23.4632	22.9025			0.143172	-0.0615088	0.860103	-0.387372	Q62167
22.3616	22.4106	22.7295	22.412	22.8643	22.2991	22.5357	22.458	22.9939	21.7725	22.6903	22.3487	22.8056	22.4952	22.3748	21.4849	21.5912	21.3147	22.6029	22.9457	22.4368	22.1851	21.9304	22.5129			1.03007	-0.501786	0.0501941	-0.0308491	Q61941
23.3207	22.9224	22.8989	22.8698	21.8306	22.8998	23.1089	23.116	22.9989	22.3769	21.9813	23.7301	22.3002	22.7915	23.1439	22.572	22.2823	23.3352	22.5194	21.881	23.4093	23.0122	21.9583	22.5848			0.071014	-0.0528714	0.426501	-0.324502	Q9QUR6
21.8216	22.6549	21.1117	21.644	21.6369	20.3469	21.8552	21.7744	21.3201	24.1196	21.9369	21.2644	22.0046	21.6258	21.5914	23.2416	22.2631	21.6966	22.0623	22.361	22.0699	22.1125	22.4396	22.2144			0.66413	0.534505	0.147012	0.164867	P62889
22.4752	21.261	21.7727	21.4393	21.2482	22.6794	22.4653	21.9341	22.0753	21.6302	21.2271	22.8123	23.1067	22.4521	22.6371	22.2215	21.7375	22.8768	22.9612	23.5044	22.9114	22.5346	21.6426	23.6228		+	1.23602	0.692668	1.30808	0.838759	Q9EPL8
22.4266	22.6073	22.5943	22.0809	21.9598	21.888	22.3819	22.6816	22.8228	22.736	21.8635	22.4753	22.8232	23.1751	22.9152	22.5728	22.1557	22.4316	22.8609	22.7132	22.9089	22.6468	22.2258	22.6206			1.21163	0.41945	0.451393	0.169179	Q91VR5
22.6409	23.5522	22.5531	21.9989	22.0934	21.7239	22.5308	23.1802	22.3992	21.4216	22.4819	22.3195	22.8594	23.1593	22.6847	22.471	22.9873	22.5668	23.0449	22.9548	22.2429	22.6866	23.0977	22.5761			0.627126	0.361009	0.729165	0.378303	Q9ER72
22.1069	22.4761	20.7403	17.9095	20.9319	20.6102	21.6577	22.2781	21.4466	18.1027	20.8484	21.8	23.3651	21.5623	18.9952	19.2623	19.8758	20.9915	23.7946	22.0266	13.0593	18.7756	19.6879	15.6784			0.0454744	-0.120445	0.626886	-2.18515	Q9CXA2
23.1239	23.5865	23.1114	22.3093	22.1119	22.1882	22.6257	23.4734	23.2384	22.197	22.4775	22.9997	22.71	23.0461	22.4491	20.6298	21.8809	22.5594	22.708	23.255	22.1298	22.1454	21.6489	21.7999			0.598255	-0.525968	0.961741	-0.554104	O35245
23.6254	22.9743	23.1219	23.3557	22.8699	24.1438	23.7246	23.2922	23.035	23.1989	22.7668	24.0717	23.3616	23.4273	23.187	23.3559	22.7283	23.7725	23.1583	23.09	22.8114	23.5669	22.6865	23.5756			0.0651526	-0.0430609	0.361695	-0.2001	Q62048
21.9499	21.8467	21.5466	21.6452	21.0318	22.2517	22.3258	22.0991	21.9436	22.412	21.1826	22.014	22.6332	22.5561	22.2795	22.0228	20.7212	22.1768	22.6879	22.6702	22.575	22.1177	20.9269	23.4512			0.506391	0.352953	0.500185	0.408654	Q9JKX6
22.5462	22.7248	21.8566	21.955	21.3527	22.1168	22.6192	22.6534	22.0514	22.6994	21.6404	22.312	22.4746	23.0775	22.3985	22.627	22.2764	22.9396	22.7032	22.6085	22.6439	22.4129	22.2963	22.9553	+		1.31847	0.540268	0.719411	0.274063	O55135
23.7114	23.3524	24.0504	23.1785	22.6572	24.358	23.2531	23.8832	24.0516	23.6177	22.4747	24.3444	22.6423	23.8868	24.564	23.5562	22.5015	24.7711	22.3057	23.3043	23.9251	23.2438	22.5154	23.5771			0.0814357	0.102352	0.609398	-0.458906	Q9EQU5
23.1033	23.2043	23.2154	22.9478	23.4358	23.2953	22.9315	23.273	23.4443	23.2127	23.3443	23.5756	23.0224	23.2396	22.8848	22.5353	23.1395	22.9072	22.9985	23.6308	22.9723	22.8935	22.9293	23.1295			1.15266	-0.245505	0.729922	-0.204605	Q9DAR7
21.8297	22.1599	21.8037	21.7369	22.0735	21.1258	21.9097	21.9515	21.9843	22.3004	22.1867	21.9882	21.8532	21.9909	22.0948	22.1092	21.8665	21.5251	22.3128	22.2941	21.4958	22.3613	21.7642	21.2222			0.293133	0.118339	0.299774	-0.145074	P11103
22.6031	22.8695	22.8233	22.4652	22.7005	22.6083	22.5536	22.9576	22.9463	22.3005	22.62	23.0457	23.0276	22.9951	22.8149	22.4498	22.9142	22.7895	22.9944	22.951	22.826	22.7527	22.8516	22.8389			0.754001	0.153534	0.502506	0.131817	Q99LF4
23.6115	23.6458	23.374	23.1908	22.9408	23.6331	23.5168	23.5813	23.1893	22.5134	23.089	23.7033	22.8095	23.1774	23.0844	22.699	23.2057	23.6781	22.9905	22.0244	22.7957	22.6969	23.2761	22.9281			0.839066	-0.290335	1.08753	-0.480202	Q8BMD8
22.0557	21.339	21.7669	21.748	21.3685	22.3297	22.0123	21.6743	21.9198	21.9375	20.8707	22.1039	22.6629	21.9118	22.1055	21.4587	21.1483	21.6547	22.1996	22.6558	22.2926	21.7935	20.5891	22.7295			0.0759947	0.0556793	0.343866	0.290262	Q62432
23.7799	24.1007	24.1783	24.3633	24.4022	23.3278	23.5172	23.8219	24.1451	25.1796	24.5541	23.8061	22.2761	23.215	24.3364	24.8592	24.6085	24.0472	22.456	20.9803	23.9991	23.975	24.3897	21.9816			0.118822	-0.134935	1.12106	-1.20706	P62320
22.8795	24.0758	23.2701	22.6723	22.7598	23.3698	22.8465	23.0637	23.3937	22.6415	22.9616	23.188	22.7596	22.8884	23.2461	22.8358	23.0236	23.3117	22.7832	23.0489	23.1986	23.066	23.0153	23.3329			0.295313	-0.160333	0.176179	0.0583181	P68369
21.9816	23.4342	22.385	21.1823	21.7455	21.4906	20.3615	22.7187	21.9614	20.1587	21.1192	21.7795	21.992	21.6573	22.8161	21.5906	21.2618	22.7677	21.8274	23.0765	21.1834	21.116	21.9002	23.2427			0.0183168	-0.0222635	0.644816	0.707842	O35658
24.1516	23.7727	23.5314	24.1282	24.6276	23.7221	24.1161	23.7552	23.812	23.5129	24.3914	24.0179	23.7034	23.653	23.4944	23.4072	24.0326	23.2623	23.8019	22.9869	23.5342	24.1492	23.9985	23.1943			1.15764	-0.396771	0.741832	-0.323399	O88456
22.1922	20.5964	20.022	22.4804	22.9207	20.4564	22.7477	20.6933	19.3711	23.8436	22.872	20.7783	22.7448	20.6938	20.0344	23.4992	23.1908	20.684	22.6283	20.7239	20.3406	23.6204	23.309	20.6727			0.182765	0.363137	0.0651341	0.16482	Q8CDA1
23.2054	23.9464	23.6477	23.0543	23.0505	23.5018	23.2973	23.6621	23.8452	22.8734	23.5446	24.0338	22.6514	23.5724	23.531	22.4701	22.6562	23.7453	23.0359	22.953	23.8292	22.1913	22.8272	23.3282			0.513912	-0.296595	1.02504	-0.515284	Q99KQ4
24.2581	24.5644	24.2631	23.9918	24.3731	23.3056	23.8729	24.61	24.433	21.4859	24.3389	23.6055	22.9327	23.496	24.2379	22.9469	24.2419	23.4948	23.5052	22.9962	22.779	23.202	24.0831	22.2815			1.0611	-0.567638	0.519596	-0.583198	Q62108
22.8039	23.0974	23.1389	23.1841	22.9828	23.2657	22.679	22.9797	23.1945	23.1866	23.2005	22.7433	22.8698	22.9148	22.7002	22.8098	22.9297	22.8826	22.8066	22.5219	22.874	22.73	22.9183	22.8441	+		1.88737	-0.227662	1.06101	-0.214757	Q7TNC4
23.5658	24.0297	22.1464	22.2203	22.2352	23.7483	23.4766	23.9526	22.194	22.2653	22.1979	23.6906	22.7922	23.3248	22.0839	21.5753	21.6804	23.46	22.657	22.9121	21.6276	21.9191	21.8907	23.6255			0.483372	-0.504842	0.551427	-0.52418	Q64277
18.9071	14.9865	17.618	17.1015	15.0682	17.4317	17.2783	18.4404	14.7549	20.2923	18.7931	17.1726	23.6387	18.6228	14.8071	18.7255	15.2203	18.3321	23.356	24.2073	18.2316	17.4992	16.5216	22.5456			0.439557	1.37228	0.895731	2.60494	P68372
23.46	23.1396	23.4639	23.3179	23.145	23.06	23.2212	23.4323	23.8723	24.2053	23.1534	23.6435	22.4986	23.019	24.0842	23.7599	23.8429	23.6224	22.2902	22.6378	23.4461	23.3742	23.5211	23.2357			0.36336	0.206772	1.07496	-0.503836	Q704Y3
23.1871	23.4421	23.6259	22.6977	22.6618	23.8883	22.9349	23.3434	23.5097	22.294	22.8313	23.4653	23.1327	23.1339	23.5719	22.5757	22.6711	23.4864	23.0466	23.378	23.3713	22.687	22.7247	23.6716			0.245653	-0.155224	0.127394	0.0834471	O35350
23.3086	25.9134	24.4146	24.7124	25.7081	21.8396	23.4057	24.8494	23.6161	25.1547	25.5695	24.2277	22.681	24.2498	24.0753	23.9412	25.4445	23.4055	22.6918	24.0571	23.8592	23.8079	25.9223	23.3358			0.192022	-0.3499	0.424646	-0.524833	P14069
23.2811	23.0113	22.6325	22.4157	21.9403	22.7946	22.9808	23.2749	22.8052	22.2659	21.9275	22.8739	22.6551	22.9359	23.8328	22.9156	22.9409	23.5639	22.6266	21.9103	23.2481	22.9056	22.746	22.7562			0.943117	0.461438	0.0136117	0.0107689	Q8BMJ2
20.3087	19.2812	16.9006	20.8562	17.5639	21.9305	22.2952	18.3584	14.9781	18.8885	17.9002	19.2621	22.4807	22.4943	18.7208	20.2272	16.3347	20.7478	22.2905	22.6898	21.4957	21.2701	16.5576	22.0458			0.22858	0.694088	1.01293	2.44447	Q9CZI9
23.1984	23.6168	23.6809	23.7495	23.7278	22.9461	23.2391	23.5722	23.8475	24.2215	23.8201	23.1492	22.9054	23.5129	24.099	23.9751	24.1654	23.5408	22.8605	22.7274	24.0124	23.9007	24.3967	23.0209			0.40714	0.213173	0.187745	-0.155162	P62245
22.5623	22.6282	22.1713	22.4706	22.6752	22.7413	22.3661	22.5296	22.4014	22.7345	22.6339	22.5215	22.8337	22.5952	22.4086	22.4401	22.6708	22.5481	22.705	22.4551	22.4564	22.5325	22.6182	23.0031			0.153407	0.0412782	0.44095	0.0972357	Q8BP48
22.1521	22.3204	21.714	21.488	21.5671	22.4669	22.1873	22.4563	21.6788	21.6711	21.5504	22.2792	22.6278	22.4224	21.3117	20.6934	21.2235	21.7546	22.2333	23.6228	20.846	20.5411	20.7137	22.2459			0.355494	-0.279179	0.212128	-0.270051	P97384
22.2162	22.2352	22.4203	22.7157	22.6837	22.7962	22.4466	22.2946	22.7293	24.0255	22.6936	22.4185	22.92	22.9708	22.5053	23.0206	22.9502	23.0607	22.9729	23.0773	22.8522	22.2914	22.6631	23.18	+		1.84874	0.393419	0.0906378	0.0714814	O55023
20.7781	21.1239	20.9333	19.9925	19.9416	20.2798	21.8708	21.8565	21.0455	18.7724	19.779	19.1781	22.7015	22.7254	19.5513	16.1069	19.1508	19.8484	22.757	23.2912	21.7042	19.7272	19.564	22.1695			0.191715	-0.494157	0.668019	1.11847	Q6A078
23.2937	23.8412	22.99	23.3157	23.3256	23.0705	23.1065	23.8405	23.3808	23.1204	23.4805	23.5073	22.8156	23.5355	22.9714	23.1051	23.6676	23.1072	22.8777	22.7106	22.7426	23.3952	23.5178	22.9123			0.241278	-0.105709	1.21707	-0.379968	Q8CFX1
22.3353	22.2868	20.9527	20.7054	20.3444	21.6776	22.2288	22.1962	20.8775	20.5644	20.0652	22.1761	22.2347	22.14	21.533	21.0951	20.7948	22.1946	22.6126	22.0666	21.3656	20.8857	20.5839	21.8151			0.280555	0.281678	0.159112	0.203528	P36552
21.1212	20.0117	20.8967	20.8533	20.2798	22.0336	21.8186	20.9287	21.1797	23.1331	20.1146	20.7731	22.7879	22.3781	20.8878	22.1292	20.6203	21.5884	22.558	23.2649	22.4962	21.7952	20.7971	23.0439			1.06992	0.865903	0.972622	1.00126	Q99KJ8
22.8483	22.8712	22.7662	22.9159	22.4964	23.1401	22.8565	22.6901	22.8231	23.1421	22.6887	22.6626	22.8205	22.5214	22.9688	22.9105	22.711	23.0221	22.52	21.8179	23.0037	22.9067	22.6854	22.7409			0.0431962	-0.0139516	0.497893	-0.198104	Q9DBG3
22.1602	21.6035	22.962	21.9997	21.295	23.3274	22.4102	21.9749	23.1844	22.2997	21.6637	23.0934	22.6948	22.7186	23.2335	22.2733	22.2353	23.1149	22.5747	22.6318	23.405	22.3622	22.0313	23.6163			0.682982	0.487089	0.4357	0.332459	Q99JI4
22.3719	22.7814	22.2559	22.8555	23.0192	22.2065	22.3462	22.6361	22.2967	22.7789	23.0882	22.2063	22.2729	22.6016	22.3911	22.9379	22.9399	22.3746	22.3128	22.9765	22.3574	22.7832	23.0046	22.1122			0.00847036	0.00459321	0.0560238	0.0324008	Q9JIX8
21.7733	20.9004	22.1609	21.7372	21.7284	22.4902	22.082	21.48	22.2755	23.0651	21.4565	21.8446	22.8585	22.1739	22.236	22.1931	21.6945	22.0614	22.47	22.9684	22.7229	22.1756	21.6571	23.2427			0.794594	0.404502	0.780676	0.505479	Q3TWW8
23.7528	24.6314	23.8171	24.0548	24.0383	23.1721	23.5842	24.1422	23.8536	24.1905	24.0978	23.9496	23.1386	23.4441	23.7919	23.9904	24.0958	23.7184	23.1728	22.4963	23.6824	23.8894	24.1844	22.8655			0.400968	-0.214586	1.20938	-0.587863	P62305
21.1532	20.1335	21.7239	20.7308	20.0583	22.1167	21.6507	20.6148	21.0349	21.6385	19.4295	21.3346	22.299	21.2626	21.534	21.4663	20.8803	21.8491	22.1543	22.1692	22.3639	21.2075	20.0251	22.6165			0.731857	0.562449	0.806275	0.80556	Q6NVF9
22.4279	22.0924	22.7418	22.1801	21.6412	22.4917	22.2212	22.5616	22.7736	23.4291	21.6043	22.7504	22.7768	22.482	23.2566	23.2694	22.1105	22.9941	22.5348	23.1727	22.9565	22.3038	22.2877	23.4205	+		1.33315	0.552372	0.303856	0.222645	Q3UHX2
20.8637	22.423	20.4517	21.7479	21.2274	20.9855	22.2463	20.6564	19.9387	24.0836	20.6657	20.0231	23.0725	20.7805	20.6974	23.3481	22.1947	21.598	22.795	23.6189	22.2123	22.4187	21.7296	22.4814			0.606172	0.665335	0.994212	1.27367	P20065
22.7572	23.4988	22.5854	23.2167	23.3431	23.293	23.2697	22.7308	22.3448	23.2567	23.5822	22.8862	22.9613	23.1172	22.5892	23.2519	23.0265	23.0066	22.9294	23.2454	22.5111	23.2003	23.1569	21.5483			0.308658	-0.123588	0.333965	-0.2465	P97311
21.9028	21.5318	22.2448	21.8301	21.9893	22.5192	22.4415	21.9274	22.3469	22.7122	21.6182	21.3433	22.9635	22.8579	22.293	22.256	21.9555	22.255	22.7879	23.4548	22.5238	22.2344	21.8328	23.0162			1.13911	0.427161	1.00018	0.576717	Q61033
22.2263	21.9452	22.2767	21.8909	22.1798	22.2423	22.4438	22.039	22.6969	22.7677	22.0911	22.0051	22.3223	22.5931	22.1501	22.0316	21.7897	21.9451	22.2866	22.491	22.4311	22.2144	21.3717	22.5319			0.030484	0.0117912	0.216288	-0.11948	Q9DCM0
23.0556	23.6655	23.4039	23.4343	23.7302	22.5784	22.9293	23.549	23.6222	23.0121	23.9648	23.0774	22.531	22.9605	23.3466	23.1634	23.786	22.7661	22.6429	22.4467	23.0409	23.2698	23.6963	22.5958			0.390881	-0.219026	0.845318	-0.410401	Q61879
22.4411	21.5823	22.5082	21.7499	22.4795	22.8516	22.4567	21.9245	22.9332	22.18	21.8458	22.4002	23.128	22.8988	22.5205	21.8749	21.797	21.8316	23.0974	23.7013	22.5714	22.4641	21.6258	22.9926			0.0859424	0.0730273	0.698585	0.452029	O08915
21.7127	21.7781	21.8912	21.8761	22.1383	22.6527	22.1277	21.6869	21.9555	22.3016	21.8917	21.8103	22.8441	22.3522	21.9939	22.2285	21.7981	22.2144	22.6809	23.2021	21.989	22.3078	22.0981	22.7536		+	0.5479	0.230366	1.5864	0.54299	O54984
21.9055	22.0074	21.3054	21.6295	21.336	22.0198	22.1628	22.0036	21.6413	20.9187	21.5198	21.9071	22.4613	22.0996	21.3373	21.5063	21.6746	22.0685	22.5618	23.3008	21.8314	21.7211	21.4751	22.8088			0.312282	0.157342	0.932111	0.590955	Q61749
22.5364	23.0067	22.2718	22.7947	22.8144	22.3562	22.5961	22.7993	22.247	22.3661	22.6613	22.3691	22.9687	22.8112	22.2034	22.39	22.4873	22.4004	22.6404	23.0928	22.5014	22.7644	22.3315	22.7509			0.21166	-0.0865437	0.6331	0.173728	Q9R190
20.9227	18.6	18.7327	20.8095	21.0744	22.7142	21.7262	19.6301	19.6064	22.3195	21.4251	19.5311	22.1298	21.2983	20.9938	21.512	21.6471	22.3325	22.1921	22.1333	22.6949	22.1277	21.9171	22.5372		+	0.958542	1.17668	1.84634	1.56066	Q80W94
22.809	22.7508	22.5165	22.7115	21.9464	22.3581	22.6948	22.4819	22.477	22.2734	22.0087	23.3992	22.9415	23.0535	23.0841	22.7	22.6127	22.2721	22.8479	23.0429	23.2073	22.8631	22.2248	22.7806			0.733473	0.261947	0.557351	0.271959	P97313
21.396	21.1372	22.4698	20.3436	20.5803	22.6697	21.9042	21.8346	22.5102	20.5525	20.3498	22.0511	22.8313	22.428	22.333	22.1902	21.1582	22.539	22.7833	24.0095	22.454	22.052	20.8452	23.0937			0.977931	0.813873	0.985264	1.00589	O09167
22.7154	23.0359	23.3004	22.6115	22.7234	22.8538	22.62	23.1013	23.2605	21.9219	22.5169	23.587	22.9034	22.6676	23.4783	22.5404	23.1015	23.033	22.7525	23.479	22.943	22.3589	23.132	23.3677			0.188025	0.0806252	0.237762	0.170901	O70310
17.8155	17.5643	17.3352	16.9382	17.4945	20.978	21.0963	17.8301	16.9858	16.3157	17.8834	17.5922	22.7095	20.1803	16.6574	17.5189	17.8816	18.849	22.6856	23.3643	18.6446	15.8426	17.4974	23.3014			0.395574	0.945148	0.788743	2.27207	O08901
22.266	21.3912	22.0564	22.1846	22.2947	22.7526	22.3134	21.8738	22.0699	22.7705	22.1472	22.039	22.8323	22.2565	22.0088	22.1265	21.697	22.1071	22.3994	22.9712	22.3142	22.273	21.689	23.148			0.0200816	0.0137679	0.498666	0.263496	Q9CQ71
21.697	20.5017	21.8991	20.9477	20.7552	22.7521	21.755	21.7071	22.1757	22.1414	20.2785	22.013	22.6421	22.483	22.2983	21.3786	20.9905	22.3596	22.5552	23.1829	22.602	21.6812	21.1782	23.3333			0.689678	0.599879	0.886115	0.74369	P61082
22.7164	23.3279	23.2266	23.177	23.3096	23.1075	22.6145	23.3343	23.2981	22.7385	23.2059	23.2913	22.1722	22.887	23.564	23.0967	23.2646	23.2489	22.0829	21.2511	23.162	22.8601	22.9432	23.2946			0.196026	-0.105263	0.713555	-0.481469	Q8VEM8
23.1935	23.535	23.3453	23.2532	22.9128	23.3728	22.976	22.9227	23.2711	22.5415	23.0153	23.4159	22.9129	22.4954	23.2332	22.5672	22.7605	23.1069	22.66	22.1603	22.9959	22.3476	22.7448	23.2494	+		1.77866	-0.422762	0.857758	-0.330777	P26231
22.6494	23.0843	23.5231	22.5428	23.0021	23.9825	22.4414	23.1663	23.7002	22.9184	22.6946	23.6373	22.6263	23.0122	22.7041	21.6608	21.6848	23.2275	22.7508	23.595	22.6828	21.5926	21.7201	23.9626			1.01793	-0.644725	0.381475	-0.375697	Q9WUU7
18.2037	16.7827	18.3161	17.5753	15.6196	18.0738	20.4867	16.8274	17.9875	17.6897	18.192	16.5361	21.7506	19.4347	15.7495	14.9267	14.9117	16.032	21.368	23.0308	21.6603	17.7526	17.8404	23.1488		+	0.0888142	-0.294352	1.49013	2.84691	P31786
22.9015	18.1639	24.5576	23.0823	26.026	21.7319	22.164	17.5085	24.9739	20.9832	25.7576	19.8461	23.3735	22.2342	25.3524	24.8148	23.7455	22.1569	23.3523	23.6819	25.1995	25.8367	23.8759	21.7864			0.307065	0.869032	0.774273	2.08323	O88721
22.8332	23.0705	22.0553	22.8097	22.9208	22.1449	22.786	22.8431	22.185	21.576	23.0499	22.2839	21.5736	22.8718	21.4319	21.9413	23.0004	22.4152	22.6721	22.9759	21.8916	22.3114	22.6214	22.0846			0.682632	-0.43337	0.035231	-0.0278063	O54781
21.5627	20.8279	20.8273	21.1835	19.5966	21.6365	21.6542	21.3944	21.3563	21.1359	19.8023	21.0807	22.219	21.833	21.5759	21.8333	21.0728	22.0026	22.2302	22.6708	21.8952	21.7272	20.8341	22.561	+	+	1.41004	0.81702	1.42135	0.91577	Q05D44
22.8109	22.6308	22.8119	22.8779	22.9946	23.0884	22.8307	23.0346	22.8903	22.7765	22.8806	22.8198	22.4082	23.1156	22.8937	22.5183	22.8111	22.7109	22.1472	22.0091	22.5356	22.5687	22.6661	22.7939		+	0.480242	-0.126135	2.02418	-0.418645	E9Q343
20.6177	18.8847	20.2842	17.7003	7.59246	22.2268	20.2098	19.3052	17.1097	17.448	9.13699	19.1024	22.2758	21.1253	21.2416	19.9447	14.0067	22.2132	21.5572	21.154	22.1988	18.8089	17.9421	22.8146			0.409452	2.2502	1.14474	3.69393	Q9EQ61
22.9909	23.1377	22.4126	21.738	22.4699	22.1147	22.8398	23.1301	22.5429	22.2475	22.3266	22.2967	22.7313	22.8526	22.4787	21.9043	22.3636	22.4593	22.9104	22.4618	22.2664	22.0412	22.0517	22.531			0.0167359	-0.0123208	0.4358	-0.186856	Q8CGK3
23.6128	24.6062	24.2255	24.1148	25.02	23.2918	23.5448	24.4197	24.3078	24.1422	24.9423	23.6592	22.9486	23.946	23.6169	23.3355	24.1672	23.0176	23.058	23.4418	23.3853	23.6007	24.2871	22.8147		+	1.10097	-0.639899	1.503	-0.738074	P54071
20.9519	20.9961	21.4787	22.8765	16.4718	19.9734	20.442	20.4157	21.4493	23.7399	19.9002	20.0578	21.278	21.0974	22.6142	22.1292	20.9819	21.318	21.6766	19.9421	22.8718	20.9086	20.2628	22.3035			0.589858	1.1117	0.170854	0.326761	Q61823
16.7244	17.5575	17.2316	17.8693	18.4933	20.0376	20.6919	17.6592	17.074	21.3445	18.0968	17.8321	22.5038	19.1144	17.1369	18.7544	17.9331	18.2592	22.055	23.3242	20.2711	17.3097	18.3242	22.8161			0.509837	0.964664	0.803992	1.90031	Q6ZWY8
22.0477	22.16	21.9438	21.909	21.0074	22.6483	22.286	22.0304	21.9932	22.3386	20.9902	21.9864	22.9489	22.5445	22.0896	21.8003	21.5214	22.1573	22.6668	23.1083	22.5233	22.4625	21.4094	23.3769			0.323152	0.224313	1.07195	0.653729	P61759
21.6036	21.5412	22.0261	21.1395	19.6874	22.0214	21.0059	21.0727	21.69	21.9696	20.9892	21.8635	22.283	21.874	22.6601	21.6109	20.4039	22.5724	22.1022	23.031	22.5724	21.0986	20.6794	23.3286			0.553082	0.564185	0.779151	0.703549	Q8BFW7
22.2682	22.2922	21.7821	22.1839	21.5503	22.773	22.5848	22.1337	21.605	22.0462	21.4995	22.3218	22.8256	22.6554	22.227	22.2884	22.3738	23.0754	22.823	23.3474	22.3315	22.2376	22.2787	22.6249		+	1.09613	0.432649	1.39923	0.57533	Q9CPQ3
21.9299	21.2821	21.8914	21.5413	20.9297	22.5871	22.193	21.7425	22.1011	21.7382	21.2827	21.8286	22.8382	22.3576	21.7965	21.6743	21.0346	22.263	22.6394	22.959	21.5003	21.7911	21.4702	22.6796			0.38812	0.300429	0.58592	0.35891	Q61768
20.3115	16.6259	20.6897	20.0866	19.7968	22.3941	21.721	19.9389	20.6163	22.4371	19.5778	19.6452	22.5165	21.9252	20.1362	21.1818	20.2706	21.3244	22.3244	22.3394	22.0583	21.2932	20.5319	23.2922			0.75024	1.24165	1.22367	1.31716	P08121
20.5386	20.7139	20.5688	21.1759	19.793	22.5182	21.8078	20.6488	20.8257	22.7854	20.1298	21.1172	22.7304	22.3725	21.6284	22.1354	20.5529	22.3974	22.2735	23.4448	22.3188	21.4143	20.5867	23.4751			1.28316	1.0848	0.932002	1.03311	P51859
22.3265	22.8645	19.6388	20.5605	20.756	23.7839	21.9645	22.6705	19.4053	20.1276	20.315	23.7324	21.8539	22.6081	19.1017	18.921	19.4536	23.1	21.6951	23.3471	18.9236	19.6744	19.3415	23.9378			0.359623	-0.815263	0.0702732	-0.215939	Q8R3G9
22.9337	23.7269	22.8169	22.5013	23.0127	23.6439	22.7184	23.169	23.0785	22.5585	22.9976	23.5844	22.1336	22.423	23.7681	22.8437	23.2365	24.2314	22.393	21.6094	23.8035	22.5019	23.2155	23.6649			0.000109579	0.00012366	0.159893	-0.153017	Q9D819
16.1227	15.3096	13.5788	13.8546	15.7592	16.4505	16.5712	14.7314	15.9633	18.7857	15.0418	16.0411	22.402	17.4579	13.6208	17.1494	15.6873	16.1826	22.2654	23.9254	16.8666	16.7692	14.5483	21.5162			0.763469	1.90411	1.06919	3.12612	Q8VDS8
22.5892	23.0664	22.2868	22.2375	23.0888	22.6256	22.8526	22.888	22.0233	22.005	23.017	23.1686	22.612	22.3734	21.79	21.1373	21.8569	22.1622	22.5603	22.7431	21.9175	21.7058	21.844	22.5667	+		1.53568	-0.660427	0.831037	-0.43619	Q64521
22.6958	22.5023	23.047	23.0857	23.1391	23.4082	23.0616	22.7601	23.2787	23.4626	22.8045	23.0542	23.3185	23.0868	23.1708	22.7636	22.7693	22.7237	23.065	23.394	23.6144	23.1382	22.7205	23.7651			0.0154567	-0.00757535	0.53207	0.212585	P57759
21.0079	20.7402	21.0604	23.1941	19.798	21.1941	20.854	19.3795	20.6388	23.6914	20.6954	20.4406	22.2523	20.8987	21.8753	22.4456	21.21	20.9337	22.1764	21.6673	21.7558	21.5701	20.7579	22.9105			0.365355	0.436822	0.654548	0.856398	Q8BHW6
23.1719	23.6831	23.8727	23.5011	23.562	22.9226	22.7423	23.5512	24.1068	24.873	23.5729	23.0392	22.4529	23.1349	24.1929	24.1464	23.4083	23.2439	22.6341	22.2017	24.0662	23.3231	23.4076	23.0481			0.0255278	-0.0223354	0.655782	-0.534125	P97315
21.2877	20.5582	22.4227	21.1864	21.0517	22.0331	21.5688	21.4749	22.1359	22.0211	20.6558	21.6692	22.0562	21.4828	22.5494	21.4758	21.7457	21.8262	21.9543	22.8736	23.319	22.0815	21.0483	22.9646			0.675141	0.432754	1.09632	0.785949	Q9CYL5
23.0499	22.5287	22.6068	22.458	22.669	23.2139	22.9164	22.894	22.5466	22.3214	22.4456	23.0355	22.9854	22.921	22.5779	22.5446	22.7044	22.5746	22.9007	22.7831	22.9719	23.2461	22.7163	22.9031			0.09167	-0.036382	0.856579	0.226938	Q9JJ28
22.3354	22.3066	21.5844	21.8262	22.6024	22.5392	22.3209	22.5882	22.0244	22.984	22.155	22.1292	22.0573	22.5833	21.5489	21.5404	21.1535	21.9777	22.0699	22.3447	21.9455	21.7	21.4506	22.2467			0.767132	-0.388855	1.1488	-0.407367	P09671
22.0011	21.0872	21.8358	21.1421	21.4095	22.0941	21.7727	21.3602	21.7658	22.0609	21.1275	21.7411	22.6851	22.0278	21.3968	21.2348	20.9624	21.5815	22.5339	23.1664	22.0188	21.7892	20.8202	22.2718			0.0615848	0.0530796	0.667058	0.462004	Q99LI8
23.0869	22.7763	22.8008	22.8608	23.8095	22.982	23.2469	23.1592	23.0078	22.5539	23.6316	22.9429	23.676	23.5182	22.2079	21.9122	22.6168	22.0171	23.3048	24.1544	21.6109	22.7745	22.5353	22.5011			0.541375	-0.394706	0.317464	-0.276854	Q99P69
22.537	22.877	22.2792	22.819	23.0851	22.0811	22.5097	22.4937	22.4266	23.1951	23.042	22.6345	22.3953	22.0955	22.4135	22.5594	22.734	22.5561	22.2194	20.356	21.8585	22.8672	22.6108	21.4219			0.385999	-0.154111	1.20524	-0.827949	Q9JMB0
21.9304	22.6986	23.366	22.521	23.261	22.7204	22.6523	22.2864	23.2308	19.6211	23.0226	23.0107	23.0494	23.1369	23.8014	22.4897	23.2783	23.6549	22.4891	22.4378	23.9026	22.6706	23.0657	23.8591			0.91617	0.485518	0.616143	0.766809	Q9D8N6
21.7542	18.1849	21.2726	20.4674	20.5946	22.6163	21.7598	21.0276	21.3434	21.1856	20.6626	21.5739	22.8637	22.091	21.9042	21.9306	20.5319	22.3026	22.7626	22.6973	22.3032	22.1792	20.6291	22.9667		+	0.864895	1.12232	1.58415	0.99752	Q61074
22.8023	22.9297	22.8072	22.7528	22.842	22.5054	22.7501	22.9998	22.8645	22.4992	22.9202	22.8386	22.3074	22.6958	23.2426	23.0792	22.8286	23.2122	21.7486	20.7784	22.5884	23.0802	23.0607	23.0449			0.336274	0.121055	0.526953	-0.428537	Q99PV0
23.472	24.3081	23.4069	23.2561	23.6454	23.296	23.2731	23.9706	23.5819	22.3247	23.6715	23.4737	23.1036	23.4557	23.3516	22.8235	23.5469	23.4155	23.1856	22.8882	23.4638	23.209	23.4114	23.0835			0.752046	-0.281303	0.306717	-0.175701	Q8BML9
21.707	21.2041	22.1378	21.9644	21.2655	22.6499	22.0165	21.4256	22.0469	23.1496	21.4284	21.9935	22.7664	22.1658	21.7883	21.934	21.5174	21.9915	22.2878	23.075	22.3552	21.9717	21.5095	23.3715			0.315333	0.205791	0.525045	0.418339	P32020
23.3576	23.3379	23.1744	23.7347	24.2648	23.3305	22.9816	23.4955	23.3531	24.3999	24.0285	23.6483	22.7088	23.1401	23.3863	24.3056	24.2345	23.1501	22.3675	22.5045	22.9704	24.5428	24.3195	23.3143			0.0526712	-0.0457573	0.321115	-0.314654	O08908
20.343	19.8646	20.5019	21.2903	19.8555	21.6256	21.4726	19.7894	20.9632	22.1694	19.6872	21.1549	22.8153	21.2036	21.1643	21.4655	19.0071	20.9289	22.0612	22.7943	20.9621	20.5963	19.6006	22.4639			0.402558	0.517293	0.378384	0.540305	Q91VX2
22.644	21.2248	22.1206	21.9338	19.3802	23.1188	22.7853	22.1653	22.4578	22.198	19.9085	23.2123	22.6617	22.8284	22.5539	22.2406	20.9653	23.3061	22.8411	22.5949	23.024	22.2292	20.9289	23.22			0.52311	0.68899	0.253453	0.351814	Q9D358
21.9229	22.3498	22.5967	22.286	22.4534	22.5214	22.1425	22.2073	22.6705	22.1927	22.4262	22.3988	21.814	22.0071	22.5911	22.5882	22.7158	22.4077	21.8279	22.2739	22.1328	22.4331	22.6291	22.6108			0.00202812	-0.00106208	0.0518859	-0.0217187	Q9DBS1
22.5233	21.6425	22.0628	21.7972	21.6024	22.9862	22.3935	21.9672	22.5252	22.7002	21.7546	22.4126	22.6336	22.4653	22.1122	22.0396	21.833	22.6223	22.5947	22.3096	22.3665	22.0598	21.7249	22.641			0.296725	0.181931	0.0160152	-0.00944074	Q6P069
22.4685	21.713	22.1218	22.4427	22.4902	22.2125	22.5772	22.3873	22.5585	22.8722	22.5008	22.122	22.7473	22.6826	22.6968	22.5668	22.18	22.186	22.5265	23.0873	22.6104	22.9771	22.3307	22.734			0.891708	0.268446	0.688816	0.207996	Q8CI51
23.4902	24.0429	24.027	23.8974	24.1057	23.2259	22.9973	23.7428	24.2703	24.0128	24.0841	23.962	22.7814	23.1946	24.5529	24.2325	24.2773	23.8809	22.9298	22.8718	24.1839	23.8456	24.3271	23.5268			0.0237247	0.0217257	0.321711	-0.230729	Q9JKR6
22.1467	23.6018	21.7203	23.0517	22.8125	23.6168	21.0997	22.6061	21.2747	22.6771	22.63	23.6059	22.5612	23.5851	22.8528	23.2478	22.108	24.0558	22.1882	23.9042	22.3688	24.051	21.7501	24.4899			0.235912	0.243475	0.668184	0.809794	P01942
22.3381	22.669	22.1061	21.733	21.4331	22.0881	22.621	22.3459	21.9206	19.6264	21.7186	21.9308	22.6717	22.3721	21.7719	20.5652	20.5329	21.9747	22.6528	22.5189	21.4649	20.6088	20.7567	22.5653			0.470801	-0.413132	0.0409954	0.0673523	Q80X41
22.5363	21.6213	22.7017	22.3127	21.7514	22.9397	22.566	22.095	22.6615	22.8373	21.7478	22.6581	22.9772	22.5189	22.9023	22.4391	22.1945	22.6954	22.7646	22.4377	23.0324	22.3241	21.8999	23.0957			0.626519	0.310711	0.276164	0.16478	Q8VDJ3
20.6585	20.9082	21.5574	21.0843	19.5186	22.0743	21.6523	20.6952	21.9321	22.3883	20.5484	21.7997	22.2148	20.5716	20.9933	21.6736	21.1169	21.9846	22.4691	20.7384	21.2134	21.8643	21.6417	21.5035			0.493565	0.458895	0.0655377	0.0690705	Q9D7S7
23.1876	23.057	23.4496	22.8989	23.2166	23.4568	22.9342	23.0692	23.4258	23.1537	23.2306	23.7183	22.6632	23.1424	23.4187	22.9231	22.8257	23.1094	22.5118	22.9618	23.5847	23.0913	22.8455	23.1091			0.717984	-0.197346	0.647697	-0.237961	Q6P5F9
21.4154	23.156	21.4931	22.5723	22.1443	22.3582	21.7659	21.2839	21.6828	22.7498	22.1355	22.5322	21.2879	21.8496	21.2867	22.7507	22.5941	22.5039	22.1922	22.2103	21.9143	21.8671	21.9056	23.3069			0.146436	-0.144387	0.277469	0.207714	Q0P5X5
23.5004	23.4344	23.5454	23.7347	23.5372	23.932	23.5414	23.5784	23.6786	23.2423	23.7806	23.8795	23.0882	23.274	23.6712	23.1708	23.9223	23.8952	23.2384	22.0864	23.6585	23.5971	23.8391	23.1971			0.275631	-0.110382	0.634408	-0.347347	O08529
21.8078	21.3207	21.252	21.3971	20.989	22.2676	22.0777	21.5692	21.3518	22.4171	21.0491	21.9155	22.4877	22.1392	21.8243	21.7983	21.1344	22.5007	22.4895	22.342	21.8818	21.6824	20.9955	23.0932			0.912686	0.475049	0.451645	0.350667	Q9JKB1
22.2263	21.8662	21.8497	22.281	22.4471	22.2059	22.4047	22.1129	22.2439	22.3257	22.1561	22.2608	22.1902	22.1148	22.1734	22.5293	22.3594	22.4687	22.4178	22.2679	22.4323	22.6695	22.1336	22.5062			0.673584	0.159942	0.958576	0.153904	P53810
21.2227	21.7661	21.5667	21.4698	21.6356	22.6461	21.8247	21.6138	21.1234	21.8415	21.2097	21.9019	22.7717	22.2444	22.0579	21.6718	21.6056	21.9286	22.4193	22.8787	22.7828	21.6604	21.6372	23.3735		+	0.612999	0.328806	1.69266	0.872822	Q9DBY4
23.9338	24.1972	23.4339	24.0698	23.5115	23.5258	23.2996	24.1174	23.8085	23.5913	23.7257	24.0276	22.9443	23.264	23.6136	23.6963	24.1211	23.4985	22.9549	23.2548	22.956	23.7042	24.0882	22.8239			0.595891	-0.255716	1.10227	-0.464694	Q9CWY3
22.1161	20.8281	21.4312	20.9534	21.2408	22.0876	22.0821	21.6391	21.6189	19.9585	20.0729	21.5018	22.7156	22.2891	21.7452	21.1527	21.1272	21.8092	22.3578	23.0418	22.0936	21.8045	20.8015	22.5109			0.507591	0.363622	1.12699	0.956145	Q8VE37
23.4364	23.3965	23.3686	23.1678	23.5227	23.4562	23.2692	23.4016	23.517	22.267	23.4301	22.9986	23.1144	23.1552	23.2128	22.2679	23.1804	23.0634	23.0788	22.8606	23.0018	22.6778	22.9364	22.8526	+		1.51491	-0.392325	0.610596	-0.245932	Q5SUF2
22.2899	21.9418	22.3515	21.5112	20.5533	22.643	22.1267	21.9996	22.2775	21.5282	21.0914	22.6938	22.5177	21.9043	22.5984	21.4586	21.2493	22.598	22.2823	22.5359	22.7031	21.4729	21.0298	23.2441			0.17251	0.172597	0.267894	0.258474	Q9CX34
22.6936	22.0024	22.8505	21.3053	21.4084	23.3839	22.498	22.4528	22.9651	21.434	21.5589	22.9255	23.0266	22.7134	22.6927	21.6683	21.6056	22.953	22.6433	24.1956	22.5082	21.7916	21.3557	23.6208			0.153691	0.16924	0.321271	0.380149	Q9WV32
22.8361	22.8571	22.6101	22.8744	22.6068	22.6909	22.7794	22.9204	22.8343	23.5987	22.6884	23.0555	22.7028	22.3809	23.0752	22.993	22.6265	22.5505	22.4861	22.2366	22.8914	23.018	22.7186	22.9041			0.0743457	-0.0244246	0.7817	-0.270322	P00493
22.5484	23.2186	22.5591	23.3882	23.2136	22.6459	22.5649	23.0424	22.8151	22.2887	23.2134	22.8064	22.3966	23.0013	22.9391	23.0322	23.4333	22.8047	22.38	22.7536	22.8139	22.8894	23.0296	23.3286			0.00913293	0.00558122	0.163487	0.0773811	Q9DAS9
21.9052	20.9492	20.3185	19.8641	14.7763	21.6964	21.2688	21.31	19.5079	18.4856	19.0441	21.1992	22.7324	22.2235	21.1292	20.5482	20.4119	22.292	22.6536	22.9151	20.9376	21.2005	18.9878	21.7504			0.733534	1.63795	0.875241	1.27156	Q5SW19
22.1752	22.1475	22.1963	22.2851	22.3694	22.3222	22.2559	22.042	22.1468	22.6036	22.2506	22.145	22.4113	22.2761	21.9713	22.0106	22.0775	21.9039	22.256	22.1633	22.2365	22.0601	21.8733	22.5259			0.856053	-0.140841	0.183314	-0.0547988	Q8CGF7
21.6718	21.2546	21.4724	21.923	21.1261	21.8918	22.2249	21.5825	21.3471	22.7631	21.176	21.9071	22.1833	22.0531	21.9362	21.6943	21.3666	21.7572	22.2766	22.5587	22.3972	22.2508	20.8805	22.8865			0.805393	0.275146	0.472645	0.374939	O08788
23.8446	24.334	24.0786	23.8424	24.1973	23.1063	23.2573	24.308	24.1067	23.3094	24.2792	24.2669	22.5401	23.3763	24.1626	23.5979	24.1673	23.6213	22.8085	22.0108	23.5207	23.5665	24.1677	22.5606			0.506513	-0.32296	1.23861	-0.815442	Q9D1D4
22.639	23.1191	23.237	22.8454	22.4497	22.9402	22.3971	22.7512	23.2196	23.2024	22.8563	23.1651	22.3697	22.4162	23.7989	22.9814	23.2132	23.2281	22.5039	22.1683	23.4849	22.7215	23.1746	23.4677			0.208615	0.129515	0.0157114	-0.0117814	Q9JIF7
21.9198	21.8746	21.6155	21.5307	22.0725	21.7355	22.1863	21.8413	21.9012	21.0354	21.9112	21.7725	22.5113	22.4266	21.7061	21.263	21.9721	21.3273	22.3433	22.5171	21.0574	21.3616	21.6677	21.0499			0.12505	0.0763121	0.137277	-0.108487	Q791V5
22.4787	22.3069	22.0658	22.0315	22.2628	22.582	22.3859	22.4264	22.3323	22.3291	22.3236	22.495	22.3074	22.5938	22.0028	21.8461	22.2574	22.3214	22.251	22.1272	22.415	22.0675	22.0871	22.5374			0.190959	-0.0664835	0.862114	-0.134522	Q9Z0S1
22.583	22.654	20.8332	21.717	18.9522	22.3249	22.8143	22.7714	21.0032	22.7257	19.545	22.6391	23.0033	22.5644	21.6221	21.7967	20.0888	21.8601	22.6083	22.9109	21.9588	21.3939	19.8201	22.9091			0.173791	0.311854	0.00789704	0.0170654	Q8BVD7
21.5853	21.0694	19.4981	19.9894	19.0443	21.5371	21.3732	21.1281	20.2906	20.6947	20.1256	21.2348	22.3481	21.9063	20.1783	18.9411	19.0694	21.3063	22.0846	22.5746	20.893	19.6642	19.3471	22.0851			0.0850341	0.170999	0.204073	0.300268	Q99KR7
23.3291	23.1289	23.4375	23.1466	23.2332	23.0926	23.0219	23.485	23.5527	23.2909	23.3342	23.8705	22.422	22.908	23.6915	23.0738	23.3927	23.1787	22.6635	22.6014	23.168	23.0737	23.3137	22.781		+	0.26621	-0.116892	1.84117	-0.492306	Q5XJY5
20.835	19.222	20.4016	19.505	18.9108	20.7162	21.1382	20.8111	20.2546	18.8971	18.7971	20.5611	22.0696	21.3803	21.2632	19.6955	19.8829	20.8113	21.78	22.077	13.8238	20.406	19.6279	21.8457			1.00995	0.918675	0.0392866	-0.149815	Q9D903
22.5988	22.2781	22.6069	22.364	22.5329	22.6924	22.7625	22.7055	22.5814	21.7299	22.3751	22.4283	22.3978	22.412	22.3799	22.0428	22.3612	22.2315	22.3157	21.6212	22.4428	22.3618	22.0259	21.6191	+		1.41359	-0.208015	0.919854	-0.366053	Q80UM7
22.6138	23.3042	22.889	22.3836	22.9303	22.582	22.5473	23.0282	23.2905	22.3973	22.9573	22.9021	22.308	22.4374	22.8522	22.5122	22.8928	22.5982	22.4463	22.2343	23.141	22.6335	22.5595	22.8711			0.541377	-0.183672	0.528523	-0.206159	Q3THK7
22.6828	22.5505	22.1614	21.9444	23.2902	23.1145	22.4654	22.7285	22.4746	21.2382	22.1122	22.5696	23.3348	23.8043	22.5374	21.464	22.2607	22.6023	23.7059	24.341	23.1561	22.8324	20.5049	22.2431			0.0383559	0.0432771	0.412957	0.532487	P50518
21.8515	21.7595	21.2841	20.9953	21.0239	20.4125	22.1699	21.8192	21.5206	21.0907	21.5164	21.4063	22.1269	22.3404	21.185	21.3373	21.332	20.1155	22.0808	22.3387	21.0616	21.7083	21.0195	21.8191			0.19042	0.185007	0.120433	0.0841443	P31230
21.784	21.4979	21.6315	21.5708	21.5471	22.0976	22.1722	21.4807	21.7061	21.5104	21.7942	21.4886	22.5172	22.3819	21.7015	21.6126	21.5688	21.2514	22.4422	22.5663	21.7996	21.5984	21.212	22.4108			0.288567	0.150744	0.622712	0.312856	Q6P542
22.5003	22.3346	22.7865	22.5902	20.8502	21.978	22.5945	22.3366	22.5783	22.6381	21.7412	22.9794	21.8903	22.6523	22.809	22.5583	22.071	22.813	21.9744	20.8962	23.3772	22.3303	21.7987	22.1226			0.403855	0.29235	0.507497	-0.394774	P62996
22.2881	22.631	22.6051	22.4648	22.4315	21.8776	22.1797	22.5008	22.6711	22.6914	22.4768	22.3176	21.7598	22.3976	22.645	22.5059	22.6195	22.3662	22.0387	22.1423	22.5639	22.4703	22.5752	21.0714			0.00134593	-0.000693639	0.673968	-0.32926	Q8BG32
22.2013	21.0913	21.3931	21.1227	20.3675	22.4565	22.2307	21.4098	21.7904	20.4793	20.6954	21.9579	22.7089	22.223	22.2028	21.2695	20.9132	22.1491	22.6147	22.8924	22.3593	21.8869	20.5218	22.8772			0.543496	0.472348	0.877659	0.764796	Q8BMA6
23.14	24.1796	23.5022	23.2126	23.4981	22.9737	23.0365	23.7141	23.464	22.8769	23.8998	23.7722	22.3637	23.0692	23.5274	22.9589	23.43	23.8539	23.0122	22.3409	23.3894	22.6412	23.5383	23.0874			0.348372	-0.217193	1.0126	-0.459037	P28474
22.5477	22.7593	22.4184	22.7899	23.109	22.1327	22.1899	22.613	22.8148	22.8756	22.994	22.6143	21.9614	22.2505	22.6433	22.6026	22.8413	22.3338	21.886	21.0347	22.0349	22.6315	22.5538	22.0801		+	0.461181	-0.18734	1.48145	-0.646747	Q3UPL0
23.6758	24.1119	24.2392	23.767	24.0858	23.178	23.3799	24.1469	24.2362	23.4144	24.05	23.9658	22.4009	23.3025	24.483	23.6659	24.1376	23.6599	22.7188	21.8694	24.0133	23.5903	24.0681	22.7582			0.301329	-0.234632	0.994626	-0.695837	Q99MN1
23.1892	23.5599	21.7487	22.8564	22.8779	23.3204	23.4911	23.4025	21.86	23.4818	22.9882	23.4792	22.2094	23.046	20.5198	22.572	22.2396	23.1811	22.943	23.3941	20.5274	22.195	21.871	23.2943			0.680619	-0.630759	0.747857	-0.746309	A8E0Y8
21.8534	22.6899	22.064	22.7211	21.9494	23.4797	21.565	22.1671	21.5926	23.4068	21.9542	23.4786	22.5047	23.0091	22.6314	23.3263	21.9747	23.7701	22.423	23.3493	22.8517	23.7509	21.7188	24.0642			0.542756	0.40982	0.667697	0.665604	Q9DAU9
22.3365	22.0486	21.9503	21.6811	22.4162	22.7175	22.4376	22.1645	22.1807	22.3768	22.2676	22.0369	23.0828	22.6269	21.8223	21.567	21.7351	21.7399	22.6155	23.4777	22.0396	21.9562	21.8184	23.2515			0.12565	-0.0960735	0.442572	0.282446	Q61191
21.1965	19.8742	20.318	21.0683	20.3218	19.7898	21.1582	20.8192	20.74	20.6939	19.9934	20.1905	22.3246	21.2591	19.9409	21.0676	19.9712	20.6085	22.0628	22.5517	19.4459	21.1629	20.6517	21.0945			0.460449	0.433868	0.572932	0.562381	Q64511
22.3791	22.7161	22.5477	22.0612	22.0164	22.5322	22.4434	22.6271	22.9037	22.7481	22.2937	22.575	22.2327	22.0201	22.978	22.1537	22.4517	22.599	22.15	22.7579	22.8334	22.3541	22.2691	23.3583			0.059767	0.0304232	0.037744	0.0219514	Q9R1P1
21.3252	20.8675	20.8296	21.3482	21.5276	21.8903	21.8671	21.1766	20.7075	22.0048	21.0636	21.284	22.3042	22.2063	21.2553	21.2128	21.0848	21.598	22.2665	22.596	21.7636	21.8863	20.9473	22.8298			0.557902	0.312133	1.1646	0.697689	Q8K0C9
22.8691	22.8504	22.7807	22.4728	22.6974	22.3943	22.4053	22.948	22.5592	20.7973	22.3507	22.6585	22.7176	22.8642	21.9094	21.2533	22.0758	21.6931	22.2458	23.0617	21.9678	22.1432	21.8379	21.4295	+		1.31415	-0.591855	0.179506	-0.1722	Q60634
22.7515	22.3846	22.9033	22.9432	22.845	22.909	22.6659	22.4578	23.1038	22.8893	22.6265	22.6585	22.3963	22.136	22.8572	22.7097	22.3881	22.7673	22.3227	21.8217	22.7655	22.8755	22.4835	22.6174			0.946095	-0.246993	0.718281	-0.252546	Q9D2R0
22.8306	22.8911	23.3491	22.7865	22.4198	22.8904	22.4871	23.0837	23.4248	22.94	23.0113	23.7356	21.9326	22.0067	23.8219	23.4229	22.8752	23.9266	22.2412	21.0134	22.9421	22.6005	23.1991	23.213			0.139056	0.136396	0.792725	-0.578861	Q9CQV8
18.7948	18.5615	19.0793	20.9588	14.6151	18.7206	20.5486	16.709	18.8629	21.6334	15.9617	18.7056	22.0321	20.9502	20.7062	18.6165	15.6697	20.2064	22.205	21.0817	22.3829	19.6311	16.1017	22.4844			0.461007	1.24184	0.731552	1.91093	Q80Y84
21.8057	22.0312	22.2908	22.3241	22.2669	22.5387	22.0431	22.1004	22.539	24.0751	22.2843	21.7951	22.1741	22.5503	22.8893	23.2298	22.7818	22.5281	22.2097	22.3109	22.6318	22.868	22.9059	22.8415	+		1.63179	0.482648	0.17131	0.155114	O09061
21.7407	21.2109	21.3791	21.9726	21.8954	22.1808	21.6181	21.6361	21.6918	22.6705	21.651	21.4444	21.862	21.3026	20.5827	21.7514	21.7832	21.722	21.4816	21.8131	21.4093	21.8078	21.4542	22.4432			0.417894	-0.229283	0.0766193	-0.0504395	Q99L04
21.5522	20.9617	21.9493	20.915	19.384	22.2079	21.3329	20.993	21.6205	21.9717	19.4298	22.2471	22.3207	21.7716	22.4275	21.7379	20.4777	23.1986	22.3705	22.2633	22.0152	21.1275	20.4488	22.5163			0.774963	0.827302	0.461679	0.52443	A0A0G2JEB6
21.1996	20.1338	20.751	20.5176	18.0951	21.689	21.1337	20.8926	20.5954	21.033	19.2467	21.3307	21.9	21.4129	20.3325	20.1739	19.434	20.9791	21.8306	21.7395	21.6666	20.5527	18.6331	22.3332			0.197136	0.30772	0.282777	0.42059	Q8C0I1
21.6305	21.0943	21.4548	21.7877	21.627	22.0461	21.7444	21.523	21.6677	22.6653	21.5361	21.4241	22.5413	22.0881	21.8596	21.9681	21.6194	21.7466	22.0998	22.6848	22.1904	22.0994	21.458	22.8448			1.10254	0.363789	0.927113	0.469426	O70493
22.0948	21.969	21.8874	22.3676	22.2155	22.0424	22.0508	22.0157	21.7848	22.3173	22.223	21.8418	22.2012	22.0563	21.2448	21.5335	21.8246	21.8278	22.0526	22.294	21.2847	21.7985	21.6072	22.4661			1.12205	-0.314745	0.256266	-0.121723	Q9CRB9
22.539	22.3687	22.2472	22.733	22.6115	22.4851	22.5526	22.8757	22.4423	22.7354	22.7554	22.2101	22.3104	22.8094	22.4545	22.7763	23.0765	22.8965	22.2641	21.6015	22.5493	22.972	22.839	22.5641			0.87767	0.223194	0.242015	-0.130259	P12815
21.2666	20.3892	19.1218	21.5621	21.607	19.6012	21.7104	19.3622	19.8779	22.3034	21.5254	20.8414	21.6505	20.9457	18.597	22.3605	21.9365	19.5621	21.7093	21.0004	20.5838	22.2782	21.5445	21.3794			0.129649	0.250792	0.421197	0.479167	P55937
20.708	16.5343	20.7976	19.6946	17.6525	21.9695	21.1605	19.514	21.1263	22.3272	17.2097	20.092	21.951	21.0722	21.6468	21.5156	18.3692	22.0843	21.5749	21.5688	21.9296	21.0404	18.3041	22.2398			0.797137	1.54711	0.430477	0.871306	Q9Z0H3
22.6725	23.4409	23.328	22.4649	22.1981	22.4584	22.6851	23.0397	23.1892	22.8481	22.6261	23.0318	21.9839	22.5478	23.4258	23.0503	22.9845	23.672	22.4982	20.6301	23.2208	22.4442	22.9266	22.5684			0.234369	0.183607	0.696438	-0.521982	Q9WUM4
22.5407	23.3563	23.2526	23.158	23.3423	23.143	22.6128	22.9162	23.1874	22.9107	23.1948	23.3951	22.7078	22.7738	23.0618	23.1168	23.25	23.0562	22.7083	22.625	22.6019	23.0457	23.0814	22.7915			0.418595	-0.137752	0.852885	-0.227196	P97379
21.7276	21.479	22.234	22.0015	22.075	22.285	21.9972	21.6214	22.3363	22.6605	21.8658	22.2216	22.5749	22.4253	22.0655	21.5504	21.3141	22.0312	22.4189	23.0097	22.3145	21.6489	20.7769	23.1117			0.0396951	0.0265414	0.0916531	0.0963097	Q8BFR4
24.0791	24.5369	24.5737	24.5382	25.3653	23.9105	23.7024	24.3303	24.6282	23.9156	25.5286	24.2079	22.7392	23.4696	24.0455	23.6964	24.6915	23.2537	22.9189	22.8522	23.3251	23.8201	24.6733	22.8428	+	+	1.48524	-0.85132	1.47831	-0.980097	Q9CQ92
22.0059	22.3025	22.437	22.8396	22.4098	22.4323	22.2111	21.9508	22.1628	23.6395	22.0095	22.2984	22.5794	22.6277	22.3108	22.8341	22.1501	22.2928	22.0785	22.106	22.2627	22.3233	22.2831	22.8628			0.158412	0.0612926	0.0767716	-0.0592861	P63166
22.1968	20.8506	22.2631	21.064	21.0748	22.7952	22.3337	21.8885	22.2756	20.9878	20.6916	22.4861	23.0423	22.7881	21.9948	21.2595	20.8496	22.1968	22.8483	23.4074	22.3769	21.914	19.9895	22.9724			0.278446	0.314447	0.358661	0.474236	Q9R061
20.8156	20.1149	20.8502	20.523	20.7756	21.7725	21.6525	20.575	20.8186	21.3599	19.7466	19.7324	22.5931	22.4838	20.9737	21.0485	20.6945	21.283	22.3421	23.0418	21.9376	21.4239	21.0319	22.699		+	0.958918	0.704139	1.99937	1.4319	Q64378
21.5047	19.8936	20.1897	21.0699	21.1079	21.7887	21.6678	20.8992	20.755	20.0543	20.4669	21.2969	22.0727	21.2309	18.4833	17.0678	18.4181	19.2394	21.8133	22.0861	20.8862	19.5941	17.1627	20.5848			1.00744	-1.50706	0.275602	-0.502145	P28741
23.3618	23.4756	22.9182	23.2596	23.2157	22.979	23.1586	23.4805	23.031	22.2449	23.2977	23.4932	22.5158	22.9606	23.0598	22.8816	23.344	22.8747	22.6148	21.9291	22.4936	22.98	23.1766	22.0512			1.02994	-0.26223	1.19644	-0.576749	E9PVA8
21.1961	22.8117	22.4738	22.8289	21.694	23.257	21.8762	21.4045	21.8808	22.8427	21.97	22.1935	22.5792	21.7845	23.2243	23.9285	23.1028	23.7186	22.2156	21.4325	23.6583	22.7562	23.3333	22.791			0.787273	0.679427	0.969559	0.669856	A2AKX3
23.6942	23.7149	23.6809	24.1311	23.846	23.3648	23.1374	23.4633	23.8033	23.0376	23.9949	23.2752	23.1053	23.2974	23.6214	23.3758	24.0388	22.8163	22.7792	23.5434	23.0898	23.7178	23.677	22.2454			0.999278	-0.362794	0.45071	-0.276516	A2ASQ1
22.7862	22.9074	22.4552	22.5279	22.2092	22.8658	22.6226	22.9031	22.6023	22.7102	22.3489	22.958	22.3933	22.625	22.7258	22.3784	22.4846	22.7836	22.3733	22.4518	22.7085	22.3952	22.2841	22.7934			0.181457	-0.060133	0.815478	-0.189818	P48722
18.4845	17.5208	19.8864	17.1925	14.7343	21.2776	20.2787	18.8349	21.0047	19.9109	14.7807	20.0821	21.9872	20.4352	20.5346	18.6329	16.9623	20.9793	21.549	21.8649	21.1606	18.2454	16.6005	22.0728			0.759861	1.73924	0.37768	1.10019	Q6P7W0
21.9721	22.3602	22.9815	21.8116	22.0298	23.1854	22.1773	22.1365	22.9402	21.6372	21.8662	22.5507	22.6223	22.0607	22.9046	22.0605	22.1644	22.7778	22.435	22.6766	22.9396	20.9655	22.1877	22.9102			0.0531787	0.0416066	0.146182	0.134454	O70133
22.3351	22.1036	22.7591	22.0014	21.9119	22.8019	22.5124	22.0931	22.8924	21.2081	22.0407	22.454	22.5831	22.8522	22.77	21.9904	21.8981	22.8011	22.6743	22.8756	22.7479	22.0381	22.0229	22.7721			0.299448	0.163645	0.548854	0.321703	Q78PY7
22.2672	22.5184	22.9746	22.3532	22.251	22.8768	22.0351	22.45	23.0112	22.428	22.5281	22.9635	22.3122	22.0799	23.0077	22.1374	22.9046	23.048	22.3392	21.9313	22.3292	21.667	22.4084	22.4327			0.0666373	0.0414063	1.10253	-0.384686	Q61166
22.6872	22.9465	22.3794	22.6694	22.712	22.5541	22.4329	22.9644	22.4787	21.8619	22.7961	22.6499	22.3648	22.7119	22.3769	22.1187	22.5436	22.2067	22.3481	22.5706	22.0199	22.3806	22.4935	22.2199	+		1.36601	-0.271003	0.521756	-0.19189	B2RY56
20.5843	15.7894	19.2125	19.031	14.8357	20.742	20.7071	18.5105	19.7541	20.0956	14.7091	21.0575	21.7196	20.8749	22.3456	21.4294	19.9756	21.8451	21.672	21.397	22.4585	21.6171	19.7768	22.3126	+	+	1.72904	2.99922	1.37043	2.40003	P24288
22.4945	23.2283	23.0826	22.7069	23.5047	22.8532	22.4903	22.8372	22.8284	23.8176	23.1154	22.7185	22.6237	22.9426	22.8467	22.699	22.7239	22.3752	22.1618	22.8114	22.5786	22.3032	22.9358	22.5422			0.870619	-0.276519	1.02257	-0.412389	O35215
17.0841	16.4357	18.3623	19.9587	14.387	18.5928	18.2015	17.022	18.9509	21.6443	14.1408	18.043	21.4363	19.1547	21.1273	19.4793	17.7202	19.6291	20.1525	20.4594	22.9016	17.213	17.3955	23.2912	+		1.39579	2.28771	0.80602	2.23509	Q8BX10
21.8991	23.905	21.4761	21.2852	20.4986	21.5947	22.1136	22.5494	21.9096	21.4287	19.4791	20.9369	22.5983	22.543	21.2065	21.6335	19.4289	20.8691	22.568	23.3893	20.9163	21.958	19.2215	21.1418			0.245563	-0.396582	0.0629538	0.129583	Q96DY5
22.6858	22.84	21.9586	22.7687	22.794	22.1596	22.5207	22.5778	22.4523	22.3537	22.6195	22.618	22.2222	22.4712	22.6079	22.4208	22.6045	22.4824	22.2429	21.7173	22.5099	22.8157	22.493	22.2645			0.157729	-0.0662807	0.569284	-0.183117	Q9WUA2
20.52	20.3041	20.7538	20.7074	21.2953	21.5161	21.3249	20.5728	21.2161	20.8207	20.82	20.7431	22.0458	21.7413	20.9223	21.1789	21.1362	20.6342	21.9382	22.5984	21.1645	21.5105	20.9568	22.3431		+	0.77913	0.426989	1.77132	0.835636	Q9WV03
22.3285	23.1354	22.0436	22.4521	22.8695	21.0883	22.4222	22.7868	22.157	21.8056	22.2009	21.517	22.4323	22.5074	22.07	21.9872	21.805	21.7532	22.6106	20.8023	21.4673	22.4375	22.2297	22.3932			0.305982	-0.227083	0.185199	-0.158154	Q61584
22.5172	23.2877	22.6333	23.1985	23.7564	22.5099	22.615	22.9531	22.9153	24.1644	23.7841	22.842	22.3726	22.817	22.959	23.4848	23.549	23.0578	22.3833	22.4638	22.653	23.3746	23.7395	22.8867			0.0747704	0.0562032	0.402456	-0.295523	Q9ES97
23.7645	23.8089	22.9264	22.9334	23.6144	22.9319	23.537	23.8214	23.424	20.9664	23.482	22.8643	23.2993	23.1412	22.0262	21.3964	22.3605	22.658	23.5414	23.4011	21.4883	22.0905	22.1696	22.2487	+		1.49	-0.849678	0.450884	-0.525922	Q8BHB4
22.5477	22.6938	22.8712	22.5391	23.1034	22.3477	22.0443	22.4634	22.8544	22.8286	23.0552	22.581	21.7228	22.3129	22.7924	22.9983	23.1543	22.7778	21.7576	21.5096	21.908	22.7797	22.8668	22.0797			0.0878818	-0.0573785	0.99701	-0.487587	Q9WVA3
23.1284	23.8108	23.1631	23.1567	23.3185	23.3266	22.8238	23.3466	23.2709	23.7065	23.4271	23.611	22.0205	23.0141	23.0033	22.6244	23.2754	23.4628	22.4875	21.7663	22.6355	22.6534	23.107	22.4626		+	0.972867	-0.417281	2.50837	-0.845607	P97807
21.7361	22.092	21.0823	21.8009	22.049	22.2416	21.855	21.6035	21.5648	21.4973	21.8629	21.8428	22.0737	21.835	21.65	21.2932	21.6567	21.1005	21.8212	22.5728	21.6333	21.5584	21.1626	22.0658			0.493272	-0.232117	0.188333	0.0979373	O55201
19.4277	20.7714	20.6682	18.7546	17.6005	20.2446	20.9458	19.385	19.84	19.1485	15.5829	19.9197	21.9684	21.6886	19.869	20.055	15.9739	22.2207	22.0928	22.4519	21.3334	18.3211	15.8902	22.3049			0.282845	0.718072	0.43644	1.26207	P83917
21.641	20.5998	20.6224	20.8631	20.1078	20.7236	21.7932	21.0405	20.8589	21.1249	20.2131	19.8171	21.9126	21.7617	21.2543	21.6347	20.7258	21.1406	22.1174	22.2106	22.0163	21.6631	20.6868	21.8155	+	+	1.39594	0.64532	1.55956	0.943676	Q8CDN9
22.3222	23.2782	23.3701	23.0083	22.3071	23.4041	22.3098	22.7095	23.3744	23.0529	22.4991	23.6134	22.034	22.6628	23.4101	23.0907	22.9259	23.5077	22.0978	22.0105	23.173	22.1243	22.8877	23.0907			0.0110568	-0.00980822	0.584506	-0.362494	Q9CWZ3
23.3163	23.2033	23.1558	23.3495	23.2916	23.189	22.7699	23.1494	23.0352	22.7966	23.079	22.8425	22.5858	23.1682	23.9945	23.7708	23.694	23.6218	22.3275	21.8339	23.5153	23.3774	23.4267	22.7629			0.495474	0.221579	0.0919651	-0.0715036	Q01320
22.1369	23.1008	22.7323	22.4597	22.9818	21.3756	21.6966	22.2077	22.6405	22.7224	22.5248	22.4099	21.6539	21.808	22.4372	22.5868	22.4554	22.3106	21.5623	20.8784	20.8714	22.2453	22.6624	21.1725		+	0.377183	-0.255879	1.3946	-0.801609	Q9Z1R2
20.8983	19.9387	19.9995	19.8034	20.2948	21.2356	21.3552	20.1844	19.7233	20.2347	19.8013	20.18	22.3462	20.7142	19.3606	20.2837	19.3849	20.2723	22.2484	22.8167	21.3015	20.3444	19.9165	21.613			0.0218322	0.0319503	1.28753	1.12694	Q3U5Q7
21.9557	23.359	22.3635	22.7396	23.2914	22.5339	22.1121	22.4936	22.4691	23.1173	22.9056	21.9266	21.9182	22.3059	22.8484	22.6142	22.808	21.8106	21.6095	21.7396	21.6868	22.3605	22.3606	22.2759			0.541218	-0.322964	1.21196	-0.498525	O35182
21.1826	18.0773	21.2053	20.8922	19.2941	22.6155	21.8443	19.9628	21.2269	20.6952	19.9028	21.955	22.2034	21.9072	20.4572	19.4457	18.7552	21.316	22.2354	22.5382	21.8982	19.3797	16.9802	22.2432			0.0565849	0.136301	0.0182525	-0.0519892	Q8K2T1
22.7122	22.3044	22.7978	21.811	21.2438	23.3198	22.2159	22.6922	22.7208	22.9327	22.1241	23.2467	22.0839	22.8446	22.3639	21.6728	20.0491	23.2828	21.7182	23.2478	22.0823	21.8562	20.8661	22.9361			0.235579	-0.315318	0.694625	-0.53763	O35381
21.5885	16.5647	23.0395	20.7919	22.4254	24.2124	22.1661	21.1487	23.5696	22.7273	21.9596	25.8602	22.811	22.9024	23.7941	21.0589	22.3296	21.4456	22.8037	22.9669	23.7672	21.3661	21.9593	22.5311			0.365395	0.953236	0.178219	-0.339541	Q91XU0
21.7233	22.1	21.5896	22.4301	21.7945	22.2782	21.9652	21.8298	21.7429	22.3464	21.9669	22.0891	22.2418	21.9607	22.2149	22.8316	22.1409	22.4957	21.9707	22.0792	22.1278	22.2888	22.1608	22.5975			0.971903	0.328322	0.935247	0.214063	Q61335
22.0124	22.0494	22.5152	22.3098	22.0778	22.6546	21.7657	21.8553	22.6837	22.2612	22.4224	22.6096	21.7598	22.1556	22.5939	22.4608	22.3597	22.4453	21.923	21.9843	22.5638	22.307	22.232	22.1713			0.0567322	0.0259908	0.147246	-0.0694017	O09172
21.7505	21.4193	22.0068	21.528	21.0658	21.9337	22.1302	22.0328	22.1475	22.0392	21.2776	22.5064	22.1312	22.5579	22.6804	21.7151	21.4257	22.5472	22.4458	21.739	22.7413	21.8689	21.9148	21.3358			1.2803	0.558907	0.0191506	-0.0146685	Q80VD1
23.2592	23.8068	22.0491	23.5404	23.7978	21.2849	22.6645	23.511	22.978	23.307	23.7704	22.9827	22.4783	23.1182	22.9418	23.7604	23.9163	21.8958	22.6271	19.786	22.0972	23.7998	23.1621	22.8627			0.041459	0.0620842	0.698444	-0.813121	Q6XBJ3
21.8806	22.2853	22.5461	22.3867	22.8804	22.7687	21.8914	22.513	22.4359	22.3062	22.7406	22.5399	22.4791	22.5732	22.4862	22.5367	22.4921	22.0826	21.9998	23.0757	22.2995	22.4822	22.2736	22.9089			0.034803	-0.0163116	0.201549	0.102113	P97494
21.3288	21.6539	22.2164	22.1784	21.9122	22.0432	21.4875	21.7727	22.4736	23.0221	21.9231	21.5673	21.9327	22.0082	22.8993	22.7731	22.5563	23.0887	21.8733	22.626	22.3838	22.148	22.6079	22.8642	+		1.67508	0.654218	0.668729	0.376179	Q9JHU9
22.891	23.8137	22.9526	23.2835	23.7085	22.5643	22.6866	23.2785	22.9083	22.8836	23.7656	22.3807	22.0135	22.8478	22.53	22.6904	23.2543	22.3942	22.4589	22.9538	22.4731	22.7827	22.9939	21.7343			1.28034	-0.580544	0.799068	-0.417744	Q91WN1
21.8529	22.1116	22.9369	22.3419	21.8763	21.9849	22.0227	22.0205	22.7204	22.7582	21.7019	22.7234	22.4567	22.0439	23.1454	22.2817	22.1443	21.933	22.1603	22.5948	22.922	22.4807	22.2233	22.4236			0.256878	0.150097	0.275098	0.142942	Q6P5H2
22.9072	22.9658	22.4992	22.732	22.5211	22.0495	22.7193	22.9143	22.7516	21.5292	22.8059	22.8751	22.1574	22.2741	22.356	22.1458	22.5214	22.4025	22.2525	21.9981	21.8183	22.3649	22.473	21.6148			1.15291	-0.302936	1.13852	-0.512341	Q5SWU9
22.4289	23.6136	22.9703	21.9794	22.3081	22.436	22.6076	22.731	23.0443	21.5503	22.6621	22.4959	22.6574	22.4777	22.6407	21.5097	22.4219	22.8046	22.8343	22.4937	22.4969	21.2439	22.2213	22.1437			0.286221	-0.204038	0.414539	-0.276229	Q8K4Z3
22.5596	23.042	22.9509	23.1877	23.1367	22.8153	22.5889	22.9461	23.2581	22.5998	23.2523	23.1209	22.1062	22.1082	23.1067	22.7821	22.9193	22.7082	22.1122	21.3485	22.9525	22.6899	23.0096	22.1756			0.896486	-0.326928	1.15023	-0.579623	O55222
21.6813	20.8639	22.3131	21.1917	20.9875	22.9736	21.7012	21.5536	22.4471	21.918	20.5621	22.4693	22.3188	22.5675	22.3187	20.9986	20.7056	22.0565	21.9396	23.2657	22.4734	21.2704	20.459	23.1408			0.131138	0.159058	0.248047	0.316264	P45878
20.9265	20.2712	20.4493	20.8477	19.3989	21.3446	21.7921	19.9769	19.997	22.0563	20.0649	20.9202	22.1117	21.7894	20.8616	21.6405	19.6619	21.2856	21.859	22.6296	21.5764	22.1947	20.1928	22.1291			0.794726	0.685398	1.0346	0.962334	Q63850
22.4697	22.5182	22.8564	22.7363	21.6009	22.9215	22.4983	22.5655	23.0069	24.1177	21.8078	23.0992	22.2911	22.4792	23.3533	23.3173	22.752	23.3165	22.45	21.6974	23.424	22.9017	22.7487	22.9078			0.751556	0.40105	0.160143	-0.160981	Q9R1P3
21.1473	21.4816	16.4192	20.3024	19.6947	21.4641	21.4798	21.2556	19.1174	20.428	20.1904	21.0006	21.9442	20.8197	20.5733	20.9213	20.0072	18.9785	21.5204	21.9763	16.5325	21.032	20.7232	16.4993			0.209007	0.455817	0.352417	-0.864681	Q91VE6
21.1657	20.9952	21.3285	20.7409	20.0209	21.821	21.6184	21.5802	20.9437	21.985	20.3107	20.7774	21.8649	21.5083	19.9341	20.1283	19.0484	20.7287	21.143	22.0594	20.3672	20.2195	19.0077	21.9094			0.446678	-0.476576	0.343045	-0.41819	Q8R3Q6
21.7029	21.4094	21.7945	21.579	21.2895	21.9441	21.9809	21.6846	21.8958	22.0131	21.2188	21.7071	22.4259	22.1808	22.1778	21.8216	21.658	21.8967	22.0557	22.2789	22.4674	21.9734	21.5505	22.6256	+		1.6266	0.406911	1.18128	0.40853	Q9WVJ2
20.0071	14.0822	20.4617	20.6733	18.7868	21.2992	21.1389	19.7337	21.3333	22.2625	18.47	15.9102	22.0446	22.0467	21.1309	21.4863	20.8548	21.5709	22.0379	22.5394	21.5808	21.667	21.1372	22.1032			1.20243	2.30399	1.20444	2.03613	Q99L27
22.2695	22.5662	22.3766	22.0205	22.6748	22.4234	22.3188	22.2336	22.3289	21.7582	22.5483	22.3496	22.4202	22.1774	22.3688	22.0217	22.7063	22.4022	22.3934	22.3661	22.2345	22.32	22.4682	22.2413			0.110036	-0.0390813	0.305091	0.0809854	Q9EPU0
21.4426	21.2132	20.0299	21.3742	21.8606	21.714	21.9764	21.2357	21.4571	20.7943	21.2807	21.5137	21.6471	21.6564	20.9921	21.1119	20.8537	21.0215	21.6415	21.5119	20.7677	22.125	20.3441	22.553			0.070595	-0.0586354	0.11638	0.114215	Q9CQF3
22.4649	21.9825	21.6886	21.9902	22.4596	20.8368	22.3792	22.2702	22.2643	21.9891	22.2619	22.0283	21.314	22.0676	21.1512	21.4413	21.3357	20.8888	21.6663	22.2907	21.8077	21.9992	21.375	19.4899			1.00971	-0.537354	1.01689	-0.760735	P56376
21.9738	21.7844	21.6067	21.5604	22.0959	22.3667	22.1044	21.8058	21.8906	21.218	21.9165	22.0068	22.3415	22.2829	21.6952	21.4489	21.7218	21.5314	22.2986	22.7549	21.9535	21.8333	21.8911	22.3368			0.115101	-0.0610259	1.01712	0.354344	P24527
22.354	21.8363	21.9996	22.1834	22.3149	22.2221	21.8822	22.1315	22.3277	22.5915	22.0144	22.1117	22.1982	21.9951	21.9919	22.1272	21.8383	21.5871	22.0401	22.3113	22.1417	22.2039	21.7562	21.9877			0.865001	-0.195404	0.352544	-0.103025	Q9QXA5
20.7964	22.2457	17.9306	22.1712	21.9474	17.7747	18.7427	20.7218	20.1796	20.9209	22.5487	18.2635	17.7579	16.8575	19.6542	21.629	22.8505	19.6778	21.1073	17.0085	20.6702	20.7184	22.5646	18.7058			0.244306	-0.739838	0.0344027	-0.100409	Q3UYV8
22.0934	22.0244	22.6259	22.4062	22.2795	21.8501	21.9919	22.1371	22.3954	22.4968	22.5508	22.1422	21.7194	21.8529	22.4567	22.1472	22.4872	22.3757	21.9084	21.9786	22.2787	22.2397	22.3042	19.7563			0.0841423	-0.0400785	0.657684	-0.541373	P40336
22.9144	23.6415	23.2957	22.0052	23.4339	22.1548	22.4603	23.3859	22.9198	21.5157	23.3436	22.1937	22.456	22.5168	22.3467	21.5923	22.3199	22.043	22.6046	22.7983	21.8426	21.7674	22.6247	22.1972			1.29481	-0.695132	0.442915	-0.330706	Q9JM14
23.1702	24.435	23.8789	23.6438	24.311	22.6776	22.8149	23.751	24.0705	22.7647	24.4915	23.387	21.3836	22.6494	24.1905	23.7405	24.4522	23.7215	22.1958	20.0573	23.5888	23.0791	24.5706	21.7806			0.254071	-0.329794	0.735513	-1.0012	Q9CQL1
22.2216	21.4518	21.0771	21.5007	20.4866	22.0409	21.9703	21.7386	21.4194	21.4066	21.119	21.6998	21.687	21.7518	21.7738	21.6302	21.447	21.6446	21.6306	21.2691	21.9324	21.9644	21.6873	22.3415			0.317439	0.192603	0.63308	0.245255	Q8VCT3
22.0242	22.0903	22.1446	22.554	22.4988	22.6629	22.1637	21.8894	22.5533	22.4368	22.5485	22.4342	21.8991	21.6766	21.9679	22.2092	22.2419	22.1485	21.6201	21.1437	22.2033	22.4529	21.985	22.2083			1.23503	-0.305289	0.996745	-0.402093	Q9DBF1
20.8631	21.2917	20.3203	21.7326	15.6151	21.1934	21.3388	20.188	20.2617	21.9568	17.4423	21.0677	21.6374	21.0003	21.3986	20.9693	17.6167	21.7253	22.0498	21.4197	22.556	19.4837	18.3756	22.9814			0.198736	0.555218	0.342536	0.768435	Q6P1E8
21.6177	20.8441	24.5465	23.215	21.5468	21.8188	21.4531	20.8816	24.5339	24.126	21.3944	22.0768	21.6088	21.4381	25.6802	24.4179	22.8832	22.2454	21.8106	21.8311	25.833	24.2942	22.4611	22.8243			0.400768	0.780815	0.379982	0.764787	P37804
22.7911	22.488	22.6336	23.1441	22.9506	22.8131	22.7036	22.6951	22.7095	23.2871	23.1008	22.6565	22.1741	22.3597	22.2145	22.9231	23.0919	22.7635	22.2704	21.7494	22.1848	22.7638	23.184	22.3492			0.567436	-0.215611	1.07606	-0.441843	P47226
21.3162	21.9883	21.8493	21.2674	21.6922	21.9359	21.2457	22.2001	21.807	22.3531	21.3042	21.7729	22.0923	21.6293	21.6019	21.6698	22.1469	21.7734	21.9186	22.3473	22.1537	21.8077	22.269	23.2778			0.405459	0.144041	1.01013	0.515176	P15532
23.2018	23.5874	23.2386	23.0915	23.4949	23.1051	22.8475	23.6524	23.5342	22.0883	23.2856	23.7417	23.0129	23.1672	22.9874	22.4624	23.4822	23.0841	23.242	22.8488	22.7171	22.8285	23.2966	22.397			0.84482	-0.253853	0.491792	-0.30326	O88544
22.4694	22.4632	22.5101	22.4819	22.4487	22.0448	22.5683	22.6108	22.5158	22.0558	22.2788	23.0081	22.4386	22.623	22.9259	22.4824	22.6411	22.3496	22.4287	22.4455	22.7011	22.7233	22.5454	22.254			0.836648	0.173786	0.0232692	0.0101067	Q61595
22.018	21.6853	22.3913	22.1534	22.7144	22.744	22.3094	21.9797	22.9613	23.3032	22.4692	22.0414	22.2069	22.0516	22.2989	22.1369	21.843	22.3073	22.2834	22.3828	22.8084	22.3859	22.0215	22.6407			0.345412	-0.143658	0.144622	-0.0902758	O08807
20.2263	20.5304	17.8308	20.8763	19.0016	15.6933	20.3777	20.8265	17.6067	23.1462	18.9907	17.3053	22.157	22.0952	17.8643	21.5225	20.0697	20.5055	21.7687	22.2844	18.8101	21.2568	20.4339	16.5972			0.852235	1.67591	0.149968	0.482997	Q9EQS9
22.3958	21.8161	22.0285	21.4662	21.8429	21.9954	22.1592	22.2888	22.1376	21.1498	21.6884	22.1245	22.3688	22.1222	21.9747	21.1823	21.2501	21.5851	21.9345	22.2723	22.0063	21.593	20.5225	21.6311			0.331403	-0.176981	0.391101	-0.264752	Q99MR6
16.6179	15.5422	18.6711	17.9802	14.159	19.9973	17.6488	15.1899	19.228	18.9747	18.3574	15.6693	21.1765	20.0136	20.098	18.2067	10.9578	19.1609	20.484	22.4387	20.8869	19.5419	17.4258	22.395		+	0.266569	1.10763	1.80072	3.01736	Q6ZPT1
21.639	21.8146	21.2277	21.5044	21.9048	21.1699	21.6473	21.774	21.3743	22.4697	21.9803	21.3542	22.0246	21.8476	21.0155	22.1354	21.7975	21.4559	21.8137	22.3057	21.2876	22.0066	21.9948	22.1137			0.360406	0.169356	0.295915	0.153706	Q99LP6
21.2264	19.4009	22.2498	21.475	20.4964	22.5822	21.5669	21.1177	22.0116	20.455	19.4323	22.1318	21.6785	21.336	22.623	21.8844	20.8823	22.4476	21.4021	20.522	22.2195	20.8924	20.8597	22.6749			0.49208	0.570203	0.234184	0.309218	Q9DBH5
21.9273	21.8152	21.2046	21.8898	22.7506	22.0069	21.9907	21.8869	22.4616	21.5016	22.9063	21.2834	21.9537	22.1783	21.1124	21.0045	21.7826	20.7677	21.4958	21.923	21.2211	21.8938	21.7383	21.0064			0.784249	-0.465857	0.842321	-0.458668	Q91V09
21.4109	20.1672	21.7642	21.1265	19.8356	23.1396	21.6503	20.6127	21.1113	21.9204	19.5847	21.3686	22.2212	21.5345	21.5019	21.025	19.4944	22.3636	21.6596	21.7078	21.5575	21.3582	20.07	22.7831			0.0652322	0.116093	0.451665	0.481377	P54103
22.1943	20.8232	21.6135	21.4891	21.3992	22.1748	21.9305	21.469	21.5831	21.4174	20.9131	22.1728	22.0993	22.0856	21.5272	21.2397	20.7006	22.0926	21.8173	21.6592	21.9821	21.6496	20.6331	22.2297			0.00918375	0.00851313	0.105842	0.0808331	P70318
21.4318	20.6749	21.3252	21.3638	21.629	21.7868	21.4721	21.0796	21.3634	21.1775	21.3669	21.3422	22.1572	21.1941	21.479	21.0547	21.4246	21.381	21.7636	22.238	21.1522	21.4407	21.0155	22.138			0.139811	0.0798448	0.788364	0.324402	Q8C854
22.8897	23.6603	23.1281	22.9461	23.5529	22.5853	22.746	23.1997	23.3438	21.8089	23.7759	23.2779	21.8101	22.5685	23.1895	22.4713	23.4939	22.8699	22.3087	21.1099	23.0323	22.6388	23.5471	21.7735			0.674879	-0.393195	0.702049	-0.623647	P13439
21.6758	21.3702	20.4944	21.0127	21.3245	21.6149	21.6682	21.4314	20.49	21.3339	20.733	21.1533	21.8342	21.537	19.9085	20.4206	19.9018	20.6365	21.7096	22.0288	20.7522	20.6916	19.9216	21.7442			0.739397	-0.542348	0.00572886	0.00637945	Q3V3R1
18.918	14.6008	19.5775	16.0225	13.6161	21.9494	21.2035	14.5585	20.0134	21.1061	16.1074	19.3639	22.4886	21.9374	20.5657	19.8538	17.9001	21.7349	22.3638	22.7735	21.1169	18.9996	16.1265	22.5624			1.29656	3.29941	0.614972	1.93165	P11531
22.4529	21.0288	21.9592	21.3731	21.7304	21.9903	22.068	21.9389	22.3671	22.3373	22.0573	22.1715	22.2171	22.3636	21.8672	20.9531	21.3203	21.6673	22.1847	22.5899	21.9959	21.7609	22.1417	22.2854			0.0283916	-0.0243832	0.00783504	0.00305398	P05524
22.9347	23.5147	22.8197	22.4886	22.9209	22.6043	22.6454	23.141	23.0415	20.9897	22.9487	22.4568	22.4109	22.6363	23.3604	22.871	22.7225	22.9644	22.4853	22.7312	22.7048	22.8042	22.7184	22.3114			0.100251	-0.0529114	0.0986222	0.0887101	Q921T2
22.2175	16.9352	21.5738	20.3714	21.0175	23.3267	22.3656	20.9666	21.6256	20.678	19.8894	22.5411	22.04	21.8226	22.2927	21.293	21.0985	22.4297	21.5907	22.2924	22.1665	22.0765	21.2209	22.9919			0.467307	0.922416	0.758428	0.712116	Q9DBZ5
21.8938	21.4941	21.7622	21.3576	21.6889	21.659	21.4305	21.4904	22.0223	20.78	21.7588	21.9316	21.864	21.8057	21.5158	21.6344	21.5998	21.7074	21.724	22.3385	21.5506	21.5253	22.227	22.1371			0.192008	0.0452607	0.768023	0.348142	P84096
22.1366	22.1771	21.4581	21.1893	20.9736	22.3999	22.2289	22.0984	21.6176	20.3058	20.8267	22.5502	20.2623	21.9347	20.9698	20.7445	20.9509	21.7894	21.3294	20.7688	21.7054	21.3255	19.957	21.7112			0.939621	-0.613832	0.496033	-0.47171	Q9EQP2
21.971	21.8063	21.9944	21.8192	20.5657	22.4585	21.7487	22.1976	22.0825	21.1655	21.2589	21.9005	21.9989	21.7049	22.1049	21.3536	21.2381	22.3427	22.2258	21.697	22.383	21.5311	21.0332	22.4825			0.0235411	0.0213486	0.23779	0.166475	P23591
21.0307	19.9198	20.8574	20.3854	19.6756	22.8774	21.7904	20.6383	21.2511	21.6473	19.6873	21.3586	22.7645	22.0476	21.1835	20.711	19.9666	21.922	22.6932	23.1266	22.5826	21.4725	20.2672	23.782			0.483264	0.641496	1.19163	1.25852	Q3THS6
22.4747	21.9935	21.5664	21.1301	21.8608	22.0526	22.0833	22.3372	21.138	21.8939	21.4858	22.5599	21.783	21.7759	21.4329	21.0794	21.288	21.6589	21.4407	22.7736	21.4106	21.9991	22.161	22.5835			0.82249	-0.343326	0.182514	0.14509	Q6Y5D8
22.2098	23.6629	22.2851	22.0795	22.0405	21.9385	21.8697	23.1204	22.4284	21.6818	22.5652	22.4311	21.7915	22.3455	21.6412	21.5432	22.3665	22.2618	22.3154	22.8678	21.7504	21.0492	22.2388	22.409			0.613651	-0.377782	0.319935	-0.244313	Q922Y1
22.3925	22.3207	22.7221	22.0404	21.9859	22.6364	22.0645	22.5827	22.9532	21.7997	21.7837	23.3253	22.2781	23.2347	22.6321	20.9698	21.6101	22.2194	22.4862	23.226	23.0533	22.0786	21.6423	22.683			0.229718	-0.192322	0.116829	0.110061	P51855
22.3034	22.1042	22.1868	22.0295	21.33	22.2504	21.9938	22.508	22.4639	21.6801	21.9705	22.7106	21.7856	22.1476	22.4924	22.0497	21.9805	22.2632	22.0892	21.2299	22.3551	22.2106	21.6382	22.1401			0.195023	0.0858037	0.568779	-0.277298	O88545
21.3612	21.7407	22.0262	21.6716	18.6071	23.4919	21.9377	21.0477	21.9204	23.6838	20.1048	22.1155	23.4796	21.8449	22.3542	22.4118	20.35	22.9876	22.6842	22.5392	22.6075	21.8069	21.3576	23.939			0.443559	0.754891	0.547822	0.6874	Q60662
21.7434	21.7213	21.118	21.0465	20.6408	21.4572	21.545	21.8739	20.803	20.4611	20.2134	21.7688	21.8666	21.9628	20.797	20.2836	20.8381	21.5523	22.0233	22.5685	21.3007	20.7844	20.7032	21.5962			0.0797204	-0.0711168	0.427266	0.385185	Q9D0L8
21.3027	21.0638	21.2027	21.5399	21.6962	21.2306	21.5177	21.2167	21.4066	21.854	21.5816	21.0095	21.4456	21.7539	21.2787	21.3207	21.1119	20.8927	21.4405	21.6296	20.8821	21.5792	20.6041	21.4261			0.0938375	-0.038716	0.364508	-0.170766	Q9CW46
22.4423	21.7682	22.5616	22.3805	22.3795	22.9406	22.4553	22.3369	22.89	21.8547	22.1544	22.5323	22.0944	22.5601	22.7764	22.2089	22.3137	22.5956	22.0476	21.7541	22.5819	22.5088	22.3395	22.7766			0.0234894	0.0127188	0.0615416	-0.035848	O55029
19.9134	21.9505	19.5459	19.5083	21.0899	18.8954	21.6209	21.3984	18.9286	16.6953	20.9945	19.4202	22.3119	21.9223	18.07	19.4111	21.1998	20.4556	22.5881	22.8851	16.2865	20.3195	21.1688	20.9797			0.207478	0.411199	0.298617	0.861645	P70349
22.1643	23.7551	22.4771	22.2643	23.7057	21.8751	22.1625	22.5841	22.3482	22.3142	23.4734	22.2975	22.2022	21.9363	21.7155	22.3582	22.7127	22.2134	22.3171	22.4961	21.6607	21.9638	23.0783	22.1176			0.737246	-0.517215	0.42083	-0.257727	Q99MD9
22.2293	21.0007	21.9076	20.0655	21.9114	22.6359	21.793	21.9709	21.7049	17.4844	20.9664	21.9576	22.3586	21.6679	21.1472	18.933	20.4561	21.6143	21.9019	22.7253	20.1966	20.4524	20.5361	22.292			0.442185	-0.595563	0.174971	0.371184	Q9ERH4
20.9538	21.0259	21.3631	20.9559	19.9834	22.0291	21.3143	21.3068	21.1107	22.4994	19.6969	21.4391	21.839	21.3395	21.4062	21.8533	20.5978	22.2935	21.5063	22.8505	21.5919	21.6503	20.9777	22.7626			0.712465	0.503001	0.708161	0.66202	Q9QZM0
18.7577	20.1669	20.661	19.5814	20.2852	20.0765	20.4594	19.9316	20.4379	15.1372	19.5614	17.8557	22.186	21.8548	21.157	20.646	19.4574	20.7284	22.3591	22.3995	22.3486	19.1117	20.6174	22.6056	+	+	1.31508	1.08349	1.58617	2.67644	Q9WTU3
22.021	22.8289	22.0875	22.452	22.5837	22.356	22.0907	22.398	22.1625	22.3224	22.5023	22.0175	22.2016	22.2759	22.2579	22.3064	22.6852	22.1691	21.8601	21.8593	22.0754	22.2804	22.4335	22.2089			0.199422	-0.0721296	0.502282	-0.1293	Q6PDQ2
22.2979	21.4996	22.7428	22.2535	21.8087	22.9973	22.5752	21.7696	22.474	22.5433	21.4534	22.4142	22.5596	22.6093	22.6603	21.9851	21.4214	22.7852	22.1387	22.7052	23.0532	22.4347	21.0652	22.8776			0.0822823	0.0701974	0.199567	0.174119	P51960
22.9605	22.8673	22.3465	22.8538	22.9904	22.2	22.3532	23.0361	22.413	22.4679	22.9571	22.6184	21.9692	22.2913	22.147	22.5037	22.8698	22.3288	22.0371	21.8313	22.0096	22.4415	23.0037	22.614			1.03898	-0.351446	0.763446	-0.318061	Q9QYF1
20.4223	18.3728	20.698	19.4567	18.7057	21.296	19.9396	19.6106	21.3164	21.3171	19.011	20.7787	21.1784	20.3681	21.7527	21.4622	17.6888	21.1661	20.8268	21.0614	21.1983	21.1094	19.5111	18.8413			0.468971	0.777466	0.0612722	0.0958277	Q8BP92
23.4856	24.0048	23.595	23.5129	23.4785	23.1106	22.9272	23.7566	23.6031	23.0063	23.5999	23.3038	22.1145	22.8459	23.649	23.2693	23.7712	23.4678	22.0691	21.6985	23.2652	22.9584	23.5354	22.2307		+	0.614603	-0.344944	1.31268	-0.739929	Q04750
21.641	20.613	20.6196	21.3535	20.2913	20.966	21.7166	20.9826	20.9634	21.4084	19.6054	20.5014	22.3805	21.9683	21.0689	21.0227	20.4595	20.5381	22.2772	22.2001	20.9978	21.3937	20.4587	21.2364			0.387364	0.325604	0.684503	0.564357	P27671
22.5601	22.9047	22.8368	21.7375	22.7736	22.652	22.4564	22.9746	22.7357	21.3242	22.1941	22.7266	22.4538	22.9104	22.7746	22.0572	22.4938	22.7808	22.5838	22.6343	22.4775	22.1541	22.4685	22.4505			0.00149723	0.000958125	0.0875536	0.0595249	Q9CR16
22.6682	21.5678	22.8585	22.4026	21.5968	23.0553	22.0111	21.0112	22.529	22.7994	20.8723	22.1014	22.5704	21.7306	22.4333	21.5872	18.0416	21.6719	21.5643	21.7416	22.0281	20.7746	15.8363	22.8213			0.715598	-1.01906	0.476086	-1.09305	Q8R179
20.7822	19.6929	21.5665	18.3608	18.0714	22.1291	19.945	17.566	20.9584	20.4489	15.2831	20.9337	21.8823	21.0742	21.6825	19.6837	17.4602	21.3568	20.8131	21.6009	21.4958	19.4817	17.6355	22.158			0.172212	0.422822	0.56049	1.34167	O08992
20.9278	20.6346	20.5817	20.6243	20.211	21.7723	21.4246	20.2516	20.7171	22.0387	19.702	20.3778	21.7034	21.0235	20.2196	20.1503	19.7686	21.0558	21.6309	21.6913	20.0897	20.031	19.2692	21.6682			0.146406	-0.138456	0.0135653	-0.0219498	O54879
22.1252	22.1969	23.1791	22.1849	21.9237	23.1526	22.4264	22.7098	23.0005	22.6903	21.9852	22.7159	22.1163	22.511	23.0682	21.8245	20.863	22.9716	22.2269	22.1058	23.1498	20.749	21.2308	23.2053			0.240228	-0.23462	0.533977	-0.476753	Q62193
22.4472	23.56	23.4912	22.7349	22.576	22.6248	21.9905	23.0165	23.3643	22.0229	22.791	23.1442	21.9037	22.4136	23.6982	22.8683	23.1718	23.1699	22.2243	21.4592	23.4026	22.5752	23.109	22.7572			0.0374426	-0.0347757	0.139978	-0.133649	Q5FWK3
22.2978	21.538	21.2487	21.1281	20.4735	22.3666	21.9928	21.9228	21.465	20.904	20.3721	21.9611	21.9668	22.1508	21.4269	21.1723	20.7028	21.3726	21.616	21.2606	21.7884	21.8332	20.4186	21.783			0.0418238	-0.0434163	0.0132683	0.0136518	Q91VK1
21.8859	23.0647	21.5763	21.7705	19.5406	22.8316	21.7738	22.7407	21.5343	20.0452	20.529	22.7031	22.1717	22.688	22.2087	21.2794	21.5484	23.0333	22.0699	23.217	22.093	21.5335	21.2406	22.8907			0.276373	0.376661	0.546101	0.619738	P0DOV2
23.3582	24.3755	23.8756	23.4511	22.8947	22.8264	22.6452	23.9357	23.8064	24.0101	23.4318	24.1865	21.9916	22.9143	24.1052	23.6533	23.8928	23.8374	22.3586	22.4813	23.3974	22.8929	23.9738	22.3818			0.0569746	-0.0645196	1.24027	-0.754963	Q9R1P0
19.2409	20.4556	18.7302	17.4889	17.1221	18.6619	21.1512	20.2877	19.4972	16.9082	18.7478	14.7921	21.7949	21.6771	17.6826	16.5613	19.2373	14.7927	22.1372	22.8806	21.0229	19.7329	17.8085	21.1942			0.00208957	0.00770887	1.02247	2.23202	Q6P2L7
21.5639	21.5628	21.7595	21.6439	21.7094	21.8874	21.6029	21.4809	22.3338	21.7171	21.8799	22.2282	21.6321	21.4123	21.7037	21.0324	21.3722	21.7765	21.4002	21.3323	21.7117	21.3112	21.3329	21.4991		+	0.865314	-0.199608	1.78666	-0.442569	Q99KK7
21.585	21.5988	21.6518	21.8018	22.1231	22.2614	21.7265	21.7112	22.0636	22.3202	22.0824	21.9575	21.6029	21.9425	21.757	21.9124	22.058	21.8827	21.4467	21.7486	21.9481	21.3905	22.1869	22.4673			0.0594364	0.0222381	0.236192	-0.112172	P55264
22.7113	23.6849	22.9503	22.588	22.5618	22.7256	22.6269	22.8412	23.169	22.5067	22.8957	23.1271	21.6538	22.1992	23.2574	22.9809	23.0907	23.5462	22.4553	20.8882	23.0341	22.495	23.1818	22.0916			0.0898485	-0.0822948	0.733939	-0.50343	O35593
23.1231	22.8103	23.5498	22.7966	23.2665	23.7041	22.9443	23.0354	23.7537	22.254	23.0274	23.7203	22.7661	22.8496	23.4273	23.0312	23.1591	23.5948	22.3352	22.8135	22.406	23.168	23.4844	22.7407			0.133729	-0.0703907	0.482099	-0.297861	P62869
20.1151	20.6572	20.2713	16.4464	14.1198	19.5836	19.8949	21.3325	20.807	16.2755	14.6369	17.2834	21.7191	21.3107	18.548	15.9874	14.6765	21.3004	22.0874	22.4725	19.159	16.3562	17.0682	21.1307			0.0880792	0.391464	0.395822	1.3406	B7ZNG0
20.8047	19.5176	21.1406	19.3933	18.3774	21.8521	20.8748	17.9947	21.2309	22.1559	17.29	20.6123	21.5019	21.3309	21.9951	21.3409	18.2805	21.9331	21.5685	21.6959	22.0324	20.4634	19.0913	22.5568			0.548892	0.882794	0.641972	1.20831	Q91VR8
24.4249	26.4684	24.9134	25.3352	25.6966	22.7598	24.8693	25.3542	24.3083	24.8275	25.6836	24.7922	23.5297	24.6027	24.1477	23.5271	25.2285	23.6701	23.4164	24.1287	23.7237	24.0025	25.5132	22.3149		+	0.705201	-0.815419	1.42538	-1.12265	P50543
22.1733	22.2385	22.5031	22.0754	22.226	21.461	21.839	21.5527	22.1688	21.6975	21.1285	21.0723	22.4559	22.0406	22.6366	22.0402	21.7632	20.8475	21.9668	22.6416	22.2508	22.2094	21.8012	21.6466		+	0.204662	-0.148897	1.32238	0.50961	Q61001
22.0279	20.5534	21.0997	19.9764	20.2399	22.1353	21.9584	21.6175	21.3681	19.4592	19.5788	21.4875	22.4549	21.9843	21.5931	20.6791	20.3729	21.5529	21.9126	22.7385	21.2788	21.3866	20.1045	21.7827			0.399814	0.434107	0.520118	0.622319	Q921N6
20.4874	18.8058	19.6875	20.4058	18.0329	21.0438	20.7541	20.3061	19.9151	22.0338	18.7466	20.526	21.9385	20.6803	20.9285	21.2616	20.1533	20.8833	21.1357	21.6936	20.6816	20.8767	19.96	22.1088	+		1.38568	1.23036	0.64804	0.695761	Q9CWP4
22.7936	23.1503	22.0591	22.1935	23.3011	22.4969	22.2382	23.1647	21.8352	19.5056	22.9273	22.6578	21.6543	21.7006	20.0785	20.6951	21.4511	21.0784	21.9378	23.1973	20.2262	21.7306	21.4325	20.7123	+		3.08218	-1.55605	0.325514	-0.515357	Q9CR70
20.8735	15.7805	20.189	19.9881	20.5836	22.256	22.033	17.878	19.9829	19.682	17.9356	19.3403	22.2829	22.0532	20.3785	21.2034	20.3592	21.014	22.9225	22.9386	22.1947	21.5944	19.2123	22.1221		+	0.671943	1.27008	1.72104	2.35547	P00687
21.9578	20.4308	19.7434	21.0871	22.8615	21.1268	21.7117	21.2013	20.6807	22.526	22.4928	20.6083	22.0499	21.8171	19.2489	20.6425	21.9394	18.9254	21.4007	21.7739	21.3785	20.8589	21.7007	22.6838			0.246217	-0.430691	0.0825452	0.0959152	P70208
21.4488	21.3287	20.4421	21.3231	21.1239	21.6944	21.5608	21.2239	20.6611	21.7982	20.869	21.2421	21.854	21.4984	20.4629	21.1729	20.0993	21.0717	21.6082	21.8098	20.8833	21.7048	20.1591	22.576			0.265828	-0.200268	0.253346	0.23104	P47941
21.7955	21.7614	20.9305	20.6757	20.8179	21.7035	21.9607	21.544	20.9583	20.5462	20.716	22.2087	21.9942	21.5298	20.0658	19.9508	20.3799	21.2212	21.8534	22.0346	20.8232	20.7399	20.0058	21.8305			0.494232	-0.423823	0.0920932	-0.107705	Q9Z2I0
21.642	21.6264	21.8139	22.0947	22.2756	21.812	21.4109	21.7373	21.9147	23.0071	22.4448	21.851	21.8182	21.7072	21.6268	22.2655	22.5392	22.0292	21.7048	21.846	21.7423	22.0287	22.2486	21.8477			0.288139	0.120265	0.269085	-0.157948	Q9WUM3
22.1474	22.6265	20.8493	21.5386	21.5442	21.3027	22.0073	22.5224	20.6893	21.5936	21.7433	21.5065	22.2893	22.3438	21.1968	21.3081	21.7776	22.0662	22.1797	21.3839	21.0991	21.2444	21.5757	21.989			0.200813	0.162168	0.123912	-0.0984262	Q8BVL3
22.3049	20.0747	25.1517	23.4165	25.918	21.2581	21.0842	20.1389	25.7462	22.5955	25.1817	18.2947	21.7011	21.2022	26.5214	25.5545	24.1412	22.7324	21.5654	21.7901	25.0232	26.0238	24.6915	20.8717			0.197728	0.621492	0.34285	1.15408	Q80WR5
21.7627	20.9033	21.3164	20.344	21.1038	21.7832	21.8244	21.6	21.1239	20.1879	20.9802	21.5705	22.4581	22.1687	21.3967	20.6266	20.4544	21.6268	22.185	22.9353	21.4053	21.1234	20.3389	22.1361			0.268682	0.252953	0.502086	0.472865	O55137
19.7242	18.7588	21.191	19.7232	19.2353	21.755	20.8148	19.8001	20.9346	20.7159	20.0264	20.067	21.8303	21.3473	21.1991	20.5565	19.6463	21.5933	21.8184	22.2501	21.3358	20.7106	19.4563	22.1517			0.901441	0.96422	1.04539	0.894026	Q9CZ28
24.6264	25.8263	24.3912	24.2172	25.9363	23.4818	23.7703	25.2887	24.2987	22.2101	25.4737	24.8969	23.5503	24.2899	23.063	22.4234	24.7595	23.7609	24.0549	23.9118	22.7422	23.6049	24.8028	22.3242			1.22571	-1.10535	0.59653	-0.749602	A2AVJ5
21.9544	20.4755	21.6226	21.7689	21.6539	22.4017	21.6206	21.4555	21.5464	21.0042	21.2872	22.0617	21.4965	21.3233	21.0542	20.8827	20.3219	21.2669	21.2103	20.6518	21.3242	21.583	20.0126	21.8102			1.05028	-0.588575	0.651039	-0.397238	P20664
14.7499	15.8275	15.071	17.1923	15.247	16.822	16.954	16.0065	15.3108	23.0834	13.2128	14.3513	20.442	19.4633	18.6811	21.0362	15.2954	17.942	20.3978	20.5572	21.6226	19.4505	15.9258	21.7619	+		2.02857	2.99173	1.18876	3.46618	Q8BHC1
21.4764	22.0152	18.2545	19.5716	19.7702	21.4453	21.7035	21.7034	17.5949	18.9493	20.3832	21.7503	21.6961	21.4292	17.803	18.729	19.1512	21.5549	21.7845	22.2803	17.6078	19.4273	19.8925	21.7708			0.154618	-0.361606	0.0389305	0.113126	P57016
20.6678	18.3179	18.2857	20.4484	19.68	20.4216	21.9443	18.5475	19.0497	20.6177	18.5202	19.2081	22.056	21.5243	19.4914	20.3506	19.5026	18.1546	21.7821	21.1795	19.817	21.1892	19.0143	21.064			0.320403	0.543017	0.763335	1.02645	Q6ZQ29
18.6481	16.955	19.8391	19.588	20.5481	19.4918	18.4943	18.0554	18.5618	21.2725	20.47	17.8782	21.626	19.2407	20.7081	20.2306	19.8883	18.6111	21.0379	20.3162	21.1671	19.6277	19.8589	21.3077			0.652411	0.872465	1.29815	1.43055	Q8C6K9
21.8048	20.109	21.3812	21.2052	21.1331	22.0582	21.7754	21.5676	21.5773	21.3523	20.9493	21.8296	21.9144	21.7519	20.9831	20.7341	20.7007	21.7782	21.6655	22.2816	21.1513	20.7319	20.644	21.9722			0.027585	0.0284691	0.126654	-0.100833	Q9Z0U1
21.9622	21.49	21.8238	21.7285	21.6517	22.0087	21.9554	21.7734	21.8831	21.8819	21.562	22.0836	21.8558	21.9656	22.1805	21.7952	21.7204	21.7196	21.8733	21.7187	22.0208	21.8984	21.7937	21.8197			0.40235	0.0953649	0.0100698	-0.00246239	Q99LG2
23.6005	22.1024	23.4318	21.2089	20.0781	23.2273	23.6124	23.1877	23.2897	21.5775	20.6853	23.3751	22.8252	23.3232	23.4072	20.2483	21.18	23.1993	23.3568	21.8964	23.1028	20.8698	21.3666	21.6816			0.0396908	0.0890309	0.415681	-0.575625	P48299
21.7582	21.4847	21.9616	20.9061	21.1452	22.1657	21.4431	21.8384	21.7803	20.3537	20.6699	21.9592	21.6051	21.6752	21.6597	19.4172	20.4353	21.6875	21.2049	21.4453	21.5081	20.7193	20.4509	21.7654			0.542864	-0.490242	0.184596	-0.158439	Q9Z0X1
21.1092	21.4027	21.5825	21.4862	21.0796	21.7107	20.984	21.2278	21.5303	21.9535	21.2105	21.8493	21.5994	21.6204	22.0532	21.7662	21.4568	22.0622	21.3893	21.4989	22.3255	21.8627	21.4369	22.2386	+		1.50098	0.364543	0.742395	0.332732	Q9DB05
22.0539	22.2551	22.5401	21.7379	21.0774	21.8892	21.6411	22.1952	22.7269	21.9901	21.3312	22.671	22.4386	22.228	22.4847	21.4835	21.9064	21.9278	22.324	23.0608	22.4399	21.932	21.6204	22.4381			0.247251	0.152598	0.297286	0.209957	Q9D7X3
20.1528	20.7113	20.0443	19.8406	17.5289	19.8625	20.3236	20.187	20.0085	20.9612	16.9634	19.9973	21.2533	20.6165	19.6146	19.528	11.4666	20.4712	20.9465	22.5029	20.0619	19.0037	16.646	21.3591			0.227775	-0.865012	0.130422	0.346525	Q9DB15
22.0692	25.1255	22.104	23.5427	23.3602	20.454	22.1137	23.4626	22.0963	22.6559	24.0218	22.3274	21.7179	22.2225	21.8698	23.0379	24.2244	22.263	21.9704	21.675	21.3754	22.4511	23.9575	21.5003			0.109477	-0.220016	0.605584	-0.624668	P62855
21.969	21.4036	22.0601	21.4896	20.6671	22.4409	22.1863	21.5179	22.0646	21.7966	21.2393	22.1085	22.6289	22.0403	22.2985	21.8381	21.0993	22.4658	22.4296	22.3581	22.2739	21.6632	20.743	22.4694			0.556565	0.390114	0.220652	0.170662	Q91W50
20.7899	20.1747	18.8113	18.5188	17.8326	20.5552	21.3669	20.0853	19.8709	19.6978	17.7014	20.1799	21.9473	22.1606	21.3173	20.669	18.3287	22.0929	22.2965	22.1776	21.6815	20.6271	18.678	22.1917			1.21121	1.63889	1.08399	1.45837	P32921
21.6397	22.1426	21.8617	22.0439	22.3364	21.7664	22.1398	22.0733	22.0923	21.88	22.3944	20.9974	22.2141	22.3172	21.5004	21.5558	21.8032	21.4944	22.1873	22.8466	21.6303	21.8022	21.8959	22.2532			0.366159	-0.150942	0.276076	0.173052	Q03173
22.3391	22.2245	22.8541	22.5632	22.2262	22.5498	22.5273	22.4002	22.8586	22.1819	22.7483	22.5801	21.5766	21.7451	23.0122	22.7107	22.6511	22.9327	21.6754	21.0123	22.8124	22.2496	22.8572	22.366			0.0274514	-0.0214113	0.630282	-0.387279	P17427
22.0077	21.2342	23.2626	19.686	20.9671	23.0261	21.6045	22.276	23.0095	17.4085	20.9286	22.1807	22.5559	22.5478	22.8659	20.5354	19.9389	22.5126	22.2454	23.6096	22.8928	20.8221	20.9475	22.5046			0.0618203	0.128799	0.470119	0.935708	Q9WUU8
21.3383	20.6261	21.538	20.4196	20.0024	21.8135	21.2755	21.3251	21.3221	19.4886	19.8421	21.7237	21.8538	21.8552	22.1626	20.9581	20.7895	21.9065	21.5841	21.8291	22.3699	21.015	20.3143	22.7227			0.92136	0.631289	0.819813	0.809664	Q9CZW5
21.815	21.9716	21.7887	21.9424	22.5205	21.9739	21.5438	21.8327	21.9361	22.2718	22.3973	21.6701	21.4506	21.6639	21.5677	22.1387	22.3172	21.5142	21.6724	21.5156	21.3935	22.233	22.2623	21.6442			0.611086	-0.226651	0.333176	-0.155134	Q8R146
22.739	23.146	22.538	22.668	23.1324	22.357	22.5664	22.9984	22.9108	23.1497	23.0333	22.8925	22.1583	22.6585	22.5643	22.6603	23.0705	22.5695	22.5193	22.0116	22.3555	22.7096	22.809	21.9878		+	0.381501	-0.149814	2.04352	-0.526368	Q3UM45
22.1192	22.0316	22.1375	21.7237	21.7998	21.8998	22.098	22.0726	22.055	21.5728	21.6017	22.2471	21.9624	22.1107	21.6655	21.4825	21.5648	21.91	21.8073	22.2398	21.6784	21.7892	21.7013	22.0835			0.701324	-0.169281	0.152804	-0.0579551	Q8CCS6
19.8	18.4081	18.8422	18.7309	18.6877	20.7375	21.2353	18.967	17.8592	19.5515	17.8442	19.5145	22.0816	21.5693	19.1668	20.0811	18.9902	20.2485	21.7483	22.2228	20.8277	20.7162	19.5626	21.8195		+	1.02214	1.15517	1.90513	1.98757	Q7TN02
22.4938	22.8815	22.0074	21.7795	21.965	22.3225	22.1662	22.8197	22.0277	20.6874	21.5085	22.8698	22.3214	22.6485	22.0538	21.363	21.8138	22.1974	22.3675	22.8067	22.5189	21.9627	21.6573	22.137			0.308842	-0.175293	0.253441	0.228493	Q8C0C7
21.5414	20.4719	21.2701	21.0356	21.3081	22.0303	21.8276	22.014	21.4269	21.8491	20.7768	20.2902	21.983	22.45	20.6915	21.2202	21.1909	21.6265	21.9885	22.8561	20.8548	21.242	21.1151	21.9902			0.329451	0.250762	0.327262	0.310349	Q99KB8
21.7689	21.8719	21.9231	22.0773	21.755	21.9526	21.6539	21.84	21.971	22.2485	21.7643	21.7667	22.0982	21.955	21.9467	22.179	22.4688	21.5392	22.0482	21.8025	21.9983	22.165	22.3449	21.9605			0.488128	0.139671	0.825512	0.179148	P51660
22.1174	20.3294	20.5558	20.778	19.9185	21.3711	21.98	21.555	21.3331	20.2797	18.9077	21.1476	21.8714	21.8897	21.4855	20.3682	19.0828	20.5173	21.9634	22.172	20.3191	21.1114	18.6573	20.7132			0.0150421	0.0241009	0.0222577	-0.0444358	Q8K3P5
19.9351	20.3278	20.168	20.7372	19.6473	20.9633	20.1971	19.6748	20.4948	21.8069	19.8672	19.2316	21.8513	21.1841	21.2265	21.5789	20.9091	21.0801	21.1787	21.5135	21.1399	21.0651	20.7032	21.8048	+	+	2.6728	1.00853	1.55992	1.02213	Q921J4
22.8142	22.8561	22.1069	22.7666	23.0791	21.7232	22.6996	22.7134	22.3154	21.6611	22.7529	22.2573	22.5729	22.5548	21.975	22.0192	22.7552	21.6713	22.7598	22.1236	22.2694	22.8113	22.719	21.6568			0.518271	-0.299604	0.0134985	-0.00998147	Q9D7A6
20.6928	20.7632	20.4539	19.7316	19.2599	21.3427	20.7603	20.3385	20.1753	22.8317	19.9061	21.3783	21.518	21.384	21.1977	21.5098	19.7897	21.812	21.3572	21.5129	21.7052	20.1294	19.9829	22.6064			1.09324	0.827863	0.215913	0.317331	Q9JII5
20.596	18.9358	21.4592	19.4465	19.787	21.4642	21.2564	19.9013	20.7513	19.556	19.9823	20.9989	22.3622	21.5874	21.1011	20.6179	19.2536	21.6344	22.0228	22.9612	21.7001	20.0183	19.778	22.3493			0.662704	0.811303	0.979478	1.06392	Q9CR26
21.6974	21.2908	21.7478	21.4387	20.6946	22.5943	21.8952	21.2859	21.891	21.2953	20.765	22.5017	21.9063	21.6609	21.9937	21.2327	20.9608	22.294	21.5143	21.5413	22.4279	21.7851	21.0491	22.6695			0.112595	0.0974426	0.270149	0.225521	Q99K51
21.3094	21.97	20.7898	21.516	21.2061	20.6589	21.2684	21.9199	21.0587	20.5589	21.5581	21.089	21.753	21.9249	21.2883	21.1785	22.1602	21.1638	21.8066	22.3012	21.1529	21.0889	22.005	21.4731			0.641637	0.336385	0.747014	0.395785	Q08288
21.5399	21.0695	21.6747	21.3544	22.1015	21.5387	21.4559	21.3354	21.6143	22.1191	21.8049	21.9767	21.9334	21.4611	22.3359	22.2559	21.1878	21.606	21.7737	22.0026	22.0725	22.5743	21.3352	22.172			0.511319	0.250254	0.646485	0.270659	Q8BWW4
21.7362	21.4729	22.3447	21.8509	22.2119	22.736	21.7171	21.156	22.0893	21.2655	21.9465	22.2939	21.6254	21.3233	22.047	21.5855	21.4731	22.1103	20.7057	20.6197	22.0568	21.6587	21.3586	22.2727			0.85294	-0.364645	0.405259	-0.299355	Q91VU0
22.6337	22.1807	23.2401	23.1035	23.1543	22.5908	22.1073	22.2753	23.3155	22.8328	23.0874	22.2976	22.4717	22.3427	23.1567	22.8002	22.9497	22.2405	22.1483	22.7233	23.008	23.0269	22.8235	22.2718			0.298849	-0.156934	0.0195327	0.0143258	P02469
20.163	16.8206	18.2442	16.9638	15.746	20.16	20.6029	18.7098	18.4031	17.4641	16.9283	19.9078	21.2637	19.0609	19.1407	16.8199	16.678	19.9956	21.0288	20.5551	20.2351	17.4824	18.015	22.0892			0.339114	0.810204	0.669701	1.23164	Q3UTJ2
21.3093	22.3615	20.8849	20.5434	19.5558	21.3263	21.0678	21.5027	20.8712	19.6062	19.6291	21.5946	21.1112	20.7965	21.6542	20.2667	20.551	22.2894	21.6323	20.3487	22.7125	19.245	20.0815	22.5628			0.086525	0.114639	0.232489	0.385218	Q9QYA2
21.3293	20.0149	21.4744	20.1875	20.5069	22.2048	21.3192	20.7278	20.8923	20.0163	20.1231	21.7595	22.1518	21.6958	20.1876	19.3495	19.6127	22.0482	21.8685	22.5532	20.8974	20.1425	20.1391	22.6949			0.064857	-0.112034	0.500908	0.576255	P20060
22.6993	23.6519	23.3286	22.8471	22.9983	22.569	22.325	23.1528	23.5068	22.7397	23.4532	23.0603	21.4961	22.2383	23.1477	22.3001	23.0395	22.7266	22.1948	21.4823	23.3148	22.4766	22.9902	22.2562			0.952361	-0.524321	1.0136	-0.587149	Q60710
20.3371	17.8791	19.3898	19.7573	19.5553	21.7919	20.6301	19.4402	19.1889	20.7688	18.356	20.4281	21.8996	21.4406	19.9574	20.5284	19.2996	21.3706	21.4087	21.7239	21.1226	20.8036	19.4074	21.1916			0.755063	0.964284	1.29667	1.14096	Q6ZWY3
22.1324	22.357	21.7675	22.4499	21.5047	21.6344	21.9134	22.0133	21.7048	22.4915	21.9328	22.1841	21.6796	21.7595	22.3003	22.2672	22.4262	22.2353	21.6273	21.2444	21.9454	22.2624	22.3396	21.8339			0.284817	0.137039	0.367179	-0.164505	Q8C878
21.6791	21.6383	21.3367	20.8642	22.0951	21.5197	21.9033	21.8193	21.4663	20.9748	21.8953	21.6411	22.1346	21.7918	20.9861	21.206	21.5816	21.3455	21.9838	22.8412	21.3847	21.462	21.8299	21.6774			0.0211716	-0.0145744	0.436582	0.246508	Q9DCC4
22.884	23.5232	23.1485	23.1034	23.0118	22.3189	22.7016	23.2143	23.284	22.9762	22.948	23.1121	21.6371	22.2891	23.1077	22.7706	22.8658	23.3521	22.1288	21.1846	22.9101	22.3664	23.024	22.4517		+	0.522732	-0.327906	1.46793	-0.695115	Q922F4
22.3774	15.5564	24.9737	22.0705	25.1415	20.8146	20.5939	15.8647	25.4992	19.208	24.589	16.7756	15.0257	19.9373	26.2389	25.0431	21.5334	22.3038	17.2394	14.4778	25.84	25.4086	22.0757	16.0894			0.0226686	-0.141999	0.0316476	-0.233276	Q505D1
22.4307	23.8347	23.219	22.475	22.8452	22.5309	22.0697	23.1237	23.0813	22.389	22.9103	23.2897	22.3751	22.2285	23.0186	22.3161	22.7642	22.7952	22.3351	21.6451	22.5937	22.1833	22.6907	22.281			0.576122	-0.306331	1.22269	-0.522452	P54823
22.5088	22.8398	23.2448	22.7367	22.9887	23.3372	22.1003	22.7368	23.4982	23.5742	22.8327	23.1031	21.8508	22.5339	23.5005	23.0658	23.0472	23.0809	21.8838	21.1675	23.3916	22.808	22.9771	23.1084			0.13846	-0.0961383	0.474799	-0.418131	Q9CVB6
22.1189	21.7126	20.8528	20.8514	21.0183	21.8429	22.3349	21.8336	20.4924	20.1659	20.2035	22.0397	22.6397	22.0771	20.8408	20.5288	21.052	21.428	22.7367	22.3014	21.6092	21.4956	21.0837	22.0015			0.0246614	0.0282253	0.758715	0.693027	O88477
21.8595	21.0457	21.2617	22.3241	21.9905	21.6435	21.7814	21.5028	21.8033	22.1962	21.868	21.3711	21.6379	21.6007	21.4566	21.9339	22.1278	21.1916	21.6074	21.0585	21.4599	22.3199	21.6874	21.8841			0.0440087	-0.0293894	0.157736	-0.0842702	Q9QZ88
21.6411	21.7824	22.2484	21.4778	21.5236	22.5533	21.5148	21.946	22.3972	21.6863	21.6962	22.0071	22.3433	22.1332	22.5369	21.6925	21.7994	22.5082	21.8993	22.4866	22.7998	21.6596	21.5216	22.6444			0.648266	0.297859	0.556206	0.293974	P62715
22.6796	22.6866	23.3141	23.0143	23.2192	22.8063	22.6528	22.2959	23.4237	23.0591	23.1134	22.7485	22.4874	22.4323	23.2173	22.7	22.5827	22.7956	22.4481	22.5014	23.551	22.8272	22.6229	23.1058			0.821438	-0.250785	0.0600588	-0.0395193	Q9CWS0
22.3791	22.7491	22.3081	21.1037	21.2305	22.2297	21.9783	22.3674	22.97	17.1659	21.9244	22.4268	21.9584	21.5058	22.3286	20.3411	21.747	22.2879	22.4927	21.9262	21.4826	19.8194	21.6954	21.3937			0.328527	-0.305258	0.00136862	-0.00383536	P40201
22.4668	22.9777	22.1603	22.7274	22.8596	22.0052	22.424	22.8008	22.5279	21.8354	22.7672	23.0201	22.2891	22.4959	22.1648	22.1664	22.8276	22.312	22.5804	21.757	21.3588	22.4699	22.7967	21.7024			0.368356	-0.156869	0.820329	-0.45168	P14685
21.9402	21.4476	22.6649	21.9561	21.2442	22.7074	21.491	21.8778	22.3495	22.4431	20.9806	22.4957	21.0679	21.5542	22.5339	21.8569	21.496	22.5522	21.0138	21.2069	22.2183	21.8913	21.1701	21.8482			0.170818	-0.149888	0.585727	-0.381514	O08539
20.7566	17.4919	20.1101	19.9835	18.3765	21.5276	20.9107	18.0851	20.3395	20.7172	17.6155	19.4816	21.8458	20.1689	20.5325	20.0869	18.5114	20.3695	20.9071	21.439	21.2046	20.4573	18.3531	22.0351			0.31323	0.544831	0.826475	1.20776	P30412
21.8007	22.1996	21.5097	22.3547	22.4966	22.0204	21.8701	21.8987	21.6324	22.8964	22.2746	21.6841	22.1229	22.379	21.7576	22.3704	21.9532	22.201	21.9529	22.8834	23.8515	22.1373	22.2091	22.6284			0.145074	0.0670675	0.884466	0.567714	O88271
20.1017	13.8066	14.9564	17.9168	15.1485	20.3288	20.198	17.0793	18.3419	19.9263	14.9679	19.7454	21.6344	20.7626	14.0661	17.0806	14.7767	17.9588	21.8548	19.5641	19.8039	17.4878	16.4999	19.525			0.154132	0.670067	0.278821	0.746115	Q8C5U4
22.0965	21.4734	20.9384	19.9139	18.0291	22.283	21.7703	21.8573	21.1769	18.8139	19.1488	22.5878	22.4453	22.3295	21.4269	20.4555	19.5896	21.9762	22.0572	23.2153	21.3182	21.5283	18.9874	21.7201			0.314451	0.581436	0.291258	0.578595	Q9CPX6
21.4175	19.5925	21.3939	21.0091	21.3057	21.674	21.4464	21.0683	21.1994	21.0759	20.8279	21.3029	21.8709	21.433	21.4893	20.9502	20.8583	20.888	21.5064	22.0602	21.6433	21.3771	20.6734	21.9703			0.212438	0.182847	0.94645	0.384995	O70252
17.127	15.1102	21.6549	14.8455	19.991	20.8303	17.0402	10.8626	22.4065	21.1265	18.9045	25.1648	20.8315	18.4565	22.7056	19.3258	20.553	17.3553	19.8242	19.4206	22.983	20.4706	20.2027	20.5379			0.539618	1.61147	0.265936	1.3223	Q8BUV6
19.9669	18.0116	17.9161	19.8608	19.8093	20.5793	21.5043	18.7115	17.6065	19.7569	19.7214	19.6902	22.7704	22.3143	17.8315	19.837	19.1224	19.3682	21.988	23.8891	20.6499	20.7086	19.3248	21.2042			0.428691	0.849953	1.27033	1.79564	Q8HW98
20.6709	21.4539	19.5953	21.3273	16.0423	21.2976	20.3584	18.174	18.8816	21.6422	16.128	21.5855	21.4346	19.7573	20.2067	21.0945	18.7053	20.2367	20.132	19.7494	19.6022	20.0076	16.5584	21.4944			0.067298	0.174652	0.0413642	0.129071	Q8BNQ3
21.4611	21.6304	20.8975	21.3015	21.9588	21.062	21.6655	21.6191	21.2051	22.4749	21.9352	20.6739	22.252	22.0325	20.3874	20.924	21.1539	20.9542	22.1887	22.9048	20.8732	21.0213	20.7668	21.664			0.115502	-0.101233	0.0208511	-0.0258115	Q8R3C6
21.52	21.0112	21.3179	21.4425	21.2453	21.7311	21.2354	21.1045	21.0081	21.219	20.8192	21.715	21.7577	21.1633	21.8994	21.7872	21.5406	21.9603	21.4323	21.3273	21.0246	21.632	21.3389	22.4166			1.10504	0.306753	0.781546	0.345098	P14576
22.525	22.8715	22.576	22.8222	22.9836	22.4756	22.335	22.7651	22.9368	22.6624	22.9517	23.3564	21.6639	22.0486	22.835	22.8629	23.038	22.786	22.0349	20.9967	22.7386	22.5945	22.9192	21.7712			0.305065	-0.16989	1.14686	-0.658724	P62196
21.7065	23.7977	21.0189	21.4807	22.177	19.4371	21.325	22.5023	21.1544	21.7829	22.4201	21.1681	21.6616	21.1212	19.1491	20.5576	21.0929	19.9078	21.9751	21.6377	19.3596	20.735	21.0609	19.6023			0.765418	-1.02129	1.12823	-0.997057	O08749
22.3941	20.4625	18.8227	21.6518	22.0101	22.5113	22.8794	20.1856	21.2872	20.7129	21.5727	20.7799	22.4596	23.3156	20.4092	20.9938	18.0687	21.436	22.4063	23.0213	22.6229	22.9775	18.1932	21.6741			0.0755094	-0.194894	0.29444	0.579604	Q62240
21.1753	20.6655	22.0885	21.0729	20.9821	21.8538	21.1176	20.7746	22.0414	20.4341	21.0516	21.5892	21.9965	21.7385	22.594	21.5248	21.2509	21.9364	21.6702	22.1965	22.467	22.0758	20.8803	22.5089		+	1.0112	0.533841	1.37511	0.798366	P42225
20.7662	20.2407	19.9902	19.9808	20.3165	20.4973	21.0055	20.2513	19.7948	20.3046	19.4469	20.6538	21.7557	21.3539	19.834	20.3799	20.4366	20.4694	21.4306	22.011	19.798	20.5347	19.8091	20.9828			0.645974	0.40633	0.592877	0.51821	A2ADY9
20.5067	19.4381	19.2582	17.3209	16.5329	20.7142	19.3993	19.5059	19.3141	17.1894	18.0311	20.3811	21.0686	20.5947	17.4061	17.2995	9.89633	20.9459	21.8646	21.678	19.8491	19.5176	17.3922	21.0084			0.241871	-1.09334	0.785291	1.24818	Q9D0A3
21.2841	21.4948	21.0128	20.4138	19.5709	20.8514	21.2589	21.4566	20.7062	20.6311	19.5014	21.319	21.2676	21.4505	21.557	20.9393	20.7527	21.4303	21.7664	21.1255	21.2343	20.8861	20.1587	21.0154			0.768536	0.461617	0.249839	0.218882	P61222
19.4593	19.4276	19.412	18.9078	19.8989	20.9779	19.9312	20.3827	17.9357	20.3742	19.1602	20.0696	22.6375	20.925	20.526	20.094	19.0591	19.2045	22.2698	22.5328	22.426	18.6737	18.4961	21.7923			0.584725	0.727071	0.847725	1.3895	P62900
21.4012	21.0052	20.5617	21.6464	20.3693	22.0598	21.2805	21.0393	21.5473	21.8207	20.9487	22.1336	21.81	21.5655	20.9322	21.3937	20.7627	21.8068	21.3712	21.7837	20.8895	21.2153	21.4145	22.0657			0.268893	0.20457	0.00675723	-0.00503095	Q04891
22.4332	21.4855	21.8531	22.1157	21.8486	22.3229	22.2213	21.8319	21.9201	22.2503	22.0218	22.1474	21.9846	21.5172	22.1766	22.0974	21.785	22.2564	21.7884	20.7011	21.8798	22.1808	21.8696	22.0001			0.0813391	-0.0403137	0.756709	-0.328831	P30999
21.5233	20.8556	21.95	21.596	21.1342	21.6686	21.3617	21.9574	22.0444	21.5525	20.8156	21.2381	21.8915	22.2561	22.074	21.6255	21.5207	21.895	21.4447	21.9616	21.7083	21.6177	21.1713	21.959			1.24899	0.422492	0.279733	0.148815	P25976
18.3888	20.8028	21.8628	17.8429	21.3962	22.9332	19.1358	19.6578	22.5967	21.1684	20.9664	25.4559	19.9952	17.1183	22.7584	18.7417	21.7466	16.5962	19.3742	19.7391	22.8311	18.7145	21.7054	19.3298			0.35609	-1.04504	0.504131	-1.21446	Q6ZQ82
23.3873	23.7728	22.8732	22.7549	23.8525	23.2829	23.1057	23.2792	23.2354	20.8554	24.0437	23.0279	22.6996	22.5405	22.1946	21.4109	22.7132	22.8873	22.9398	22.7135	22.1593	21.9971	22.6541	22.2172	+		2.00503	-0.912918	0.483153	-0.477716	Q8R5F7
21.6079	20.6918	22.2321	21.4005	20.7718	22.3179	21.3567	21.1243	22.1606	22.5445	20.5737	22.0492	21.2451	21.5436	22.6398	22.0776	21.1325	22.8809	20.9975	20.6535	22.473	21.5436	21.1323	22.5064			0.473371	0.416243	0.0692843	-0.0837952	Q9D1G1
22.3225	22.3561	22.3097	22.4085	22.3375	22.2455	22.1769	22.3801	22.3306	20.69	22.3195	22.4421	21.9396	22.374	22.7995	22.1872	22.8009	22.6128	22.1708	21.3527	22.5139	22.4565	22.7027	22.0086			0.38179	0.122371	0.167853	0.144361	Q8R0X7
20.8985	21.2832	21.4268	21.2834	21.0867	21.4942	21.1094	21.0842	21.1775	22.1595	20.8391	21.3308	21.7927	21.5585	20.8371	21.4543	21.3425	21.5603	21.3857	22.0821	21.0069	20.657	21.1235	22.3539			0.537649	0.178763	0.185238	0.151443	Q99MI1
21.2113	19.5712	21.1881	20.9518	19.6112	22.0094	21.7302	20.4762	21.1067	21.2815	19.6834	21.0468	21.6275	21.6255	21.8645	21.5604	20.8064	21.9339	21.8409	21.8317	22.0283	21.6135	20.6653	21.9698			1.0575	0.812557	1.24626	0.770814	Q80UM3
21.5152	20.7125	21.3864	20.9361	20.8755	21.8315	21.2932	20.8345	21.3087	20.7545	20.6131	21.3556	21.2672	21.1258	21.4353	20.4048	20.8099	21.5773	21.0038	21.3283	21.1816	21.0745	20.7207	21.3175			0.167058	-0.106125	0.19099	0.0777864	Q8CH18
22.5573	19.276	19.5334	20.8219	16.261	22.3205	23.0596	19.3926	19.1807	20.9041	18.5439	22.7515	22.7825	21.277	19.8038	20.0148	16.3708	21.7007	22.4521	20.4829	19.9589	20.1835	17.8832	21.7087			0.0533855	0.196607	0.0693306	-0.193882	Q9JL61
22.7356	22.7957	23.1996	22.5929	22.5113	22.5571	22.3938	22.8863	23.3796	20.1971	22.3249	23.4815	21.7039	22.4881	23.1867	21.7147	22.128	22.1486	21.9312	21.8249	22.8358	22.0672	22.0331	21.5612			1.14997	-0.503682	0.338798	-0.401636	Q91YE6
19.1476	15.8329	18.7704	18.5979	15.2867	21.0513	20.8761	17.9398	18.7126	21.9447	15.382	16.5821	22.272	21.3196	19.0723	20.5072	17.6107	20.6	21.4394	22.8071	20.632	20.7391	18.1802	22.4498			1.06004	2.11583	1.14646	2.4684	Q6PAL1
22.1959	22.7	22.678	22.4665	22.9786	22.5782	21.8094	22.6931	22.56	21.8679	23.0882	22.3854	21.8523	21.5677	22.5867	22.2243	22.8124	22.3746	21.2508	22.1279	21.7888	21.6202	22.4465	22.1483			0.904091	-0.363227	1.05154	-0.503597	Q99JF8
21.41	20.6463	21.6534	21.1379	21.3364	21.8879	21.1355	20.7355	21.4109	21.1985	20.9994	22.3526	21.9225	21.635	22.4304	21.5257	21.5776	22.0674	21.5333	21.6554	22.6282	21.8373	21.3477	22.1715	+		1.33255	0.514448	1.0396	0.556822	E9Q555
19.3777	11.8392	16.9687	17.8901	14.8755	21.6477	21.1659	13.3336	15.946	21.1707	17.2473	18.5402	21.5704	19.9068	19.7154	20.5265	16.9247	21.0243	21.361	20.6805	21.3711	21.1874	15.8811	22.5936			1.01284	2.84488	0.890614	2.61182	Q61554
21.2676	22.1684	21.1204	21.0595	21.37	21.6752	21.2274	20.949	21.0776	22.1232	20.9469	20.9354	21.9438	20.9798	20.9794	21.423	21.4047	21.2459	21.6316	22.021	20.7206	20.8769	21.4331	21.9873			0.206051	-0.114088	0.355926	0.235167	O70318
20.1388	19.5339	19.3058	18.6464	17.4259	20.8568	20.4929	19.7767	19.0999	21.4599	17.8535	20.1899	21.7341	20.8371	20.2315	20.0333	18.2599	20.3874	20.8515	22.2017	19.7672	20.6379	18.5072	21.6943			0.701133	0.929286	0.511149	0.797825	P56873
21.9474	21.324	22.0494	21.6344	20.8835	22.3275	21.9587	21.4435	22.3065	22.0627	21.1703	22.5362	21.7551	21.7773	22.2396	22.2625	21.7606	22.3254	21.9143	21.6487	22.3229	22.1692	22.028	22.1791			0.674749	0.325719	0.231516	0.130683	P61087
22.6987	21.6767	22.7063	22.8121	21.809	22.9709	22.9643	22.1442	22.6523	22.5219	22.0742	22.8864	21.7918	22.6378	22.4011	22.2666	21.1874	22.445	22.0724	22.1732	22.9578	22.5993	21.5055	22.1379			0.482827	-0.323991	0.579992	-0.299534	Q8CDF7
21.5413	21.3273	21.3168	21.671	21.5366	21.4528	21.2821	21.6534	21.1801	22.0634	21.4363	21.0304	21.5064	21.2696	21.4641	21.5995	21.5596	21.3332	21.1794	21.5942	21.3075	21.7033	21.4422	21.6066			0.0909827	-0.0188977	0.0655928	0.031292	Q9D554
20.914	21.5969	21.0265	21.2453	19.8706	21.9764	21.8549	21.7216	21.3786	23.2156	20.2101	20.7205	21.5525	22.0386	20.2921	20.8733	20.1827	22.0975	21.406	23.1873	20.4602	20.2638	20.3774	22.9887			0.053474	0.0678546	0.035416	-0.0696735	Q62266
22.1321	21.538	21.6423	21.5819	22.5556	21.8599	21.8608	21.5865	21.2899	22.1265	22.5826	21.4087	21.8434	21.2783	20.8243	21.4845	21.4297	21.0129	21.5712	21.3192	20.9394	21.6242	21.6794	20.6063	+		1.58963	-0.57279	1.10224	-0.519201	Q8BJS4
22.3703	23.4809	21.6669	22.5379	23.6226	22.1374	22.1295	22.9468	21.8378	21.9388	23.3561	21.981	21.632	22.2572	21.3887	22.1986	22.8332	21.8772	21.8179	22.8195	20.6317	21.8875	22.4213	21.7749			0.853562	-0.60487	0.582915	-0.472854	E9PVX6
23.0017	22.9068	21.6585	20.4954	19.0805	21.2545	22.8013	23.089	22.2272	19.0415	16.5567	21.3348	22.6163	22.4259	20.5479	20.077	18.2207	19.957	22.961	23.5168	18.2395	19.7309	19.2028	18.8653			0.372595	-0.758754	0.11509	-0.422369	Q8CB14
21.5999	20.9649	21.989	21.7198	23.0113	19.7431	21.3496	21.5761	21.496	21.4342	22.8479	21.1799	20.952	20.5722	21.3013	21.3706	21.5577	20.0475	21.1647	21.6013	21.3786	21.8311	21.7396	21.7796			0.508904	-0.537776	0.0892706	-0.0648034	Q8BSY0
20.062	17.518	18.458	19.6769	19.7989	21.7116	20.6121	16.7288	18.3158	20.7229	19.1906	18.6495	22.1178	19.9592	19.0375	20.4402	19.3758	20.9099	21.6701	21.9791	20.7789	20.3955	19.4734	22.8843		+	0.487592	0.769172	1.67219	2.16028	Q8C7B6
21.3862	21.6966	21.4164	21.0688	22.5523	21.5129	21.4979	21.1455	21.3629	21.7308	22.1664	21.2873	21.3918	21.348	20.9855	21.8245	22.2069	21.1334	20.8224	21.3466	20.8874	21.9804	21.9699	21.2441			0.17675	-0.12386	0.256615	-0.156673	Q3TKT4
21.2505	21.4202	20.3613	21.3932	21.6367	20.9261	21.5263	21.128	20.8898	21.1173	21.5026	20.5576	21.8239	21.6949	20.3813	21.1803	21.1898	21.1639	21.5171	22.6131	20.9694	21.4914	21.2278	21.5082			0.0991951	0.0743437	0.83994	0.434222	Q9D5V6
21.1255	21.2624	21.1648	21.2599	21.4066	20.8038	21.124	21.3939	21.1959	23.0376	21.4248	21.2106	21.3387	20.8454	21.1538	21.976	21.1696	20.9058	21.3854	21.9639	21.3897	21.3878	21.3782	21.9037			0.125177	0.0610768	0.00388464	0.00366465	Q91ZR4
20.1847	20.5864	18.9816	21.1341	18.9592	20.9703	21.2626	19.649	19.3128	22.0181	20.2949	19.246	21.7846	21.5318	19.1405	20.6508	19.3601	20.6012	21.5739	22.7331	21.1061	21.041	19.2954	21.4824			0.267539	0.375464	0.71732	0.908079	Q8C3W1
22.2085	21.995	22.1019	22.0932	22.7588	22.1888	21.9955	22.216	22.2049	22.0611	22.6759	22.4763	22.193	22.0287	22.317	22.1334	22.8319	22.2505	22.1245	21.8276	21.7263	22.3153	22.9191	22.4081			0.167406	0.068023	0.0927406	-0.0514876	Q8C7R4
22.006	21.8883	21.4478	21.9409	21.9219	21.4075	21.7994	22.4469	21.8663	21.7674	21.9663	21.4225	21.7062	22.3691	21.7381	21.9379	22.3909	21.9335	21.9636	21.9153	21.4692	22.1827	22.1015	21.5788			0.77412	0.243889	0.0184954	-0.00961431	Q9CQT1
21.0445	20.5866	18.2783	18.9127	13.735	14.4491	19.5639	20.8917	19.8727	18.5588	19.4122	19.8498	20.8988	20.6295	15.6356	14.8066	15.2269	18.9876	22.085	19.5739	20.0972	19.333	19.5231	14.8326			0.0280617	-0.13687	0.174856	-0.450714	Q8CDI7
21.4557	20.6068	21.1818	20.9346	20.9809	20.3997	20.8418	20.3896	21.3851	20.9404	21.3023	20.5528	21.1633	21.1667	20.4626	21.3123	20.5701	19.2583	20.9195	20.5812	21.2703	21.197	18.6818	21.2818			0.340418	-0.271029	0.230901	-0.246722	F8VPU2
20.3543	18.6548	18.9547	19.7551	19.5124	21.2844	21.1963	19.4334	19.353	19.6061	18.269	19.5419	21.9592	21.2451	19.6626	20.321	19.1745	20.4777	21.7633	22.2525	21.0907	21.1925	18.8525	22.0531		+	0.628093	0.720747	1.55839	1.63415	P47758
21.1476	21.3317	21.2727	21.0439	21.5132	20.9881	21.255	21.1943	20.9968	21.6277	21.0992	21.0562	21.457	21.4514	21.1885	20.7947	20.8994	20.5709	21.5144	21.6995	21.2867	21.073	20.8543	21.2826			0.423368	-0.155885	0.211773	0.0802244	Q9WV80
19.7905	19.6886	16.7606	19.1018	16.8281	19.8623	20.0258	17.565	19.9364	19.8595	16.3641	20.9935	21.2255	20.129	19.6688	20.4398	18.4219	19.2823	20.9074	20.8971	18.5803	20.6241	17.3711	18.255			0.883805	1.18926	0.125193	0.315093	Q8C0R9
13.4066	7	10.0634	16.2612	11.0641	16.9735	10.3565	12.4476	4.75489	20.2365	10.8416	7.71425	19.6846	15.762	17.3882	17.7807	13.353	15.7333	19.2285	19.5548	19.8861	16.0584	9.59059	21.2623	+	+	1.36443	4.15553	1.40225	6.53824	Q91WL8
19.4385	16.7354	18.2945	20.1327	17.8863	20.6215	21.2647	17.1074	17.5004	22.3475	19.3634	18.8008	21.8509	21.609	18.7974	21.13	18.5543	19.5549	21.2652	22.3324	21.6093	21.6001	19.6412	21.8078			0.887351	1.39796	1.23719	1.97864	Q505F1
20.892	20.8875	18.8256	18.6586	19.0287	19.3696	20.9345	21.0554	19.2479	19.702	17.773	19.8524	21.4828	21.5538	19.9759	18.6403	19.0693	20.1291	21.6786	21.9089	20.0976	19.1267	18.8514	20.5232			0.36863	0.531559	0.378895	0.603569	P47968
21.7858	22.8379	20.5144	21.2422	20.1151	20.6822	21.299	21.8188	20.5043	20.1951	20.9242	21.4835	21.9711	21.343	20.5377	20.4324	19.9693	20.3008	21.6525	22.0503	20.6905	20.6702	19.5297	21.358			0.387686	-0.437255	0.0361358	-0.0456139	Q8VE80
18.5234	15.8168	17.0839	17.1668	17.9688	20.8548	20.7934	15.9638	16.3514	16.2238	16.8337	17.5132	21.5592	19.2498	11.8142	16.5533	16.2099	18.7459	21.6526	21.5943	17.1869	19.6335	16.518	21.2931			0.137481	-0.547061	1.12294	2.36652	Q8QZX2
22.2443	21.6222	21.7415	21.2701	21.1981	22.193	21.569	22.1411	21.5102	21.0796	21.5859	22.8309	21.7418	20.9745	22.5768	21.0914	21.2619	21.563	22.1871	21.9391	22.9058	21.7971	20.6117	23.4004			0.24501	-0.176657	0.331522	0.354077	Q8BRF7
21.888	21.4855	21.133	21.3752	19.7298	22.0135	22.2091	20.9198	21.3925	20.7025	20.6668	21.7437	22.2169	21.0888	21.8832	21.8453	21.2223	22.311	22.318	21.4429	21.8274	21.4829	20.8267	21.4232			0.616857	0.490437	0.391349	0.281102	Q9ESK9
21.3128	21.6412	21.3055	20.5096	21.3752	21.8802	20.3856	21.1207	21.0229	19.7695	20.6705	21.3856	21.3718	20.8983	21.1405	20.8799	20.7131	21.6585	21.343	22.3152	21.1643	20.718	20.9916	21.7774			0.440368	-0.227062	1.10761	0.659106	Q8R1Q8
19.0045	20.6829	21.0307	20.6056	20.3693	20.3856	20.1276	19.9324	21.2783	20.4357	20.3543	19.8193	19.1211	19.9418	22.1359	21.9791	20.9376	20.7063	21.4874	20.9808	21.8615	20.5427	21.0846	21.8008		+	0.368023	0.457182	2.04605	0.968364	Q08460
21.9249	22.6324	21.0554	21.7312	22.3322	21.0102	21.605	22.2477	21.2067	20.7224	22.4081	21.2263	22.1252	21.8651	20.936	21.4716	22.12	21.3367	21.5568	22.0121	20.0518	21.5042	22.0873	20.6262			0.164301	-0.138633	0.260861	-0.262949	Q3TLH4
22.2546	22.9431	22.147	21.2113	22.197	21.5256	21.4478	22.4597	22.1059	19.3057	22.2729	22.4219	21.3712	22.1832	21.4435	21.521	21.8815	21.9894	21.8572	22.4361	20.876	21.2351	22.2058	20.6318			0.535119	-0.314798	0.081509	-0.128656	P23506
22.4519	24.9744	22.7308	23.0609	23.8008	21.3442	22.2317	23.5991	22.7738	21.5409	24.142	22.4563	21.2897	22.3971	22.4497	22.2118	23.6525	22.5807	21.9503	22.4565	21.8934	21.9374	23.6145	20.9049			0.506055	-0.630238	0.623714	-0.664458	O35857
22.7156	23.1722	22.7434	21.99	23.0806	22.5957	22.2578	23.0793	22.7582	20.939	22.8083	22.9967	21.9088	22.3018	22.009	21.0789	22.4719	22.6221	22.0385	22.4644	21.4561	21.3223	22.5099	21.8776	+		1.34942	-0.650833	0.697438	-0.528426	Q63844
22.1873	22.0752	21.1342	20.9516	20.1563	22.111	22.2463	22.1927	21.2519	19.6641	20.0139	21.9722	22.3564	22.53	20.811	20.2152	20.558	21.1302	22.2891	22.6001	20.5551	21.005	19.9644	21.5493			0.124836	-0.169128	0.0600373	0.103663	Q6NZR5
20.0733	20.5124	20.669	19.8263	19.1417	20.5025	20.4761	20.3747	20.0955	19.7294	18.5701	20.3047	21.3244	21.3173	21.1549	20.5715	19.6753	21.6054	21.3389	21.9433	21.3794	20.5843	19.8646	22.0901		+	1.28274	0.820585	1.74443	1.27501	Q66JS6
20.8285	19.5732	20.3236	20.1213	17.5907	21.0047	20.4436	19.3347	19.824	21.21	17.1661	20.989	21.0436	20.8113	21.5038	20.8355	19.5615	21.3401	21.6338	20.6502	21.9543	20.8922	18.084	22.1438			0.867307	0.94231	0.61358	1.06519	Q6PGB6
21.9202	22.453	21.9073	21.9123	21.8085	21.8032	21.8633	22.5782	22.001	21.5915	22.2489	22.221	21.2823	22.5454	22.6768	22.391	22.8208	22.5295	21.9687	22.3886	22.7183	22.2581	22.866	21.8322			0.883235	0.406885	0.572245	0.254692	P14873
21.2091	21.1798	19.4646	21.603	20.1496	22.0577	21.6663	20.9813	19.1606	22.3118	20.5165	21.7174	21.7945	21.0223	19.8083	20.9172	19.8073	21.5361	21.4997	21.4314	20.4475	21.0026	18.1094	22.3722			0.0920816	-0.129658	0.125866	-0.248509	P56389
17.3326	17.5688	17.8625	18.6247	18.2598	18.2974	19.0612	17.1283	19.2479	20.8793	17.6271	16.8894	21.0101	19.1596	19.0636	20.3673	18.9232	18.3513	21.3822	21.3292	22.7689	22.1024	19.1085	21.0578	+	+	2.07982	1.48823	2.24389	2.8193	P59470
18.68	18.6331	15.2027	19.065	16.6707	17.2544	19.0816	16.4797	17.2317	21.0629	19.0201	19.5292	21.2185	19.9549	17.0647	19.4651	18.5786	19.1435	20.6326	21.5272	18.9271	19.029	18.0832	21.1817			1.12514	1.65323	0.662139	1.16258	Q9D1J3
20.7277	18.0985	20.9064	20.9656	20.7344	21.7086	21.3577	20.9395	21.279	21.2314	20.2005	20.0299	21.5189	21.6398	21.1156	21.2079	20.9572	21.3194	21.2978	22.0294	21.3313	21.33	20.8023	22.3245			0.775009	0.769588	1.18548	0.679562	Q9CWW6
20.8915	19.8242	20.3447	20.2224	19.276	21.1908	21.1228	20.2153	20.4343	19.9313	19.014	20.6637	21.0327	20.4958	20.7319	20.2274	20.199	20.9694	21.3861	21.1514	20.9128	20.6715	18.8643	21.5438			0.462834	0.317775	0.501834	0.524774	Q9CZX0
21.9584	21.5646	21.6485	21.4623	22.4596	22.2296	22.1477	21.9116	21.6238	21.5563	22.0604	21.5703	22.7581	22.4881	21.7502	21.629	21.5649	21.9619	22.3667	22.6851	22.2544	21.6881	21.4942	22.5099			0.219375	0.138199	0.857481	0.354698	Q8R326
21.0043	18.5423	19.2152	18.2994	15.6959	21.3143	21.0553	19.2416	20.1452	18.7083	17.6764	19.4377	21.3394	20.2688	20.4802	19.9692	17.7627	20.4847	21.5699	20.7279	18.3867	19.7896	18.9816	20.1497			0.508104	1.03893	0.371679	0.55682	Q61127
21.2837	21.3724	21.1306	21.6083	20.8795	20.611	21.4861	21.2686	21.1265	21.6586	21.1295	21.0015	21.415	21.8277	21.9542	22.1757	21.8443	21.2792	21.8182	20.5677	21.0432	22.0258	21.8463	21.1408	+		1.86903	0.601734	0.203297	0.128521	P62071
21.6439	21.2031	20.9665	21.0838	20.819	21.4263	21.3275	21.7129	21.0443	21.4736	21.3648	21.9546	21.6138	21.8786	21.0678	21.5359	21.2023	21.9707	21.2323	22.5541	20.1436	21.6982	21.319	21.9712			1.02533	0.354434	0.00646417	0.00677617	Q9JJ11
22.0433	22.3843	21.8124	21.8891	22.5785	22.0348	21.5372	22.0783	22.0678	21.4126	21.9249	22.234	21.774	21.9571	21.8215	21.9197	22.1332	21.5222	21.824	21.9816	21.625	21.907	21.9037	21.8823			1.00967	-0.269107	0.0548285	-0.0218871	Q571I9
22.4833	22.5452	22.3974	22.6262	22.1525	22.2989	22.3036	22.4671	22.6855	22.4861	22.6248	22.7438	20.9626	21.8846	22.4367	22.1927	22.5807	22.1815	21.5354	19.8051	21.8276	22.2557	22.7971	21.5177			0.803756	-0.377444	1.29084	-0.928727	Q8BLN5
20.8849	20.4909	21.6292	21.7134	21.0437	20.9313	20.5931	21.0192	22.147	23.4756	21.3863	21.7998	20.784	21.1575	22.0323	22.7792	20.8514	21.3687	20.8814	21.8638	21.1266	21.5059	21.1983	21.7868			0.484377	0.379936	0.339926	-0.34304	Q9WTX5
20.545	20.6869	22.0906	22.206	21.8808	20.4902	21.0513	21.2882	22.1736	22.9508	21.1136	19.6728	21.9955	21.4223	22.2497	22.7172	22.587	21.1656	21.5703	21.9775	21.6908	22.2601	22.3373	20.9758			0.903789	0.706269	0.384634	0.426896	Q4KUS2
20.0183	18.6862	18.1297	20.5066	20.139	20.3856	20.9591	18.8242	19.0364	20.9502	19.4965	19.6883	21.3684	21.4579	17.6724	19.5005	19.4787	18.1879	21.7343	21.4674	20.5917	20.9162	18.7825	20.6291			0.0150925	-0.033246	0.793451	0.861073	P38060
22.4078	22.405	22.0711	22.1241	21.3989	22.7531	22.3166	22.0149	22.3164	21.5141	21.494	22.6211	21.3901	22.1092	21.9555	22.0948	21.8626	22.9936	22.0942	19.708	22.1719	21.8914	22.3088	22.2651			0.175183	-0.125689	0.289563	-0.306289	P06801
17.3601	15.1535	20.0714	14.9864	16.8617	21.2424	20.2451	12.4775	20.4262	21.3634	10.8361	20.3512	21.5654	20.1386	21.0287	20.2153	15.3014	21.0873	21.0395	21.8095	21.3096	19.4216	16.0197	22.5228			0.862756	2.27685	0.641193	2.73721	Q9R059
22.1365	22.2195	22.6744	22.0977	22.3102	21.7202	21.8218	22.052	22.9545	22.4744	21.9541	22.1482	21.7346	21.5123	22.8197	22.393	22.1878	22.4356	21.4746	21.8134	22.0929	22.2764	22.2185	21.2243			0.0185144	-0.0125691	0.837226	-0.384149	Q9CX56
19.3288	17.0591	18.7967	17.8504	16.5128	18.9316	20.4804	17.0756	16.4441	18.5624	15.5126	18.0147	21.9166	22.0472	19.819	20.0883	17.4375	21.351	21.7128	22.873	21.6552	18.6355	15.6682	21.767	+		1.72142	2.3634	1.17168	2.70366	Q9CPY3
21.6263	21.6165	21.9548	21.9588	22.1602	21.6849	21.2575	21.7089	22.644	23.8301	21.7471	22.2312	20.9682	21.2409	21.8518	21.9259	20.9645	21.7983	20.4771	20.106	22.4289	21.6751	20.8468	22.1853			1.00855	-0.375341	0.966618	-0.949937	P61458
22.4696	22.6255	21.4299	21.3642	22.1239	20.851	22.1581	22.4284	21.5541	20.113	22.1335	22.0961	21.7139	22.3716	21.5692	20.4582	22.0389	21.2449	22.1211	21.7229	21.2506	21.2123	21.6211	20.5665			0.259714	-0.244562	0.359158	-0.331435	Q9QZW9
20.7834	20.7157	20.6623	20.6485	19.8854	20.333	20.3032	20.2852	20.7315	21.9878	19.5065	20.6315	20.8005	20.8006	20.5056	21.3353	20.486	20.8191	20.8132	20.8424	20.9311	21.024	20.6185	21.2203			0.803706	0.286481	0.451818	0.333977	Q6PE01
21.5486	21.6041	22.302	21.9437	21.0965	22.279	21.4038	21.7105	22.4989	22.4513	21.4519	22.1538	21.5172	21.8576	22.246	21.5833	20.4405	22.0084	21.3167	21.8662	22.4675	21.3888	20.9958	22.4125			0.24109	-0.186817	0.26987	-0.203797	Q99JW4
21.9624	21.5438	22.6683	22.0084	21.6238	21.9686	21.9122	22.0309	22.8465	22.2559	21.4271	22.9128	20.759	21.786	22.7699	21.9009	21.552	22.0475	21.0891	20.7581	22.5098	21.982	21.1308	20.8316		+	0.207026	-0.159997	1.34708	-0.847334	Q01730
22.5893	22.4669	22.1837	22.5495	22.5442	23.119	22.3061	22.2363	21.6766	23.1598	22.4829	22.2828	21.3261	21.6434	23.1154	22.566	21.9198	22.1498	22.3572	21.9203	20.3083	22.3507	21.2695	22.3478			0.825537	-0.455345	0.806201	-0.598437	P49817
14.7196	16.9921	15.4757	15.8647	16.6847	15.8003	16.6885	15.3032	15.3144	15.4232	16.2434	16.9328	19.4443	15.6097	14.7505	15.6085	15.1104	14.9816	20.9525	21.1457	15.564	15.114	15.1357	20.2164			0.00228193	-0.00534614	0.851206	2.03712	Q9QY23
21.4906	21.4384	20.5422	19.8879	20.7819	21.0995	21.3403	21.7799	20.7407	19.8227	20.4533	21.2827	22.1327	21.7043	20.0454	19.9235	20.5231	20.598	21.9732	22.8618	20.5061	20.6414	20.3167	21.83			0.0417162	-0.0522664	0.405329	0.451604	Q505F5
20.5915	20.3335	19.0773	19.5318	19.0481	19.3536	19.7427	19.9517	17.0453	20.0396	19.7908	20.7539	20.7738	19.0775	18.7725	19.8695	16.5428	20.5529	20.7288	20.2642	20.962	18.5546	16.7311	22.2698			0.235565	-0.391153	0.147458	0.364415	Q9Z1D1
21.9935	22.5857	21.4624	22.3322	22.5019	21.9099	21.6948	22.3706	21.6344	21.0642	22.616	22.1081	21.4982	21.7086	21.4502	21.5731	22.2936	21.8004	21.4311	21.8789	21.2478	21.5824	21.981	21.4855			1.07213	-0.410248	0.602246	-0.313542	Q6A026
21.7752	22.008	21.7873	21.3903	21.2297	21.5814	21.9248	21.9346	21.8307	21.4313	21.4375	22.2719	21.3081	21.9886	21.8504	21.084	20.9845	21.7649	21.9819	23.4108	21.5588	21.6109	21.0257	22.1992			0.26523	-0.131905	0.176898	0.159451	Q8R317
16.5716	16.2734	16.8975	15.6388	16.7091	17.4598	16.7654	16.478	15.9304	17.6082	15.8005	14.1286	20.7792	18.9374	18.6686	18.6988	15.3606	18.8597	20.7034	20.3439	19.6366	16.8262	14.6402	18.5281	+		1.56207	1.95901	1.26832	2.32787	Q9EQZ7
20.4746	21.2221	18.6049	16.3181	16.0897	19.6708	19.2726	20.998	18.1476	18.6136	19.5401	21.0453	17.0018	19.5278	18.2666	15.2337	17.2845	19.2453	19.9441	18.4967	19.0378	15.8982	17.8227	18.6842			0.403564	-0.970051	0.941416	-1.28891	Q9WTP7
22.9207	23.4458	23.9035	22.419	24.2132	23.1957	22.1883	22.9385	23.8055	20.6017	23.816	22.6593	21.9863	22.3965	23.4204	22.6833	23.5363	22.5694	21.7841	23.0968	22.682	23.2228	23.3997	21.6388			0.859203	-0.584279	0.0183947	-0.0308555	P39061
21.5725	21.1575	22.105	22.1363	22.4572	22.113	21.7537	21.536	22.2744	23.0403	22.7637	21.7508	21.3804	21.4154	21.9413	22.4192	22.4812	22.1707	21.5086	20.8935	22.2083	22.2767	22.4287	22.1859			0.0580805	0.0444425	0.340532	-0.269533	P00375
20.6436	20.9859	19.9051	20.7652	21.0487	20.4174	20.8492	20.7279	20.5085	21.5286	20.9694	20.1192	21.142	21.2402	20.6306	21.0081	20.6059	20.4818	21.2138	21.325	20.7202	21.4246	21.086	21.3762			0.489281	0.223785	1.02623	0.407157	Q6ZQM0
22.5936	22.519	22.2216	21.9689	21.1075	21.3348	22.0616	22.1518	21.982	22.1645	20.8992	21.7207	21.8869	22.0827	23.0067	22.5881	22.7532	22.0542	21.8898	21.1454	22.8006	22.6403	22.5562	21.529			0.720612	0.437744	0.342392	0.263559	Q99JR5
20.9646	20.719	21.1579	21.5506	21.6038	21.0819	21.0903	21.0399	21.198	21.7015	21.3632	20.6679	21.5372	21.6269	21.3234	21.4494	21.3347	21.5335	21.299	20.7331	20.9877	21.5493	21.2697	21.6055			1.09251	0.287891	0.12446	0.0639089	Q8BFZ9
20.3499	19.7786	19.8497	20.4273	20.2053	20.1765	19.4184	19.8601	18.9579	17.3249	19.5665	19.6255	21.188	19.638	20.6308	18.832	19.9146	20.3199	20.5593	20.9592	19.5962	20.2439	19.4804	21.137		+	0.044337	-0.0440108	1.53654	1.20378	Q8K4L0
21.2804	21.2603	20.82	21.2438	21.26	21.0206	20.9122	21.301	20.7464	20.3773	20.9072	21.0288	21.5425	21.4514	20.9613	20.6257	21.1923	21.0844	21.4538	21.539	20.803	21.0174	20.8071	21.3526			0.0100344	-0.00460052	0.813246	0.283353	Q80X82
20.8566	21.3146	19.5013	17.665	18.3298	20.8455	20.8388	21.5174	19.6844	14.8778	17.4057	21.2491	19.9081	18.3542	15.515	16.9851	14.7978	14.6937	19.876	19.7382	20.0136	16.6295	14.192	17.1545	+		1.78684	-3.04319	0.423208	-1.32823	Q9D0G0
21.4183	20.3701	20.859	20.9132	20.27	21.9896	21.5326	21.4426	20.6681	20.4884	20.3384	21.5012	21.5136	21.3476	20.9849	20.8667	20.5942	21.8035	21.5439	21.9389	21.4598	20.8128	20.6403	22.1601			0.284342	0.21502	0.644988	0.430721	Q9QZQ1
21.8355	21.4231	21.4311	21.4556	21.4085	21.4405	21.5847	21.7117	21.2255	21.257	21.2953	21.4872	21.66	21.4594	21.4798	21.2097	21.4626	21.6304	21.5904	20.5505	21.3229	21.6291	21.2511	21.5093			0.0587855	-0.0153901	0.274033	-0.117984	Q3UDE2
22.9628	24.8712	23.6912	23.1964	24.3314	22.1141	22.7914	24.1954	23.7234	21.3842	24.8903	22.9725	22.6504	23.3295	23.7381	23.3318	24.5737	22.8875	23.1945	23.3032	23.0403	23.2108	24.4688	21.6365			0.0818825	-0.109372	0.111454	-0.183854	Q62205
20.3033	20.0272	21.2763	20.6101	20.6326	21.1252	20.4976	20.048	21.2862	22.3371	20.5583	20.2891	21.2858	21.3541	21.3493	21.4911	20.0686	21.1386	20.9761	21.4907	21.8602	21.051	20.7129	22.3219			0.827493	0.452111	0.673389	0.566085	Q2QI47
21.3129	21.9824	22.3581	21.1704	21.0351	21.7663	21.1273	21.0807	21.7402	21.4531	21.2924	21.4225	21.578	21.7344	22.205	21.2743	21.2622	21.8155	21.2964	21.404	22.1493	20.7731	22.2272	22.0203			0.0569607	0.0407012	0.552557	0.292361	A4Q9F1
21.6099	21.4719	21.8662	20.8982	20.7336	21.8168	20.3482	21.5874	21.672	21.1632	20.9905	21.987	20.4696	21.2552	21.7124	20.4994	20.6727	21.8594	20.7811	20.5163	21.6086	20.4795	20.4287	21.1809			0.47194	-0.321318	0.780402	-0.458886	Q9D892
19.4542	22.0058	19.2255	20.4438	18.3722	19.6851	19.0581	18.2856	18.5426	21.9684	18.404	18.6564	21.3711	19.1218	19.731	21.0335	19.1272	19.5479	19.762	20.2027	20.7381	20.1648	19.979	20.8875			0.0699339	0.124271	1.05668	1.13651	Q5M8M2
19.1682	17.0451	17.3164	20.9684	15.726	16.1504	19.1164	16.924	17.7984	22.1315	16.0564	15.9701	20.0647	17.3284	17.3029	20.4456	18.4066	18.1334	20.284	19.4462	17.2674	17.367	17.2079	15.7297			0.411196	0.884522	0.0346115	-0.115781	Q09XV5
22.6162	22.3088	22.4796	21.8197	21.7976	22.6496	22.4169	22.5132	22.5733	21.6565	20.8982	22.8295	22.0358	22.5916	22.2512	21.6424	21.0135	22.3059	21.9323	22.0124	22.13	21.5312	21.223	21.8535			0.522697	-0.305161	0.539106	-0.367528	Q9D967
20.2897	21.6229	20.8153	21.6279	21.7409	20.8408	20.851	20.9585	21.4033	22.3614	21.811	18.6968	21.4563	21.9738	20.5871	21.6328	21.6408	21.6716	21.3761	22.1049	16.7713	21.63	21.7395	21.6496			0.521112	0.337483	0.0493604	-0.135086	P50428
21.6918	20.5671	21.5484	20.8963	20.6212	22.3056	21.664	21.2559	21.5183	21.6055	20.3784	21.9716	22.2741	22.1395	21.9219	21.2341	20.8695	21.838	22.1529	22.5356	22.2345	21.3927	20.4499	22.9288			0.605445	0.441099	0.642316	0.550122	Q9JK48
21.1232	20.9164	20.5492	20.9111	20.5648	21.1881	21.188	21.2714	20.4914	20.8276	20.9057	20.944	21.4784	21.4361	20.6165	20.5647	20.7782	21.3006	21.6345	22.2609	20.5418	21.0702	20.9645	21.4017			0.328037	0.153649	0.711426	0.374256	Q922J3
20.7863	18.2348	20.0729	21.63	20.6962	19.9535	20.8158	19.8631	20.2353	21.6442	19.1907	18.5374	21.1644	20.6353	19.9793	20.7773	20.363	20.5558	20.2751	21.1459	19.9978	21.1378	20.1843	19.0655			0.304836	0.350267	0.181548	0.253317	Q62165
21.7469	20.368	22.4689	21.8629	21.8278	22.3191	21.9975	21.1493	22.1548	21.6202	21.5669	22.0384	21.7825	21.4768	21.8354	21.7403	21.7861	21.8936	22.1137	21.8326	22.1203	22.0846	21.8166	21.8737			0.0145951	-0.0131461	0.664384	0.219041	Q8BMK4
21.1056	20.0827	21.6217	21.4679	21.1173	21.6187	21.0272	20.748	21.4582	21.9435	21.0044	21.3466	21.5617	21.1287	21.6796	21.7262	21.0567	21.6447	21.566	20.9942	21.3384	21.3054	20.8042	21.6014			0.538363	0.29728	0.0218517	0.0135911	Q9R0E1
21.681	20.1346	20.3603	20.5802	18.0771	20.4649	21.1973	21.9841	20.7752	20.4678	17.7187	19.7347	21.6067	21.4971	20.0041	20.8281	20.0432	19.9857	21.892	20.8229	18.82	21.2009	19.9295	17.8795			0.341499	0.44448	0.0956237	-0.222194	Q8BMD7
16.2314	17.6598	15.8391	19.5534	17.0008	17.9595	18.1469	16.1877	15.8333	20.4929	16.9616	17.6985	20.0513	19.2391	16.5175	18.1177	14.9971	17.9021	19.3361	18.8042	20.0034	16.1398	15.7779	21.7408			0.185575	0.430108	0.425859	1.08018	Q5S003
21.7332	20.2418	21.0597	21.3203	21.1261	21.0693	21.4481	20.9341	21.4906	21.0571	21.0001	21.5729	21.4027	21.791	22.057	21.6409	21.4485	20.0262	21.223	21.9881	20.6348	22.1945	21.0828	20.8039			0.386932	0.302653	0.092468	0.0706908	Q8BIA3
21.3595	20.5747	21.3334	21.1729	21.086	21.6953	21.5833	21.4	21.3094	21.2886	21.1779	21.548	21.6202	21.6192	20.8568	21.0152	20.528	21.1427	21.5032	21.8444	20.8404	21.4864	20.7009	21.399			0.119666	-0.0732962	0.187552	-0.0887836	Q9WVB0
21.5724	21.5753	20.801	21.1105	20.8603	21.1568	21.0813	21.1262	20.8081	19.9228	21.4343	21.2362	21.311	20.8393	20.8748	20.7198	21.1745	21.0794	20.8892	20.7229	20.6197	21.0702	21.1648	21.0118			0.520713	-0.179563	0.0323227	-0.0217091	P05480
18.4269	18.7574	17.6457	19.9184	15.1389	18.9539	18.7423	17.856	15.4517	20.5991	16.3138	18.3929	17.2768	14.3325	18.3905	18.9658	19.2652	18.2421	18.9356	18.4424	19.2517	19.0295	18.7233	20.26			0.15445	-0.394711	0.808971	1.21446	P08775
21.5037	20.1928	21.2913	20.8854	20.9059	21.9008	21.2552	21.2151	21.5688	20.564	20.935	21.2342	21.5547	21.3859	21.119	20.4737	20.9147	21.1696	21.4786	21.9107	21.3841	20.9832	20.0762	21.6891			0.0124108	-0.0103833	0.162613	0.124938	O70378
22.0076	22.2667	21.9121	22.2492	22.1427	21.6804	21.7854	21.946	21.8652	22.2816	22.2959	22.1782	21.344	21.2848	22.3116	22.2172	22.5119	22.0019	21.5706	19.9719	21.3532	21.9805	22.4894	21.4704			0.168101	-0.0978673	0.881973	-0.586034	Q3U1J4
21.4314	22.1056	21.9217	22.1866	21.4612	21.6838	21.6153	21.7133	21.7178	23.0896	21.368	21.8913	22.0207	21.8123	22.1301	22.3399	21.5733	21.8815	21.666	21.6236	22.2	21.9271	22.0502	22.377			0.43453	0.16124	0.101253	0.0747665	Q9CQE8
21.9465	20.8897	22.2323	21.0942	20.6597	22.3555	21.6655	21.4743	21.8714	20.9256	20.5241	22.2409	21.972	21.7892	21.9721	21.051	20.7714	21.9004	21.8664	22.2788	21.9193	21.6745	20.4333	22.0356			0.0445158	0.046375	0.289791	0.251007	O70551
21.257	21.2541	21.0977	20.8441	20.3065	21.3009	21.1552	21.1293	20.8927	21.0121	20.5579	21.0426	21.2566	20.7337	20.8923	20.4377	20.322	20.5861	21.1807	21.6905	21.0451	19.9691	20.4165	21.6205			0.758509	-0.305304	0.0263991	0.0220791	P70697
23.4535	24.4088	23.8224	23.7675	23.766	22.7822	23.1051	23.727	23.8443	23.4721	23.6717	23.7909	21.4697	23.1922	23.8042	23.7813	23.9184	23.291	21.8967	20.1078	23.0037	23.3915	24.012	21.5826			0.454776	-0.423981	1.2426	-1.26949	P70670
16.6257	17.6127	17.744	20.9037	18.1278	18.5514	19.2938	16.5181	18.6126	21.9516	17.9445	19.5758	20.4412	16.7776	19.1194	18.2049	18.7651	18.4107	20.5217	20.258	21.1822	19.1953	16.5617	22.0817			0.187215	0.358933	0.415369	0.98403	O88876
20.5505	19.7365	19.5708	20.871	19.3632	21.2355	21.0052	20.0959	19.6657	21.6737	19.1473	20.2177	21.9019	20.96	20.0537	21.1465	19.4355	21.0958	21.0085	21.9001	20.1678	20.7559	19.7166	21.9278			0.552869	0.544301	0.570736	0.611853	O88952
22.4518	16.3048	23.6986	22.6622	25.4698	21.754	21.1997	17.8105	24.4711	20.5251	25.0402	19.2929	21.2844	20.0583	24.8973	24.5641	23.0175	22.557	21.7325	21.6515	24.7725	25.1869	23.296	21.2602			0.181497	0.672898	0.572422	1.59335	Q8C7E9
21.6801	20.6799	21.3247	21.0494	20.9337	21.4361	21.2266	21.5957	21.7026	21.4273	20.9297	21.6772	20.7999	21.6524	21.8036	21.546	21.1829	21.8013	21.3331	21.0611	22.2153	21.5336	21.1121	21.7394			0.634771	0.280377	0.128809	0.0726061	Q61035
21.9873	21.6588	21.5276	20.5325	20.926	23.0788	21.5873	22.1054	21.8699	20.8264	20.9541	22.768	22.22	21.7892	21.4227	20.6429	21.1152	22.363	21.7623	22.7398	21.1184	21.3408	21.4398	22.8465			0.0201408	-0.0263211	0.177013	0.189413	Q8BHL4
19.7425	18.5896	18.6182	19.2888	19.2636	19.0996	19.9536	18.8632	19.0835	19.1933	19.1465	19.2956	21.2646	20.0719	18.4188	19.4438	19.3656	17.7484	21.5264	22.336	19.5806	20.076	19.5293	20.3885		+	0.217719	0.285137	1.66218	1.31685	Q9D281
21.8709	22.1215	22.2106	21.3186	21.3684	21.6946	21.6481	22.0677	22.7235	21.6101	21.2025	22.7573	21.0179	21.9658	22.7767	21.6851	21.872	22.2581	21.3782	20.6548	22.474	21.2051	22.0306	21.2287			0.241368	0.165202	0.693621	-0.506296	Q7TQI3
21.9029	22.0425	21.8117	21.4942	21.5996	21.9373	21.672	21.8225	21.6508	21.5934	21.6544	21.8176	21.736	21.5948	21.7448	21.801	21.9839	21.8695	21.3184	21.1771	21.5639	21.7294	22.0598	22.0625			0.0335073	-0.00970205	0.121734	-0.0499471	Q8R1F1
21.9651	21.5185	23.1601	20.994	22.1279	22.2099	21.5997	22.4385	22.5904	20.6914	21.3888	22.3391	21.2736	21.9002	22.6451	21.2103	21.462	22.2335	20.2992	22.1929	22.0271	21.4415	21.5732	23.1009			0.22617	-0.208451	0.0505871	-0.0688779	Q61735
15.854	16.5849	17.081	16.7871	16.8229	17.8455	18.7382	12.5983	15.8228	18.5914	16.9741	17.033	21.1554	18.7698	13.6926	17.6239	16.9237	16.3827	21.2748	21.3395	19.3597	18.6385	15.9944	21.4492		+	0.233936	0.595444	1.4238	3.04972	Q9EQF2
21.2314	20.1426	21.3539	20.3047	19.726	21.0845	20.8223	20.8333	20.8538	20.1712	19.6539	21.3357	21.3108	21.0998	21.8405	21.305	20.3612	22.0659	21.7952	21.494	21.7156	21.3682	20.5694	22.3801		+	1.04718	0.690031	1.67672	0.942051	Q9JK38
21.4763	20.9525	21.5128	21.7253	22.1083	21.0333	21.381	21.3207	21.39	20.5846	22.0252	21.6288	21.1694	21.1822	21.4164	21.3943	22.0295	21.2642	21.3843	20.7519	21.7768	21.9364	22.0491	20.8786			0.099909	-0.0587765	0.0933352	0.0744775	Q8VHE0
20.6444	20.395	21.1079	20.0983	19.0229	21.6261	20.6487	20.4518	20.9699	20.4296	18.7241	21.1366	21.6732	21.2984	22.0668	20.5492	19.7776	21.722	21.3043	21.0283	22.0875	20.348	19.1774	22.4103			0.702848	0.698766	0.53516	0.665858	O08573
21.2203	21.9916	21.2779	20.6334	20.7991	21.1153	20.557	21.6506	21.291	20.8338	20.8527	21.4966	20.8692	20.6583	20.8703	20.4561	21.1218	21.273	20.9777	21.0099	21.3773	20.3887	20.8631	21.42			0.657145	-0.298155	0.183782	-0.107496	Q8C1A5
23.1871	23.5415	23.307	23.0336	22.8774	22.4286	22.7313	23.5189	23.5185	22.4417	23.3475	23.4587	21.2237	22.196	23.168	22.3759	23.1073	22.7725	21.4164	20.2139	22.5405	22.5547	23.2952	21.5031		+	0.961468	-0.588622	1.55256	-1.24881	Q9R1J0
20.9477	21.7506	21.0589	20.9243	20.7633	21.2214	20.6956	21.4086	20.8285	21.1001	20.5128	20.7763	20.8619	20.8263	21.039	21.3199	20.8517	21.431	21.0996	20.4559	21.0198	21.2471	20.4286	21.2871			0.119673	-0.0560497	0.0638037	0.0360508	Q9D024
21.8897	21.7818	21.1489	21.7798	21.8041	21.9181	21.9256	22.2873	21.4549	21.3586	22.1126	21.0483	21.806	22.4014	22.0009	22.04	22.2309	21.8216	21.7012	22.4288	21.2914	22.1428	22.2505	21.6937			1.2741	0.329727	0.374255	0.220218	O08784
16.2056	14.8115	15.1076	15.9985	14.5666	15.7213	15.3124	16.6209	15.1451	15.4501	16.8566	16.3127	16.2825	15.4092	14.4077	16.4592	15.0857	17.5105	17.1397	16.7314	14.6617	17.6957	16.284	16.4773			0.389333	0.457295	0.503373	0.548655	A2RSQ0
18.1707	18.7887	19.2327	19.1596	19.0226	19.5731	20.4532	19.3451	19.1786	20.6349	19.1944	19.1034	21.1933	19.102	17.6542	19.8821	20.0842	19.0409	21.4246	21.6712	19.2378	18.8887	19.9052	20.2296			0.441344	0.501586	0.50242	0.574576	Q8R059
20.4194	19.9708	20.4166	20.3256	20.2517	21.0763	20.8157	20.2861	20.5597	20.1726	19.9647	20.4488	21.7726	20.9971	20.4834	20.4339	20.485	20.5309	21.2568	22.0295	20.9296	20.6254	20.4562	21.7677		+	0.735009	0.373754	1.74686	0.802907	Q9QUI0
21.079	20.4672	21.5949	21.1909	18.9416	20.974	21.3064	19.9278	21.8639	18.3576	20.0215	20.7108	17.2262	20.347	21.5149	19.8332	19.3319	16.6018	17.8846	19.4563	17.3942	20.1736	19.7041	14.9953		+	1.00732	-1.5654	1.30868	-2.09665	O08997
21.618	23.1335	20.7462	21.7874	22.0667	21.4869	21.51	22.0099	21.1911	20.514	22.3177	21.4037	21.3827	21.5469	20.8579	21.272	22.2336	21.9125	21.3095	20.6428	20.625	20.8882	21.8609	21.3837			0.31224	-0.272193	0.553778	-0.372701	Q8K2Q7
20.5705	21.1785	20.3187	20.7469	19.8618	20.8024	21.1027	20.6553	20.2086	19.0197	20.3412	20.2967	21.3252	21.4508	20.2268	20.2491	19.2602	20.4629	21.2374	21.7985	20.6258	20.5813	19.1445	20.4592			0.0816556	-0.08395	0.355848	0.370448	O54988
22.1943	20.572	22.0161	21.4733	22.3008	22.702	22.6083	21.5125	22.4189	22.4008	22.0697	22.4528	22.134	21.6342	21.3106	21.6663	21.4946	20.7835	21.4903	22.6111	21.9055	22.5507	21.7641	21.688			0.491568	-0.372552	0.44616	-0.242198	Q8C0M9
22.5543	22.8686	23.3886	22.8623	22.4627	22.237	22.2506	22.889	23.5574	22.7111	22.7216	23.4558	19.9226	20.3606	23.0832	22.7336	22.4488	22.8104	20.6031	18.9422	22.1978	22.0822	22.289	20.7517		+	0.733644	-0.835703	1.96546	-1.78655	Q9JIF0
21.5339	22.7176	22.3281	22.1944	22.3418	21.6389	21.6365	21.9572	22.0299	22.4749	22.5121	22.0379	21.4747	21.604	22.2895	22.151	22.429	22.0963	21.3283	21.1861	21.9834	21.7096	22.7047	21.8202			0.196656	-0.118361	0.609267	-0.319343	P62492
17.0168	15.941	16.0693	16.3348	15.3474	15.2569	17.3776	14.7348	15.6341	17.6269	14.867	15.7732	22.0127	17.8049	16.8106	15.4829	15.0725	11.9851	21.7329	23.0195	19.4489	11.7026	15.1897	21.7506			0.14962	0.533757	0.77601	2.80505	O35516
21.0665	22.6144	22.2158	21.5002	21.2464	22.2559	21.2449	21.8927	22.314	22.4438	21.8676	22.0884	21.1741	21.4245	22.501	22.0674	22.2307	22.4568	21.688	21.5431	22.3225	21.3056	22.2072	22.2509			0.186219	0.159209	0.13949	-0.0890118	P45376
21.7158	21.1492	21.8445	21.914	21.3112	22.4534	21.5389	21.7519	21.9833	21.7712	21.4466	22.3304	22.0559	22.2627	22.0205	21.3873	21.7625	22.3696	21.7393	22.0652	21.6415	21.5606	21.398	22.4988			0.481082	0.245068	0.0223315	0.0134977	Q0P678
21.4114	21.3748	21.7775	21.342	21.354	21.6945	21.3513	21.2312	21.5511	21.5093	21.4212	21.5186	21.1381	21.4392	21.3249	21.1071	20.9672	21.2334	21.191	20.7106	21.7083	21.0315	20.6676	21.5037	+		1.72131	-0.290714	0.890605	-0.294994	Q99J62
20.2428	21.4745	19.894	18.6835	14.3066	20.5776	20.2121	19.6189	19.5609	18.8862	14.5624	19.7819	21.0711	20.5443	20.566	19.756	19.308	19.8512	21.2435	20.7377	19.4159	18.8914	18.9727	21.1218			0.417351	0.986275	0.675428	1.29344	Q99K01
21.9002	22.0979	21.9609	21.9178	22.4746	21.8439	21.8222	22.1256	22.2128	21.4121	22.3244	22.4967	21.5926	22.0116	22.5571	22.0922	22.3824	22.2113	21.8005	21.3386	22.2114	22.1047	22.1027	21.4228			0.277685	0.108677	0.505801	-0.235523	P10630
19.0296	18.3261	18.0798	18.5538	14.0489	20.4579	18.3778	18.4472	17.2213	19.5952	12.5324	18.2138	20.7855	18.68	19.7098	18.6886	17.9185	20.3314	20.7923	21.2102	18.7418	18.9964	18.0321	20.9802			0.644016	1.2696	1.17804	2.3942	Q6ZQL4
20.9902	19.0461	21.2938	21.2867	21.2805	21.0728	20.601	20.5326	21.1354	22.0975	21.0023	19.1119	21.8212	21.7955	21.3396	21.3906	21.2851	21.4494	21.6248	22.7148	21.139	21.0116	21.295	21.6088			1.0182	0.685225	0.94665	0.818864	Q9DBC3
15.6369	14.3018	19.3032	17.8514	15.9319	20.9251	19.9718	16.4212	18.0695	15.3203	18.1074	18.6406	18.7583	17.8982	18.4702	17.7815	16.4896	21.5271	20.6101	17.0802	18.1005	14.582	16.3913	19.5271			0.436382	1.16242	0.0122542	-0.0399338	Q9DCT8
20.7966	20.3444	21.6742	20.5316	19.7476	21.2829	21.2675	21.2866	21.7057	19.2625	20.2639	22.0386	20.7586	21.3071	21.6036	19.3402	19.4668	21.0677	20.7071	20.6229	21.4249	19.9399	19.2524	20.4859			0.108348	-0.138897	0.52315	-0.565259	Q99JR1
19.6904	21.5785	20.7432	19.1804	19.3113	21.746	20.0756	18.7702	20.6397	18.0844	19.2923	20.6994	21.2097	20.1829	19.0565	17.9033	18.7089	20.3688	21.093	18.7761	19.3601	16.0271	18.063	21.1179			0.574332	-0.803298	0.239688	-0.520743	Q6DFV3
20.4528	19.4992	18.8045	19.4903	17.5526	19.8894	20.3438	19.9646	18.7216	20.9352	17.9408	20.2313	20.689	20.393	18.5783	19.184	19.4258	20.5112	20.5652	20.7334	19.0551	19.2513	20.475	19.7834			0.442098	0.5154	0.215115	0.287682	Q9D753
20.7925	20.4654	20.0967	19.6805	19.5462	21.1397	20.9319	21.1034	20.2472	20.1771	19.0965	21.112	20.6975	20.9227	20.1197	20.0621	19.5471	21.0857	20.9916	21.2995	20.2028	19.4007	18.9361	21.7705			0.129382	0.119002	0.00683888	-0.0111526	Q8CJ53
18.8928	15.5222	17.6875	16.5669	15.8048	20.733	20.2884	15.3055	18.1213	15.5504	15.1059	18.0735	21.3684	18.7498	18.0329	16.7756	16.145	20.3648	20.435	21.7444	19.3041	17.8683	15.3484	20.6722			0.405788	1.03822	0.916753	2.15459	Q3UVX5
20.5081	19.4833	20.2691	20.631	20.4922	21.7005	20.6314	20.3085	19.9044	22.0094	19.5381	20.9116	21.5133	20.9959	18.952	20.0041	19.3417	20.8432	21.0026	22.0054	19.6494	20.2094	19.4467	22.2934			0.190145	-0.238987	0.138411	0.217246	Q9JLV5
21.6728	21.1015	21.3737	21.3195	20.9368	21.2172	21.7405	21.559	21.593	20.873	20.9888	21.241	21.8968	21.8866	22.0469	22.0077	21.5976	22.1432	21.685	20.7275	21.5135	22.1012	21.4841	21.0949	+		3.35122	0.659567	0.165824	0.101822	Q8VDL4
21.2055	20.6095	21.3582	20.7763	20.509	21.564	20.9371	21.2144	21.5842	20.7484	20.2461	21.7473	20.7234	21.5352	21.5787	20.5773	19.7679	21.7793	21.6661	20.481	21.4713	20.5674	20.0811	22.3055			0.00956779	-0.0101407	0.0130749	0.0158091	Q99KV1
20.6982	20.8097	20.6256	20.3149	19.0776	20.3919	20.3244	20.6866	20.7005	19.7716	19.5401	21.4111	19.6686	18.8972	20.616	19.9076	19.1386	20.1089	19.3038	19.793	19.3489	20.0039	19.8241	15.9821			0.871059	-0.596856	1.13303	-1.36311	P47811
21.7518	21.9411	21.1878	21.1313	21.2496	21.3816	21.5797	21.7603	21.4952	20.4624	21.2489	21.7972	21.5064	21.5612	20.9775	20.4202	20.8195	21.1786	21.3187	21.0393	21.0039	20.3524	20.5285	20.551		+	0.874827	-0.363282	1.37619	-0.591645	P53395
20.5509	19.5539	20.9623	20.7419	19.9137	21.5049	20.7936	20.5214	20.7316	21.9728	19.2187	21.312	21.3454	21.1922	20.9722	20.4519	19.5587	21.0506	21.2675	21.8548	21.2696	20.932	19.9747	21.5556			0.233157	0.223885	0.374057	0.384008	P81117
17.6398	17.6033	16.0018	16.6955	15.2483	17.6275	19.3067	17.0888	15.5327	15.6917	15.0888	17.5597	21.5655	19.6348	17.4107	17.6085	17.2991	17.6274	21.2167	22.2843	15.5553	15.722	18.0123	21.5078			1.21495	1.72162	0.905965	2.33831	Q9JIW9
21.3201	21.7689	21.1107	21.1689	20.0421	20.8228	21.205	21.3803	20.7817	20.533	19.8685	20.9812	21.4448	21.2714	21.7856	21.8884	21.0777	20.9001	21.3825	21.5982	21.2261	21.3035	20.9405	21.3763			0.61959	0.355746	1.24296	0.512868	Q8C052
21.8795	21.9567	21.194	21.6388	21.3089	21.2864	21.6657	22.1342	21.2979	21.8268	21.8559	21.648	21.6262	22.215	21.4799	21.5637	21.2831	21.7814	21.7332	22.9386	21.3445	21.9075	21.8517	21.8025			0.256393	0.114172	0.343712	0.191566	O54931
21.2842	16.641	21.4612	20.5763	21.0756	21.7512	21.3825	20.7158	21.3886	18.9068	20.8288	21.4266	21.8166	21.614	21.4865	21.1016	21.4612	21.5648	21.5595	22.1666	20.7763	21.1647	21.2749	21.7255			0.667564	1.04253	0.796474	0.669736	Q62074
23.0281	24.3285	23.6963	23.6083	23.7967	22.2393	22.3616	23.8278	23.7106	23.5709	24.0526	23.3877	21.2655	22.3125	23.8539	23.6486	24.1604	23.3335	21.6807	20.6292	22.5199	22.9513	24.1987	21.7048			0.279859	-0.353796	1.24705	-1.20443	P63087
20.4981	21.3358	21.5243	22.1059	21.4978	21.0416	21.6168	21.0138	21.8289	21.793	20.8108	18.1663	22.1595	22.3053	22.0595	22.1299	21.8489	22.111	21.882	22.673	21.5745	22.0529	22.1827	21.8266	+		2.15175	0.768456	1.11517	1.16035	Q9Z103
21.0777	20.4563	19.9085	20.6161	20.1097	20.0794	21.1489	20.7866	20.0896	20.504	19.9104	20.7337	20.5039	20.2344	19.9633	20.445	20.1802	19.6609	21.0268	19.9497	20.5868	21.1372	19.9428	20.1548			0.44568	-0.209988	0.0796235	-0.0624959	Q80YV4
20.9426	18.9559	20.3785	18.2619	13.7178	20.9159	21.0922	20.328	19.7273	17.8658	17.8173	20.5072	21.6669	20.9657	20.1175	18.8509	16.0102	20.7304	21.7571	21.3996	20.371	19.3862	18.9617	21.3639			0.258223	0.861497	0.66858	0.983588	Q8C310
22.5524	23.3847	23.0047	22.9233	23.3044	21.7204	22.0629	23.1829	22.932	22.7042	23.3371	22.9945	20.865	22.1003	23.2967	22.8493	23.1921	22.7088	21.3506	19.8065	22.8632	22.509	23.1817	20.4246			0.301297	-0.312967	1.12658	-1.17967	Q9CXY6
22.6997	23.1655	22.8722	23.0062	23.4582	20.4534	22.0039	22.6795	22.7251	22.8248	23.297	20.8561	21.9864	21.7115	22.3048	22.6268	22.8312	21.0118	21.9522	21.7161	22.3387	22.4267	22.9297	19.8634			0.479205	-0.530435	0.432446	-0.5266	Q9ES63
22.4391	22.7043	20.8979	20.1176	21.2629	23.1891	21.0779	22.4408	19.0087	22.0323	20.0341	22.3881	21.3719	21.734	20.3957	21.3026	20.5287	22.7611	20.7227	22.1693	19.6648	19.5472	20.5099	22.1926			0.300532	-0.419487	0.19641	-0.362592	P09528
22.5726	22.5446	22.3649	22.1999	21.7468	22.3473	22.4492	22.671	22.5815	21.4455	22.1942	22.8698	22.3339	22.5865	22.1485	21.8702	22.3956	22.0915	22.4553	21.7794	22.2954	22.1423	22.1879	22.2455			0.139878	-0.0583045	0.362584	-0.184242	Q9D662
21.7199	21.1433	21.4872	20.8525	21.7687	21.6616	21.195	21.5596	21.2766	20.0916	21.5397	21.688	21.3037	21.1109	21.0551	20.7393	20.6691	20.6686	21.3353	21.8723	21.4415	21.0405	20.699	21.3958	+		1.70667	-0.5144	0.0929799	0.0723136	P27641
21.404	21.8927	20.7573	21.8015	22.012	20.3015	21.0303	21.7163	21.0832	21.5362	21.8751	20.934	21.1574	21.1827	20.5051	21.208	21.5783	20.768	21.1306	21.7648	19.805	21.3902	21.4677	20.7628			0.419844	-0.294905	0.433538	-0.309015	Q6A065
21.9261	21.9055	20.8089	21.2066	22.3883	21.8929	21.8984	22.0801	21.0176	19.991	21.9559	21.3445	21.0274	22.3271	19.6851	20.1966	21.2289	21.4848	21.6493	22.985	20.6612	21.2466	21.5063	21.3648			0.816856	-0.696375	0.162999	0.187602	Q3UMF0
21.2933	21.4283	21.5035	21.4192	21.692	21.5886	21.469	21.5096	21.4977	21.9094	21.3387	21.3822	21.3688	21.7743	21.6659	21.4335	21.7838	21.3599	21.2442	20.8223	21.4788	21.5977	21.3574	21.7146			0.338891	0.0768751	0.449419	-0.148589	P39054
18.3819	17.9535	15.3846	16.6465	18.6617	13.9771	19.9076	17.7872	16.6532	17.2309	18.0044	16.6734	20.9748	18.417	16.5786	18.5774	17.9699	16.7999	19.9392	21.1053	15.1848	18.4	15.8969	18.3158			0.710399	1.38535	0.160578	0.430867	Q3TC93
22.9227	23.5239	21.9007	21.428	22.6227	22.7673	22.6078	23.2777	22.0858	19.8961	22.4143	23.3346	22.0169	22.7962	21.0089	20.6418	21.7782	22.3462	22.2967	22.2868	20.484	20.8892	21.5886	21.8943			0.913645	-0.762834	0.565865	-0.696122	Q8K183
21.0078	21.009	20.0382	21.0482	20.1615	21.2115	20.695	20.0876	19.6162	21.6725	19.031	21.0003	21.502	19.0446	20.1206	21.314	21.0105	21.0271	21.0776	21.2757	17.1785	20.2273	20.3868	21.6921			0.0638777	-0.076252	0.0197427	-0.0441246	Q7TSC1
19.5106	17.2793	19.6284	19.292	16.598	20.8359	19.9231	18.8019	19.503	20.2276	16.2816	19.662	20.7409	19.909	20.5177	20.5163	18.2463	21.0386	20.8259	20.6718	20.8298	20.2929	18.8799	21.7508			0.91575	1.30409	1.20127	1.47531	Q3TJD7
20.9055	21.6705	21.0629	21.0638	21.064	20.4055	20.8205	20.8018	20.8313	21.493	20.9337	21.1707	20.8794	21.1328	21.3182	21.1405	21.2049	20.6529	20.8561	20.6986	20.8533	21.342	20.894	21.2144			0.0481776	0.026118	0.0780153	-0.0320733	Q9QXZ0
20.4327	18.6768	19.6774	19.2156	19.1809	20.6557	20.5085	19.9361	19.6743	19.9273	19.0366	19.8822	21.5201	21.3783	20.2004	19.688	19.8293	20.6349	21.3979	22.2766	21.0751	21.0751	18.9864	21.3365		+	1.14679	0.901984	1.47311	1.19711	Q99JW2
21.1576	21.0118	21.7745	21.1877	21.2219	21.5976	20.9962	21.5948	21.4669	21.5288	21.2554	21.3593	20.8614	21.2771	21.5373	20.3384	21.1956	21.9684	21.1012	21.0193	21.7493	20.6191	21.1712	22.0402			0.201631	-0.128806	0.140381	-0.0835422	Q9CWK8
21.9893	22.0768	21.9418	21.7551	21.2368	21.8369	21.3405	21.8016	22.4499	21.5161	21.7443	22.0241	20.1696	21.1555	22.8113	22.4157	22.3581	22.5392	21.4513	20.1484	21.9019	21.0352	22.5132	20.4642			0.0863259	0.102126	0.727194	-0.56039	Q8BK64
19.2036	20.4639	20.7404	19.9458	20.329	20.6172	20.7871	20.3836	21.4711	19.7387	20.4954	20.8035	21.5625	21.7722	19.7197	18.6447	20.9786	20.7172	21.4705	21.9158	20.7462	20.4287	21.6327	20.8788			0.275467	0.349181	0.923097	0.565532	Q9D5Y1
20.9462	19.9519	20.4563	20.6445	19.888	20.874	20.8129	20.7375	20.3789	18.9519	19.3969	20.8437	21.0445	20.957	20.6603	19.9697	19.8552	20.626	20.2908	20.1397	20.3641	20.8135	19.4708	20.1049			0.0780835	0.0586379	0.00934566	0.0103207	P63094
21.8654	21.0136	21.8503	21.3137	21.6952	21.5035	21.9617	22.1073	21.4162	21.5268	21.7187	22.4356	21.7731	22.2149	21.7524	21.9184	22.6049	22.0859	22.9336	21.2092	21.8685	21.9856	22.6383	21.5636	+		1.67917	0.517985	0.23059	0.172084	Q9D1M4
21.348	21.582	22.4376	21.9979	22.5973	21.9773	21.6443	21.6877	22.1508	21.4382	21.6819	21.1481	21.7009	21.9875	22.4355	21.5618	22.2374	20.8944	21.0903	21.3919	20.3112	21.9067	21.8251	21.8051			0.264219	-0.187102	0.371878	-0.236768	Q69Z98
20.0295	18.7099	19.5444	18.9051	16.5979	20.2873	19.945	18.8859	19.2146	18.6223	18.3836	19.6056	21.1314	20.5243	20.0055	19.7546	18.1835	19.2742	20.3583	21.2787	18.8921	19.9886	17.5388	20.6733			0.567884	0.7999	0.539786	0.67879	P24604
20.7414	20.8638	21.0034	21.7235	21.6759	20.5005	21.1348	21.081	21.462	22.4364	21.4095	20.5152	21.2943	21.0433	21.4184	21.9242	21.6454	20.908	21.2529	21.0281	21.6301	21.7959	21.5488	21.0286			0.53822	0.287541	0.0501456	0.040911	Q9ERE7
17.5021	16.2154	18.6035	16.2284	17.1097	20.787	18.0411	15.1125	18.6718	15.2215	15.888	17.5154	21.0574	19.0845	18.5219	17.8379	16.2235	20.0055	19.9437	21.8948	18.7519	17.192	17.4197	20.9171		+	0.502186	1.04741	1.59423	2.6115	Q9CTN4
19.6301	20.6442	20.381	21.2543	19.6142	21.4559	20.4586	17.5298	20.7689	21.7524	20.3227	24.8216	20.4191	19.3595	21.2853	19.7981	20.3673	17.7851	20.7332	18.0669	22.312	18.8913	20.7502	21.7046			0.546898	-0.660869	0.180725	-0.532632	A2ARZ3
19.243	17.2116	17.9837	17.7	17.8453	20.3986	20.2194	18.814	18.5047	18.7569	17.4292	19.0945	21.4737	20.7105	18.9751	18.822	19.6733	19.0654	21.3435	21.6806	20.0097	19.9038	18.0489	21.335		+	1.22046	1.38962	1.40577	1.58381	Q8BTW3
[truncated: 1,500 more rows]
