# Supplementary material for: Inhibition of eIF5A hypusination enhances antioxidant defense to prevent kidney Ischemia/Reperfusion injury
Source: Redox Biol. 2025 Aug 6;86:103814. doi: 10.1016/j.redox.2025.103814 (PMC12357257; doi:10.1016/j.redox.2025.103814)
Supplement: Supplementary Figure 2 — Related to Fig. 3. Detailed network analysis of GC7-treated cells under normal (A) or anoxia (B) conditions showing gene name and related functional pathways. [file mmc2.xls]

## Sheet: Unique pathways
ID	Term	Ontology Source	Term PValue Corrected with Benjamini-Hochberg	GOLevels	% Associated Genes	Nr. Genes	Associated Genes Found
GO:0006260	DNA replication	GO_BiologicalProcess-EBI-UniProt-GOA-ACAP-ARAP_25.05.2022_00h00	6.81697e-07	[5, 6, 7]	7.7193	22	[Cacybp, Cdk2, Chaf1a, Ctc1, Ddx21, Egfr, Gtpbp4, Lig1, Mcm3, Mcm4, Mcm7, Mcmbp, Pcna, Pola1, Pold1, Pold2, Rad50, Rbbp4, Rfc1, Rfc3, Rfc4, Rrm2]
GO:0006119	oxidative phosphorylation	GO_BiologicalProcess-EBI-UniProt-GOA-ACAP-ARAP_25.05.2022_00h00	1.16542e-13	[7]	16.7883	23	[Atp5h, Atp5k, COX2, Chchd2, Cox5b, Cox6a1, Cox6b1, Cox6c, Cox7a2, Ndufa12, Ndufa3, Ndufa8, Ndufb10, Ndufb6, Ndufc2, Ndufs1, Ndufs3, Ndufs8, Ndufv1, Sdha, Uqcrc1, Uqcrfs1, Uqcrq]
GO:0051539	4 iron, 4 sulfur cluster binding	GO_MolecularFunction-EBI-UniProt-GOA-ACAP-ARAP_25.05.2022_00h00	5.5321e-06	[4]	18.6047	8	[Aco1, Aco2, Brip1, Ndufs1, Ndufs8, Ndufv1, Pold1, Ppat]
GO:0031672	A band	GO_CellularComponent-EBI-UniProt-GOA-ACAP-ARAP_25.05.2022_00h00	0.00281922	[2, 3, 6, 7, 8]	10.4167	5	[Aldoa, Cryab, Ppp1r12a, Rpl17, Rpl7]
GO:0003988	acetyl-CoA C-acyltransferase activity	GO_MolecularFunction-EBI-UniProt-GOA-ACAP-ARAP_25.05.2022_00h00	4.0714e-08	[6]	60	6	[Acaa1a, Acaa2, Acat1, Acat2, Hadha, Hadhb]
GO:0006084	acetyl-CoA metabolic process	GO_BiologicalProcess-EBI-UniProt-GOA-ACAP-ARAP_25.05.2022_00h00	0.00151863	[5, 6, 7, 8, 9, 10, 11]	12.1951	5	[Acaa2, Acat1, Mvd, Pdha1, Pdk1]
GO:0016407	acetyltransferase activity	GO_MolecularFunction-EBI-UniProt-GOA-ACAP-ARAP_25.05.2022_00h00	0.000166212	[5]	9.17431	10	[Acaa1a, Acaa2, Acat1, Acat2, Ep300, Hadhb, Naa40, Nat8f2, Pafah1b3, Satl1]
GO:0032432	actin filament bundle	GO_CellularComponent-EBI-UniProt-GOA-ACAP-ARAP_25.05.2022_00h00	0.00031215	[2, 7]	9.18367	9	[Ablim1, Actn1, Cnn2, Cryab, Lima1, Ptk2, Septin9, Tpm1, Xirp2]
GO:0051017	actin filament bundle assembly	GO_BiologicalProcess-EBI-UniProt-GOA-ACAP-ARAP_25.05.2022_00h00	0.00506462	[5, 6, 7, 9]	5.52486	10	[Actn1, Add1, Arap1, Ccn2, Dbnl, Ezr, Fmn2, Lima1, Mtor, Tpm1]
GO:0030042	actin filament depolymerization	GO_BiologicalProcess-EBI-UniProt-GOA-ACAP-ARAP_25.05.2022_00h00	0.00258629	[6, 7, 9]	8.95522	6	[Add1, Dbnl, Gsn, Lima1, Sh3bp1, Tpm1]
GO:0016746	acyltransferase activity	GO_MolecularFunction-EBI-UniProt-GOA-ACAP-ARAP_25.05.2022_00h00	0.00162263	[3]	5.20833	15	[Abhd14b, Acaa1a, Acaa2, Acat1, Acat2, Cpt1a, Cpt2, Ep300, Hadha, Hadhb, Naa40, Nat8f2, Pafah1b3, Prdx6, Satl1]
GO:0030554	adenyl nucleotide binding	GO_MolecularFunction-EBI-UniProt-GOA-ACAP-ARAP_25.05.2022_00h00	3.99708e-14	[5, 6]	5.3152	86	[Aak1, Abcf2, Acadm, Acads, Acadvl, Acat1, Acbd3, Acsf2, Acsl3, Afg3l2, Aqr, Asns, Atp4a, Bag5, Brip1, Cct4, Cct8, Cdk2, Clpx, Cnga4, Ctps, Dars, Dcakd, Ddx21, Ddx47, Dgkh, Dync1li2, Egfr, Ehd2, Eif4g1, Epha2, Eprs, Fkbp4, Gpi1, Hadha, Hipk1, Hk1, Hspa9, Hspe1, Ifih1, Kif11, Kif19a, Kif3b, Lig1, Map2k3, Map3k21, Mapk3, Mars1, Mcm3, Mcm4, Mcm7, Msh6, Mtor, Mvd, Nars, Nme2, Pdk1, Pfkl, Pfkm, Pfkp, …
KEGG:04520	Adherens junction	KEGG_25.05.2022	0.00335165	[-1]	8.4507	6	[Actn1, Ctnna1, Egfr, Ep300, Mapk3, Ptprm]
KEGG:04920	Adipocytokine signaling pathway	KEGG_25.05.2022	0.00335165	[-1]	8.4507	6	[Acsl3, Cpt1a, Mtor, Prkab1, Slc2a1, Stat3]
GO:0019646	aerobic electron transport chain	GO_BiologicalProcess-EBI-UniProt-GOA-ACAP-ARAP_25.05.2022_00h00	5.3042e-12	[6, 7, 8]	25.4237	15	[Cox5b, Cox6a1, Cox6c, Cox7a2, Ndufa8, Ndufb6, Ndufc2, Ndufs1, Ndufs3, Ndufs8, Ndufv1, Sdha, Uqcrc1, Uqcrfs1, Uqcrq]
GO:0009060	aerobic respiration	GO_BiologicalProcess-EBI-UniProt-GOA-ACAP-ARAP_25.05.2022_00h00	7.46351e-17	[6]	15.5779	31	[Aco1, Aco2, Adsl, Atp5h, Atp5k, Bnip3, COX2, Cat, Chchd2, Cox5b, Cox6a1, Cox6b1, Cox6c, Cox7a2, Mdh1, Ndufa12, Ndufa3, Ndufa8, Ndufb10, Ndufb6, Ndufc2, Ndufs1, Ndufs3, Ndufs8, Ndufv1, Pdha1, Sdha, Trpv4, Uqcrc1, Uqcrfs1, Uqcrq]
GO:1901607	alpha-amino acid biosynthetic process	GO_BiologicalProcess-EBI-UniProt-GOA-ACAP-ARAP_25.05.2022_00h00	2.26035e-05	[5, 6, 7, 8]	13.2353	9	[Adsl, Asns, Bcat1, Cth, Gls, Phgdh, Plod2, Psat1, Psph]
GO:1901605	alpha-amino acid metabolic process	GO_BiologicalProcess-EBI-UniProt-GOA-ACAP-ARAP_25.05.2022_00h00	0.000626948	[4, 5, 7]	6.31068	13	[Acat1, Adsl, Asns, Bcat1, Cth, Ctps, Ddah2, Gls, Phgdh, Plod2, Ppat, Psat1, Psph]
KEGG:05010	Alzheimer disease	KEGG_25.05.2022	6.41281e-11	[-1]	8.61619	33	[Atp5h, COX2, Cox5b, Cox6a1, Cox6b1, Cox6c, Cox7a2, Gapdh, Mapk3, Mtor, Ndufa12, Ndufa3, Ndufa8, Ndufb10, Ndufb4b, Ndufb6, Ndufc2, Ndufs1, Ndufs3, Ndufs8, Ndufv1, Plcb3, Psmb1, Psmb6, Psmc1, Psmc2, Psmc4, Psmd13, Psmd4, Sdha, Uqcrc1, Uqcrfs1, Uqcrq]
GO:0043604	amide biosynthetic process	GO_BiologicalProcess-EBI-UniProt-GOA-ACAP-ARAP_25.05.2022_00h00	3.36881e-18	[5]	7.69231	67	[Acat1, Aco1, Adsl, Asns, Ccn1, Dars, Degs1, Eef1e1, Eef1g, Egfr, Eif1ax, Eif2b1, Eif2b5, Eif2s2, Eif3a, Eif4g1, Eif5, Eif5b, Eif6, Eprs, Etf1, Fech, Gapdh, Gspt1, Lrpprc, Lsm1, Mapk3, Mars1, Mrpl14, Mrpl21, Mrps30, Mrps33, Mrps7, Mtor, Nars, Ncl, Niban1, Nolc1, Pdha1, Pdk1, Pkm, Rc3h1, Rida, Rpl12, Rpl13a, Rpl17, Rpl18, Rpl3, Rpl32, Rpl37a, Rpl38, Rpl7, Rpl7a, Rps11, Rps12, Rps13, Rps14, Rps17, …
KEGG:00970	Aminoacyl-tRNA biosynthesis	KEGG_25.05.2022	0.00054414	[-1]	10.6061	7	[Dars, Eprs, Mars1, Nars, Sars, Tars, Yars]
KEGG:05014	Amyotrophic lateral sclerosis	KEGG_25.05.2022	9.72932e-17	[-1]	11.1111	41	[Atp5h, Atxn2, Bcl2l1, C9orf72, COX2, Cat, Cox5b, Cox6a1, Cox6b1, Cox6c, Cox7a2, Map2k3, Mtor, Ndufa12, Ndufa3, Ndufa8, Ndufb10, Ndufb4b, Ndufb6, Ndufc2, Ndufs1, Ndufs3, Ndufs8, Ndufv1, Psmb1, Psmb6, Psmc1, Psmc2, Psmc4, Psmd13, Psmd4, Rab39b, Sdha, Sod1, Sqstm1, Srsf7, Tbk1, Tpr, Uqcrc1, Uqcrfs1, Uqcrq]
GO:0031100	animal organ regeneration	GO_BiologicalProcess-EBI-UniProt-GOA-ACAP-ARAP_25.05.2022_00h00	0.000156084	[4]	10.2273	9	[Anxa3, Atic, Cpt1a, Egfr, Ezh2, Pcna, Pkm, Rpl32, Slc7a5]
KEGG:04371	Apelin signaling pathway	KEGG_25.05.2022	0.0206641	[-1]	5.10949	7	[Ccn2, Mapk3, Mtor, Plcb3, Prkab1, Rps6, Rras2]
GO:0008637	apoptotic mitochondrial changes	GO_BiologicalProcess-EBI-UniProt-GOA-ACAP-ARAP_25.05.2022_00h00	0.0141371	[5, 6]	5.55556	7	[Acaa2, Bcl2l1, Bnip3, Ccar2, Fis1, Ndufs1, Pnp]
GO:0005524	ATP binding	GO_MolecularFunction-EBI-UniProt-GOA-ACAP-ARAP_25.05.2022_00h00	1.37232e-11	[5, 6, 7, 8]	5.03268	77	[Aak1, Abcf2, Acsf2, Acsl3, Afg3l2, Aqr, Asns, Atp4a, Brip1, Cct4, Cct8, Cdk2, Clpx, Ctps, Dars, Dcakd, Ddx21, Ddx47, Dgkh, Dync1li2, Egfr, Ehd2, Eif4g1, Epha2, Eprs, Fkbp4, Gpi1, Hipk1, Hk1, Hspa9, Hspe1, Ifih1, Kif11, Kif19a, Kif3b, Lig1, Map2k3, Map3k21, Mapk3, Mars1, Mcm3, Mcm4, Mcm7, Msh6, Mtor, Mvd, Nars, Nme2, Pdk1, Pfkl, Pfkm, Pfkp, Pgk1, Pkm, Ppp5c, Psmc1, Psmc2, Psmc4, Ptk2, Rad50, Rfc1…
GO:0006754	ATP biosynthetic process	GO_BiologicalProcess-EBI-UniProt-GOA-ACAP-ARAP_25.05.2022_00h00	3.15397e-12	[8, 9, 10, 11]	18.4466	19	[Aldoa, Atp5h, Atp5k, Bcl2l1, COX2, Ndufa12, Ndufa3, Ndufa8, Ndufb10, Ndufb6, Ndufc2, Ndufs1, Ndufs3, Ndufs8, Ndufv1, Pkm, Sdha, Slc25a13, Stat3]
GO:0046034	ATP metabolic process	GO_BiologicalProcess-EBI-UniProt-GOA-ACAP-ARAP_25.05.2022_00h00	2.61757e-18	[7, 8, 9, 10]	15.2838	35	[Adpgk, Aldoa, Aldoc, Atp1b1, Atp5h, Atp5k, Bcl2l1, COX2, Clpx, Eif6, Ep300, Fis1, Gapdh, Gpi1, Hk1, Mtor, Ndufa12, Ndufa3, Ndufa8, Ndufb10, Ndufb6, Ndufc2, Ndufs1, Ndufs3, Ndufs8, Ndufv1, Pfkl, Pfkm, Pfkp, Pgk1, Pkm, Sdha, Slc25a13, Stat3, Tpi1]
GO:0042773	ATP synthesis coupled electron transport	GO_BiologicalProcess-EBI-UniProt-GOA-ACAP-ARAP_25.05.2022_00h00	5.6845e-14	[6, 7, 8]	25	18	[COX2, Chchd2, Cox5b, Cox6a1, Cox6c, Cox7a2, Ndufa12, Ndufa8, Ndufb6, Ndufc2, Ndufs1, Ndufs3, Ndufs8, Ndufv1, Sdha, Uqcrc1, Uqcrfs1, Uqcrq]
GO:0008094	ATP-dependent activity, acting on DNA	GO_MolecularFunction-EBI-UniProt-GOA-ACAP-ARAP_25.05.2022_00h00	0.000180847	[2, 4]	8.33333	11	[Brip1, Mcm3, Mcm4, Mcm7, Msh6, Rad50, Rbbp4, Rfc1, Rfc3, Rfc4, Xrcc5]
GO:0140662	ATP-dependent protein folding chaperone	GO_BiologicalProcess-EBI-UniProt-GOA-ACAP-ARAP_25.05.2022_00h00	0.000311281	[4]	17.8571	5	[Cct4, Cct8, Clpx, Hspa9, Hspe1]
KEGG:04140	Autophagy	KEGG_25.05.2022	8.96076e-05	[-1]	8.4507	12	[Bcl2l1, Bnip3, C9orf72, Ctsd, Hmgb1, Mapk3, Mtor, Rab39b, Rras2, Sqstm1, Tbk1, Zfyve1]
KEGG:03410	Base excision repair	KEGG_25.05.2022	0.000884715	[-1]	13.8889	5	[Hmgb1, Lig1, Pcna, Pold1, Pold2]
GO:0006284	base-excision repair	GO_BiologicalProcess-EBI-UniProt-GOA-ACAP-ARAP_25.05.2022_00h00	0.00166918	[6, 7, 8]	11.9048	5	[Hmgb1, Lig1, Pcna, Pold1, Usp47]
KEGG:00650	Butanoate metabolism	KEGG_25.05.2022	0.000311281	[-1]	17.8571	5	[Acads, Acat1, Acat2, Hadha, Oxct1]
GO:0061621	canonical glycolysis	GO_BiologicalProcess-EBI-UniProt-GOA-ACAP-ARAP_25.05.2022_00h00	1.36911e-12	[4, 8, 9, 11, 12, 13, 14, 15]	58.8235	10	[Aldoa, Gapdh, Gpi1, Hk1, Pfkl, Pfkm, Pfkp, Pgk1, Pkm, Tpi1]
GO:0016051	carbohydrate biosynthetic process	GO_BiologicalProcess-EBI-UniProt-GOA-ACAP-ARAP_25.05.2022_00h00	0.000266071	[4]	6.35593	15	[Acadm, Akr1a1, Aldoc, Ccdc22, Ep300, Gapdh, Gpd2, Gpi1, Impa1, Isyna1, Mdh1, Mtor, Pgk1, Ppp4r3a, Tpi1]
GO:0016052	carbohydrate catabolic process	GO_BiologicalProcess-EBI-UniProt-GOA-ACAP-ARAP_25.05.2022_00h00	6.547e-10	[4]	12.069	21	[Adpgk, Aldoa, Aldoc, Eif6, Ep300, Gapdh, Gpd2, Gpi1, Gusb, Hk1, Hmgb1, Ldha, Mtor, Pfkl, Pfkm, Pfkp, Pgk1, Pgm1, Pkm, Stat3, Tpi1]
GO:1901137	carbohydrate derivative biosynthetic process	GO_BiologicalProcess-EBI-UniProt-GOA-ACAP-ARAP_25.05.2022_00h00	1.81892e-07	[4]	5.68012	38	[Acat1, Adsl, Akr1a1, Aldoa, Atic, Atp1b1, Atp5h, Atp5k, Bcl2l1, COX2, Ctps, Dcakd, Gmpr, Man2a1, Mogs, Ndufa12, Ndufa3, Ndufa8, Ndufb10, Ndufb6, Ndufc2, Ndufs1, Ndufs3, Ndufs8, Ndufv1, Nme2, Pdha1, Pdk1, Pgm1, Pkm, Pnp, Ppat, Rrm2, Sdha, Slc25a13, Stat3, Tpi1, Ugdh]
GO:1901135	carbohydrate derivative metabolic process	GO_BiologicalProcess-EBI-UniProt-GOA-ACAP-ARAP_25.05.2022_00h00	4.70233e-11	[3]	5.53078	62	[Acaa2, Acat1, Acsl3, Adpgk, Adsl, Akr1a1, Aldoa, Aldoc, Atic, Atp1b1, Atp5h, Atp5k, Bcl2l1, COX2, Clpx, Col2a1, Ctps, Dcakd, Eif6, Ep300, Epha2, Fis1, Gapdh, Gmpr, Gpd2, Gpi1, Gusb, Hk1, Man2a1, Mogs, Mtor, Mvd, Ndufa12, Ndufa3, Ndufa8, Ndufb10, Ndufb6, Ndufc2, Ndufs1, Ndufs3, Ndufs8, Ndufv1, Nme2, Oxct1, Pdha1, Pdk1, Pfkl, Pfkm, Pfkp, Pgk1, Pgm1, Pkm, Pnp, Ppat, Prkcsh, Rrm2, Sdha, Slc25a13, St…
GO:0005975	carbohydrate metabolic process	GO_BiologicalProcess-EBI-UniProt-GOA-ACAP-ARAP_25.05.2022_00h00	1.37874e-07	[3]	5.83596	37	[Acadm, Adpgk, Akr1a1, Aldoa, Aldoc, Ccdc22, Cpt1a, Dysf, Eif6, Ep300, Gapdh, Gpd2, Gpi1, Gusb, Hk1, Hmgb1, Impa1, Isyna1, Ldha, Man2a1, Mdh1, Mogs, Mtmr2, Mtor, Pdha1, Pdk1, Pfkl, Pfkm, Pfkp, Pgk1, Pgm1, Pkm, Ppp4r3a, Slc3a2, Stat3, Tpi1, Ugdh]
GO:0046394	carboxylic acid biosynthetic process	GO_BiologicalProcess-EBI-UniProt-GOA-ACAP-ARAP_25.05.2022_00h00	1.09663e-05	[5, 6]	6.64557	21	[Acadvl, Acsl3, Adsl, Akr1a1, Asns, Bcat1, Cth, Degs1, Eif6, Fads1, Gls, Gstm1, Gstm7, Ldha, Phgdh, Pkm, Plod2, Prkab1, Psat1, Psph, Ugdh]
GO:0046395	carboxylic acid catabolic process	GO_BiologicalProcess-EBI-UniProt-GOA-ACAP-ARAP_25.05.2022_00h00	2.22307e-05	[5, 6]	7.03125	18	[Acaa1a, Acaa2, Acadm, Acads, Acadvl, Acat1, Acat2, Akr1a1, Bcat1, Cpt1a, Cpt2, Ddah2, Etfa, Gls, Hadha, Hadhb, Mtor, Ppat]
KEGG:04260	Cardiac muscle contraction	KEGG_25.05.2022	4.80461e-06	[-1]	12.6437	11	[Atp1b1, COX2, Cox5b, Cox6a1, Cox6b1, Cox6c, Cox7a2, Tpm1, Uqcrc1, Uqcrfs1, Uqcrq]
GO:0140101	catalytic activity, acting on a tRNA	GO_MolecularFunction-EBI-UniProt-GOA-ACAP-ARAP_25.05.2022_00h00	0.00505463	[4]	6.29921	8	[Dars, Eprs, Mars1, Nars, Sars, Tars, Trmt1l, Yars]
GO:0140097	catalytic activity, acting on DNA	GO_MolecularFunction-EBI-UniProt-GOA-ACAP-ARAP_25.05.2022_00h00	0.000171186	[3]	5.92105	18	[Brip1, Cct4, Hmgb1, Lig1, Mapk3, Mcm3, Mcm4, Mcm7, Msh6, Pcna, Pola1, Pold1, Rad50, Rbbp4, Rfc1, Rfc3, Rfc4, Xrcc5]
GO:0005901	caveola	GO_CellularComponent-EBI-UniProt-GOA-ACAP-ARAP_25.05.2022_00h00	0.000618235	[5, 6]	8.25688	9	[Atp1b1, Ctnna1, Ehd2, Flot1, Flot2, Hk1, Lrp8, Mapk3, Slc2a1]
KEGG:04110	Cell cycle	KEGG_25.05.2022	0.00148726	[-1]	7.2	9	[Cdk2, Ep300, Mcm3, Mcm4, Mcm7, Pcna, Smc1a, Stag2, Ttk]
GO:0044291	cell-cell contact zone	GO_CellularComponent-EBI-UniProt-GOA-ACAP-ARAP_25.05.2022_00h00	0.000779868	[5]	8.79121	8	[Actn1, Ank3, Atp1b1, Ctnna1, Flot1, Flot2, Ptk2, Slc2a1]
GO:0007044	cell-substrate junction assembly	GO_BiologicalProcess-EBI-UniProt-GOA-ACAP-ARAP_25.05.2022_00h00	0.0136742	[6]	6.12245	6	[Actn1, Epb41l5, Itgav, Ptk2, Rcc2, Tns1]
GO:0043603	cellular amide metabolic process	GO_BiologicalProcess-EBI-UniProt-GOA-ACAP-ARAP_25.05.2022_00h00	1.12142e-17	[4]	6.57238	79	[Acaa2, Acat1, Aco1, Acsl3, Adsl, Asns, Ccn1, Cth, Dars, Degs1, Eef1e1, Eef1g, Egfr, Eif1ax, Eif2b1, Eif2b5, Eif2s2, Eif3a, Eif4g1, Eif5, Eif5b, Eif6, Eprs, Etf1, Fech, Gapdh, Gspt1, Gstm1, Gstm7, Lrpprc, Lsm1, Mapk3, Mars1, Mrpl14, Mrpl21, Mrps30, Mrps33, Mrps7, Mtor, Mvd, Nars, Nat8f2, Ncl, Niban1, Nolc1, Npepps, Oxct1, Pdha1, Pdk1, Pkm, Pnp, Rc3h1, Rida, Rpl12, Rpl13a, Rpl17, Rpl18, Rpl3, Rpl3…
GO:0009063	cellular amino acid catabolic process	GO_BiologicalProcess-EBI-UniProt-GOA-ACAP-ARAP_25.05.2022_00h00	0.0188237	[4, 5, 6, 7]	5.66038	6	[Acat1, Bcat1, Ddah2, Etfa, Gls, Ppat]
GO:0006520	cellular amino acid metabolic process	GO_BiologicalProcess-EBI-UniProt-GOA-ACAP-ARAP_25.05.2022_00h00	1.78467e-06	[3, 4, 6]	7.52688	21	[Acat1, Adsl, Asns, Bcat1, Cth, Ctps, Dars, Ddah2, Eprs, Etfa, Gls, Mars1, Nars, Phgdh, Plod2, Ppat, Psat1, Psph, Sars, Tars, Yars]
GO:0034637	cellular carbohydrate biosynthetic process	GO_BiologicalProcess-EBI-UniProt-GOA-ACAP-ARAP_25.05.2022_00h00	0.0245357	[4, 5]	5.88235	5	[Acadm, Ccdc22, Impa1, Isyna1, Mtor]
GO:0044275	cellular carbohydrate catabolic process	GO_BiologicalProcess-EBI-UniProt-GOA-ACAP-ARAP_25.05.2022_00h00	0.00018126	[4, 5]	12.963	7	[Gpd2, Gusb, Hmgb1, Mtor, Pfkm, Pgm1, Tpi1]
GO:0044262	cellular carbohydrate metabolic process	GO_BiologicalProcess-EBI-UniProt-GOA-ACAP-ARAP_25.05.2022_00h00	0.0001005	[3, 4]	5.8309	20	[Acadm, Ccdc22, Dysf, Ep300, Gpd2, Gusb, Hk1, Hmgb1, Impa1, Isyna1, Mtmr2, Mtor, Pdk1, Pfkl, Pfkm, Pfkp, Pgm1, Ppp4r3a, Stat3, Tpi1]
GO:0044242	cellular lipid catabolic process	GO_BiologicalProcess-EBI-UniProt-GOA-ACAP-ARAP_25.05.2022_00h00	0.000342627	[4, 5]	6.17284	15	[Acaa1a, Acaa2, Acadm, Acads, Acadvl, Acat1, Acat2, Cpt1a, Cpt2, Etfa, Hadha, Hadhb, Mtor, Plcb3, Prdx6]
GO:0034645	cellular macromolecule biosynthetic process	GO_BiologicalProcess-EBI-UniProt-GOA-ACAP-ARAP_25.05.2022_00h00	7.93185e-12	[4, 5]	5.56492	66	[Acadm, Aco1, Atp1b1, Ccdc22, Dars, Eef1e1, Eef1g, Egfr, Eif1ax, Eif2b1, Eif2b5, Eif2s2, Eif3a, Eif4g1, Eif5, Eif5b, Eif6, Eprs, Etf1, Fech, Gapdh, Gspt1, Lrpprc, Lsm1, Man2a1, Mapk3, Mars1, Mogs, Mrpl14, Mrpl21, Mrps30, Mrps33, Mrps7, Mtor, Nars, Ncl, Niban1, Nolc1, Pkm, Rc3h1, Rida, Rpl12, Rpl13a, Rpl17, Rpl18, Rpl3, Rpl32, Rpl37a, Rpl38, Rpl7, Rpl7a, Rps11, Rps12, Rps13, Rps14, Rps17, Rps3a1, …
GO:0006575	cellular modified amino acid metabolic process	GO_BiologicalProcess-EBI-UniProt-GOA-ACAP-ARAP_25.05.2022_00h00	0.00028363	[3, 4]	6.60377	14	[Acadm, Adsl, Aldh9a1, Atic, Cpt1a, Cpt2, Cth, Eef1g, Gstm1, Gstm7, Mthfd2, Nat8f2, Plod2, Sod1]
GO:0045333	cellular respiration	GO_BiologicalProcess-EBI-UniProt-GOA-ACAP-ARAP_25.05.2022_00h00	4.70274e-16	[5]	12.9771	34	[Aco1, Aco2, Adsl, Atp5h, Atp5k, Bnip3, COX2, Cat, Chchd2, Cox5b, Cox6a1, Cox6b1, Cox6c, Cox7a2, Etfa, Mdh1, Ndufa12, Ndufa3, Ndufa8, Ndufb10, Ndufb6, Ndufc2, Ndufs1, Ndufs3, Ndufs8, Ndufv1, Pdha1, Prdm16, Sdha, Slc25a13, Trpv4, Uqcrc1, Uqcrfs1, Uqcrq]
GO:0071230	cellular response to amino acid stimulus	GO_BiologicalProcess-EBI-UniProt-GOA-ACAP-ARAP_25.05.2022_00h00	0.0224339	[5, 6]	6.0241	5	[Bcl2l1, Egfr, Mtor, Slc7a5, Zeb1]
GO:0062197	cellular response to chemical stress	GO_BiologicalProcess-EBI-UniProt-GOA-ACAP-ARAP_25.05.2022_00h00	0.000684217	[4]	5.05319	19	[Bag5, Bnip3, Cat, Chchd2, Dysf, Egfr, Ezh2, Mapk3, Mtor, Pcna, Pdk1, Prdx6, Sfpq, Slc2a1, Sod1, Stk24, Tpm1, Trpv4, Xrcc5]
GO:0006974	cellular response to DNA damage stimulus	GO_BiologicalProcess-EBI-UniProt-GOA-ACAP-ARAP_25.05.2022_00h00	2.69872e-07	[4]	5.09626	45	[Bcl2l1, Brip1, Cbx5, Ccar2, Cdca5, Cdk2, Chaf1a, Ctc1, Eef1e1, Egfr, Ep300, Epha2, Fmn2, Gtf2i, Hipk1, Hmgb1, Ints3, Lig1, Mapk3, Mcm3, Mcm4, Mcm7, Msh6, Mtor, Ndrg1, Nsd2, Pcna, Pnp, Pola1, Pold1, Pold2, Ppp4r3a, Rad50, Rfc1, Rfc3, Rfc4, Rnaseh2c, Sfpq, Smc1a, Smc4, Smg1, Ubr5, Usp47, Wdr70, Xrcc5]
GO:0031668	cellular response to extracellular stimulus	GO_BiologicalProcess-EBI-UniProt-GOA-ACAP-ARAP_25.05.2022_00h00	0.00167259	[3, 4]	5.19031	15	[Adnp, Asns, Brip1, Eif4g1, Fads1, Ldha, Mapk3, Mtor, Prkab1, Rpl17, Slc2a1, Slc7a5, Stk24, Tbl2, Zfyve1]
GO:0071456	cellular response to hypoxia	GO_BiologicalProcess-EBI-UniProt-GOA-ACAP-ARAP_25.05.2022_00h00	0.00016215	[4, 6]	7.89474	12	[Acaa2, Bnip3, Brip1, Chchd2, Ero1a, Fmn2, Mtor, Ndrg1, Npepps, Pdk1, Pgk1, Tbl2]
GO:1990830	cellular response to leukemia inhibitory factor	GO_BiologicalProcess-EBI-UniProt-GOA-ACAP-ARAP_25.05.2022_00h00	0.00613604	[6]	6.06061	8	[Cacybp, Cth, Eef1e1, Ncl, Pfkp, Srm, Srsf7, Xrcc5]
GO:0031669	cellular response to nutrient levels	GO_BiologicalProcess-EBI-UniProt-GOA-ACAP-ARAP_25.05.2022_00h00	0.00311589	[4, 5]	5.15873	13	[Asns, Brip1, Eif4g1, Fads1, Mapk3, Mtor, Prkab1, Rpl17, Slc2a1, Slc7a5, Stk24, Tbl2, Zfyve1]
GO:0071470	cellular response to osmotic stress	GO_BiologicalProcess-EBI-UniProt-GOA-ACAP-ARAP_25.05.2022_00h00	0.00383632	[4, 5]	9.61539	5	[Dysf, Mtor, Slc2a1, Trpv4, Xrcc5]
GO:0071453	cellular response to oxygen levels	GO_BiologicalProcess-EBI-UniProt-GOA-ACAP-ARAP_25.05.2022_00h00	0.000210455	[4]	7.18232	13	[Acaa2, Atp6v1g1, Bnip3, Brip1, Chchd2, Ero1a, Fmn2, Mtor, Ndrg1, Npepps, Pdk1, Pgk1, Tbl2]
GO:0034614	cellular response to reactive oxygen species	GO_BiologicalProcess-EBI-UniProt-GOA-ACAP-ARAP_25.05.2022_00h00	0.010717	[5, 6]	5.14286	9	[Bnip3, Cat, Egfr, Ezh2, Mapk3, Pcna, Prdx6, Sod1, Tpm1]
GO:0009267	cellular response to starvation	GO_BiologicalProcess-EBI-UniProt-GOA-ACAP-ARAP_25.05.2022_00h00	0.00612001	[4, 5, 6]	5.34759	10	[Asns, Fads1, Mapk3, Mtor, Rpl17, Slc2a1, Slc7a5, Stk24, Tbl2, Zfyve1]
GO:0034644	cellular response to UV	GO_BiologicalProcess-EBI-UniProt-GOA-ACAP-ARAP_25.05.2022_00h00	0.0367454	[6, 7]	5.26316	5	[Ep300, Pcna, Pola1, Pold1, Usp47]
KEGG:04218	Cellular senescence	KEGG_25.05.2022	0.0055639	[-1]	5.43478	10	[Cdk2, Hipk1, Map2k3, Mapk3, Mtor, Rad50, Rbbp4, Rras2, Sqstm1, Trpv4]
KEGG:05230	Central carbon metabolism in cancer	KEGG_25.05.2022	5.2696e-11	[-1]	21.7391	15	[Egfr, Gls, Hk1, Ldha, Mapk3, Mtor, Pdha1, Pdk1, Pfkl, Pfkm, Pfkp, Pkm, Slc16a3, Slc2a1, Slc7a5]
GO:0021795	cerebral cortex cell migration	GO_BiologicalProcess-EBI-UniProt-GOA-ACAP-ARAP_25.05.2022_00h00	0.00514177	[4, 5, 6, 7, 8, 9, 10, 11, 12]	8.92857	5	[Egfr, Lrp8, Sun2, Syne2, Zmiz1]
GO:0021987	cerebral cortex development	GO_BiologicalProcess-EBI-UniProt-GOA-ACAP-ARAP_25.05.2022_00h00	0.00245248	[3, 4, 5, 6, 8, 9, 10, 11]	6.61765	9	[Atic, Bnip3, Egfr, Lrp8, Nars, Slc2a1, Sun2, Syne2, Zmiz1]
KEGG:05208	Chemical carcinogenesis	KEGG_25.05.2022	7.71165e-15	[-1]	13.5135	30	[Akr1a1, Atp5h, COX2, Cat, Cox5b, Cox6a1, Cox6b1, Cox6c, Cox7a2, Egfr, Gstm1, Gstm7, Mapk3, Ndufa12, Ndufa3, Ndufa8, Ndufb10, Ndufb4b, Ndufb6, Ndufc2, Ndufs1, Ndufs3, Ndufs8, Ndufv1, Ptk2, Sdha, Sod1, Uqcrc1, Uqcrfs1, Uqcrq]
KEGG:05231	Choline metabolism in cancer	KEGG_25.05.2022	0.0409669	[-1]	5.10204	5	[Dgkh, Egfr, Lypla1, Mapk3, Mtor]
GO:0031497	chromatin assembly	GO_BiologicalProcess-EBI-UniProt-GOA-ACAP-ARAP_25.05.2022_00h00	0.00311285	[5, 7]	5.64103	11	[Cdk2, Chaf1a, Ezh2, Hmgb1, Ipo4, Lmnb2, Macroh2a1, Nap1l4, Rbbp4, Sart3, Tpr]
GO:0098687	chromosomal region	GO_CellularComponent-EBI-UniProt-GOA-ACAP-ARAP_25.05.2022_00h00	0.000254627	[2, 6]	5.39084	20	[Cbx5, Cdk2, Ctc1, Dync1li2, Ezh2, Gatad2b, Macroh2a1, Pold1, Ppp1r12a, Rad50, Rbbp4, Rcc2, Smc1a, Smc4, Stag2, Sun2, Tpr, Ttk, Uhrf2, Xrcc5]
GO:0000781	chromosome, telomeric region	GO_CellularComponent-EBI-UniProt-GOA-ACAP-ARAP_25.05.2022_00h00	0.000513065	[3, 7]	7.8125	10	[Cbx5, Cdk2, Ctc1, Ezh2, Gatad2b, Pold1, Rad50, Rbbp4, Sun2, Xrcc5]
KEGG:00020	Citrate cycle (TCA cycle)	KEGG_25.05.2022	0.000542491	[-1]	15.625	5	[Aco1, Aco2, Mdh1, Pdha1, Sdha]
KEGG:05171	Coronavirus disease	KEGG_25.05.2022	5.82623e-08	[-1]	8.90688	22	[Egfr, Ifih1, Mapk3, Rpl12, Rpl13a, Rpl17, Rpl18, Rpl3, Rpl32, Rpl37a, Rpl38, Rpl7, Rpl7a, Rps11, Rps12, Rps13, Rps14, Rps17, Rps3a1, Rps6, Stat3, Tbk1]
GO:0030863	cortical cytoskeleton	GO_CellularComponent-EBI-UniProt-GOA-ACAP-ARAP_25.05.2022_00h00	0.00141047	[4, 5, 6]	7.25806	9	[Actn1, Anln, Dbnl, Flot1, Flot2, Gsn, Rims2, Slc2a1, Trpv4]
KEGG:00270	Cysteine and methionine metabolism	KEGG_25.05.2022	0.00018126	[-1]	12.963	7	[Bcat1, Cth, Ldha, Mdh1, Phgdh, Psat1, Srm]
GO:0002181	cytoplasmic translation	GO_BiologicalProcess-EBI-UniProt-GOA-ACAP-ARAP_25.05.2022_00h00	5.21201e-11	[5, 6, 7, 8]	13.0952	22	[Eif2s2, Eif3a, Eif5, Etf1, Pkm, Rpl12, Rpl13a, Rpl17, Rpl18, Rpl3, Rpl32, Rpl37a, Rpl38, Rpl7, Rpl7a, Rps11, Rps12, Rps13, Rps14, Rps17, Rps3a1, Rps6]
GO:0022626	cytosolic ribosome	GO_CellularComponent-EBI-UniProt-GOA-ACAP-ARAP_25.05.2022_00h00	4.82998e-09	[3, 4, 5, 6]	13.6	17	[Rpl12, Rpl13a, Rpl17, Rpl18, Rpl3, Rpl32, Rpl37a, Rpl38, Rpl7, Rpl7a, Rps11, Rps12, Rps13, Rps14, Rps17, Rps3a1, Rps6]
GO:0022627	cytosolic small ribosomal subunit	GO_CellularComponent-EBI-UniProt-GOA-ACAP-ARAP_25.05.2022_00h00	0.000165491	[4, 5, 6, 7, 8]	13.2075	7	[Rps11, Rps12, Rps13, Rps14, Rps17, Rps3a1, Rps6]
KEGG:05415	Diabetic cardiomyopathy	KEGG_25.05.2022	1.42571e-14	[-1]	13.7441	29	[Atp5h, COX2, Cox5b, Cox6a1, Cox6b1, Cox6c, Cox7a2, Cpt2, Ctsd, Gapdh, Mtor, Ndufa12, Ndufa3, Ndufa8, Ndufb10, Ndufb4b, Ndufb6, Ndufc2, Ndufs1, Ndufs3, Ndufs8, Ndufv1, Pdha1, Plcb3, Sdha, Slc2a1, Uqcrc1, Uqcrfs1, Uqcrq]
GO:0043648	dicarboxylic acid metabolic process	GO_BiologicalProcess-EBI-UniProt-GOA-ACAP-ARAP_25.05.2022_00h00	0.00441629	[6]	7.07071	7	[Adsl, Atic, Gls, Grhpr, Mdh1, Me2, Sdha]
GO:0071897	DNA biosynthetic process	GO_BiologicalProcess-EBI-UniProt-GOA-ACAP-ARAP_25.05.2022_00h00	0.000162459	[5, 6, 7]	7.03518	14	[Ccn2, Cct4, Cct8, Ctc1, Lig1, Mapk3, Pcna, Pola1, Pold1, Pold2, Rad50, Rfc3, Rfc4, Xrcc5]
GO:0032392	DNA geometric change	GO_BiologicalProcess-EBI-UniProt-GOA-ACAP-ARAP_25.05.2022_00h00	0.000328116	[7]	9.09091	9	[Brip1, Hmgb1, Mcm3, Mcm4, Mcm7, Rad50, Rfc3, Rfc4, Xrcc5]
GO:0034061	DNA polymerase activity	GO_BiologicalProcess-EBI-UniProt-GOA-ACAP-ARAP_25.05.2022_00h00	0.00290938	[6, 7, 8]	7.69231	7	[Cct4, Mapk3, Pcna, Pola1, Pold1, Rfc3, Rfc4]
GO:0006281	DNA repair	GO_BiologicalProcess-EBI-UniProt-GOA-ACAP-ARAP_25.05.2022_00h00	1.33833e-06	[5, 6, 7]	5.66038	33	[Brip1, Cdca5, Cdk2, Chaf1a, Egfr, Fmn2, Gtf2i, Hmgb1, Ints3, Lig1, Mcm3, Mcm4, Mcm7, Msh6, Nsd2, Pcna, Pnp, Pola1, Pold1, Pold2, Rad50, Rfc1, Rfc3, Rfc4, Rnaseh2c, Sfpq, Smc1a, Smc4, Smg1, Ubr5, Usp47, Wdr70, Xrcc5]
GO:0006270	DNA replication initiation	GO_BiologicalProcess-EBI-UniProt-GOA-ACAP-ARAP_25.05.2022_00h00	0.000617321	[5, 6, 7, 8, 9]	15.1515	5	[Cdk2, Mcm3, Mcm4, Mcm7, Pola1]
GO:0022616	DNA strand elongation	GO_BiologicalProcess-EBI-UniProt-GOA-ACAP-ARAP_25.05.2022_00h00	1.45742e-06	[5, 6, 7]	22.2222	8	[Lig1, Mcm3, Mcm4, Mcm7, Pcna, Pola1, Pold2, Rad50]
GO:0003887	DNA-directed DNA polymerase activity	GO_BiologicalProcess-EBI-UniProt-GOA-ACAP-ARAP_25.05.2022_00h00	0.000884715	[7, 8, 9]	13.8889	5	[Pcna, Pola1, Pold1, Rfc3, Rfc4]
GO:0006261	DNA-templated DNA replication	GO_BiologicalProcess-EBI-UniProt-GOA-ACAP-ARAP_25.05.2022_00h00	1.30973e-05	[6, 7, 8]	8.97436	14	[Cdk2, Ddx21, Lig1, Mcm3, Mcm4, Mcm7, Mcmbp, Pcna, Pola1, Pold1, Pold2, Rad50, Rfc3, Rfc4]
GO:0006302	double-strand break repair	GO_BiologicalProcess-EBI-UniProt-GOA-ACAP-ARAP_25.05.2022_00h00	0.00214494	[6, 7, 8]	5.03356	15	[Brip1, Cdca5, Fmn2, Ints3, Lig1, Mcm3, Mcm4, Mcm7, Nsd2, Pola1, Rad50, Sfpq, Ubr5, Wdr70, Xrcc5]
GO:0003725	double-stranded RNA binding	GO_MolecularFunction-EBI-UniProt-GOA-ACAP-ARAP_25.05.2022_00h00	0.0076917	[5]	6.97674	6	[Actn1, Ddx21, Hmgb1, Ifih1, Rc3h1, Slc3a2]
KEGG:00983	Drug metabolism	KEGG_25.05.2022	0.0326886	[-1]	5.43478	5	[Gstm1, Gstm7, Gusb, Nme2, Rrm2]
GO:0009055	electron transfer activity	GO_BiologicalProcess-EBI-UniProt-GOA-ACAP-ARAP_25.05.2022_00h00	9.67518e-07	[5]	16.9492	10	[COX2, Cox17, Cox6a1, Etfa, Ndufs1, Ndufs3, Ndufs8, Ndufv1, Sdha, Uqcrfs1]
GO:0022900	electron transport chain	GO_BiologicalProcess-EBI-UniProt-GOA-ACAP-ARAP_25.05.2022_00h00	5.29053e-12	[4]	15.6716	21	[COX2, Chchd2, Cox17, Cox5b, Cox6a1, Cox6c, Cox7a2, Etfa, Ndufa12, Ndufa8, Ndufb6, Ndufc2, Ndufs1, Ndufs3, Ndufs8, Ndufv1, Sdha, Slc25a13, Uqcrc1, Uqcrfs1, Uqcrq]
GO:0015980	energy derivation by oxidation of organic compounds	GO_BiologicalProcess-EBI-UniProt-GOA-ACAP-ARAP_25.05.2022_00h00	4.96843e-17	[4]	11.3573	41	[Acadm, Aco1, Aco2, Adsl, Atp5h, Atp5k, Bnip3, COX2, Cat, Ccdc22, Chchd2, Cox5b, Cox6a1, Cox6b1, Cox6c, Cox7a2, Etfa, Hmgb1, Ldha, Mdh1, Mtor, Ndufa12, Ndufa3, Ndufa8, Ndufb10, Ndufb6, Ndufc2, Ndufs1, Ndufs3, Ndufs8, Ndufv1, Pdha1, Pfkm, Pgm1, Prdm16, Sdha, Slc25a13, Trpv4, Uqcrc1, Uqcrfs1, Uqcrq]
GO:0030218	erythrocyte differentiation	GO_BiologicalProcess-EBI-UniProt-GOA-ACAP-ARAP_25.05.2022_00h00	0.0131256	[4, 5, 6, 7, 8, 9]	5.26316	8	[Add1, Cdin1, Fech, Hspa9, Rps14, Rps6, Stat3, Tcea1]
GO:0034101	erythrocyte homeostasis	GO_BiologicalProcess-EBI-UniProt-GOA-ACAP-ARAP_25.05.2022_00h00	0.00257832	[3, 6]	6.13497	10	[Add1, Cdin1, Fech, Gpi1, Hspa9, Rps14, Rps17, Rps6, Stat3, Tcea1]
GO:0097192	extrinsic apoptotic signaling pathway in absence of ligand	GO_BiologicalProcess-EBI-UniProt-GOA-ACAP-ARAP_25.05.2022_00h00	0.0224339	[4, 5, 6, 7]	6.0241	5	[Bcl2l1, Col2a1, Ctnna1, Itgav, Wwox]
GO:0006635	fatty acid beta-oxidation	GO_BiologicalProcess-EBI-UniProt-GOA-ACAP-ARAP_25.05.2022_00h00	1.13937e-07	[6, 7, 8, 9]	14.7727	13	[Acaa1a, Acaa2, Acadm, Acads, Acadvl, Acat1, Acat2, Cpt1a, Cpt2, Etfa, Hadha, Hadhb, Mtor]
GO:0006633	fatty acid biosynthetic process	GO_BiologicalProcess-EBI-UniProt-GOA-ACAP-ARAP_25.05.2022_00h00	0.015773	[5, 6, 7, 8]	5.06329	8	[Acadvl, Acsl3, Degs1, Eif6, Fads1, Gstm1, Gstm7, Prkab1]
KEGG:00071	Fatty acid degradation	KEGG_25.05.2022	1.68884e-10	[-1]	25	13	[Acaa1a, Acaa2, Acadm, Acads, Acadvl, Acat1, Acat2, Acsl3, Aldh9a1, Cpt1a, Cpt2, Hadha, Hadhb]
GO:0006631	fatty acid metabolic process	GO_BiologicalProcess-EBI-UniProt-GOA-ACAP-ARAP_25.05.2022_00h00	0.000170265	[4, 5, 7]	5.06329	24	[Acaa1a, Acaa2, Acadm, Acads, Acadvl, Acat1, Acat2, Acsf2, Acsl3, Cpt1a, Cpt2, Degs1, Eif6, Etfa, Fads1, Gstm1, Gstm7, Hadha, Hadhb, Lypla1, Mtor, Pdk1, Prkab1, Ptgr1]
GO:0000062	fatty-acyl-CoA binding	GO_MolecularFunction-EBI-UniProt-GOA-ACAP-ARAP_25.05.2022_00h00	0.000265546	[3, 4, 7, 8, 9]	18.5185	5	[Acadm, Acads, Acadvl, Acbd3, Hadha]
GO:0005925	focal adhesion	GO_CellularComponent-EBI-UniProt-GOA-ACAP-ARAP_25.05.2022_00h00	0.000207147	[5]	6.82927	14	[Actn1, Epb41l5, Epha2, Ezr, Gsn, Itgav, Lima1, Mapk3, Nme2, Ptk2, Syne2, Tns1, Trpv4, Xirp2]
KEGG:04068	FoxO signaling pathway	KEGG_25.05.2022	0.00592476	[-1]	6.10687	8	[Bnip3, Cat, Cdk2, Egfr, Ep300, Mapk3, Prkab1, Stat3]
GO:0030388	fructose 1,6-bisphosphate metabolic process	GO_BiologicalProcess-EBI-UniProt-GOA-ACAP-ARAP_25.05.2022_00h00	7.80283e-06	[4, 5]	38.4615	5	[Aldoa, Aldoc, Pfkl, Pfkm, Pfkp]
KEGG:00051	Fructose and mannose metabolism	KEGG_25.05.2022	1.48636e-05	[-1]	19.4444	7	[Aldoa, Aldoc, Hk1, Pfkl, Pfkm, Pfkp, Tpi1]
KEGG:00052	Galactose metabolism	KEGG_25.05.2022	0.000542491	[-1]	15.625	5	[Hk1, Pfkl, Pfkm, Pfkp, Pgm1]
GO:0006091	generation of precursor metabolites and energy	GO_BiologicalProcess-EBI-UniProt-GOA-ACAP-ARAP_25.05.2022_00h00	8.40652e-24	[3]	11.6	58	[Acadm, Acat1, Aco1, Aco2, Adpgk, Adsl, Aldoa, Aldoc, Atp5h, Atp5k, Bnip3, COX2, Cat, Ccdc22, Chchd2, Cox17, Cox5b, Cox6a1, Cox6b1, Cox6c, Cox7a2, Eif6, Ep300, Etfa, Gapdh, Gpi1, Hk1, Hmgb1, Ldha, Mdh1, Mtor, Ndufa12, Ndufa3, Ndufa8, Ndufb10, Ndufb6, Ndufc2, Ndufs1, Ndufs3, Ndufs8, Ndufv1, Oxct1, Pdha1, Pfkl, Pfkm, Pfkp, Pgk1, Pgm1, Pkm, Prdm16, Sdha, Slc25a13, Stat3, Tpi1, Trpv4, Uqcrc1, Uqcrfs1…
GO:0008347	glial cell migration	GO_BiologicalProcess-EBI-UniProt-GOA-ACAP-ARAP_25.05.2022_00h00	0.00355827	[4, 6, 7, 8]	8.33333	6	[Fubp1, Lrp8, Rras2, Sun2, Syne2, Zmiz1]
GO:0042063	gliogenesis	GO_BiologicalProcess-EBI-UniProt-GOA-ACAP-ARAP_25.05.2022_00h00	6.14255e-05	[5, 6, 7]	5.72917	22	[Bnip3, Daam2, Egfr, Eif2b1, Eif2b5, Ezh2, Fubp1, Lrp8, Mapk3, Mtor, Ndrg1, Phgdh, Ptk2, Rpl3, Rras2, Slc7a5, Sod1, Stat3, Sun2, Suz12, Syne2, Zmiz1]
KEGG:04922	Glucagon signaling pathway	KEGG_25.05.2022	4.66092e-06	[-1]	11.5385	12	[Cpt1a, Ep300, Ldha, Pdha1, Pfkl, Pfkm, Pfkp, Pkm, Plcb3, Ppp4r3a, Prkab1, Slc2a1]
GO:0006094	gluconeogenesis	GO_BiologicalProcess-EBI-UniProt-GOA-ACAP-ARAP_25.05.2022_00h00	0.000166212	[6, 7]	9.17431	10	[Acadm, Aldoc, Ep300, Gapdh, Gpd2, Gpi1, Mdh1, Pgk1, Ppp4r3a, Tpi1]
GO:0006007	glucose catabolic process	GO_BiologicalProcess-EBI-UniProt-GOA-ACAP-ARAP_25.05.2022_00h00	5.36893e-12	[6, 7]	44	11	[Aldoa, Gapdh, Gpi1, Hk1, Ldha, Pfkl, Pfkm, Pfkp, Pgk1, Pkm, Tpi1]
GO:0009064	glutamine family amino acid metabolic process	GO_BiologicalProcess-EBI-UniProt-GOA-ACAP-ARAP_25.05.2022_00h00	0.00108583	[5, 6, 8]	9.33333	7	[Adsl, Asns, Ctps, Ddah2, Gls, Phgdh, Ppat]
GO:0006749	glutathione metabolic process	GO_BiologicalProcess-EBI-UniProt-GOA-ACAP-ARAP_25.05.2022_00h00	0.00693197	[4, 5, 6]	7.14286	6	[Cth, Eef1g, Gstm1, Gstm7, Nat8f2, Sod1]
KEGG:00480	Glutathione metabolism	KEGG_25.05.2022	0.00355827	[-1]	8.33333	6	[Gstm1, Gstm7, Nat8f2, Prdx6, Rrm2, Srm]
KEGG:00260	Glycine, serine and threonine metabolism	KEGG_25.05.2022	0.00137133	[-1]	12.5	5	[Cth, Grhpr, Phgdh, Psat1, Psph]
GO:0005977	glycogen metabolic process	GO_BiologicalProcess-EBI-UniProt-GOA-ACAP-ARAP_25.05.2022_00h00	0.0076917	[6, 7]	6.97674	6	[Acadm, Ccdc22, Hmgb1, Mtor, Pfkm, Pgm1]
KEGG:00010	Glycolysis / Gluconeogenesis	KEGG_25.05.2022	2.04455e-13	[-1]	25.3731	17	[Adpgk, Akr1a1, Aldh9a1, Aldoa, Aldoc, Gapdh, Gpi1, Hk1, Ldha, Pdha1, Pfkl, Pfkm, Pfkp, Pgk1, Pgm1, Pkm, Tpi1]
GO:0006096	glycolytic process	GO_BiologicalProcess-EBI-UniProt-GOA-ACAP-ARAP_25.05.2022_00h00	8.26627e-10	[5, 8, 9, 10, 11, 12]	16.4948	16	[Adpgk, Aldoa, Aldoc, Eif6, Ep300, Gapdh, Gpi1, Hk1, Mtor, Pfkl, Pfkm, Pfkp, Pgk1, Pkm, Stat3, Tpi1]
GO:1901657	glycosyl compound metabolic process	GO_BiologicalProcess-EBI-UniProt-GOA-ACAP-ARAP_25.05.2022_00h00	0.0169892	[4]	6.49351	5	[Akr1a1, Atic, Gusb, Pgm1, Pnp]
KEGG:00630	Glyoxylate and dicarboxylate metabolism	KEGG_25.05.2022	7.08039e-06	[-1]	21.875	7	[Acat1, Acat2, Aco1, Aco2, Cat, Grhpr, Mdh1]
KEGG:04935	Growth hormone synthesis, secretion and action	KEGG_25.05.2022	0.00949535	[-1]	6.03448	7	[Ep300, Map2k3, Mapk3, Mtor, Plcb3, Ptk2, Stat3]
GO:0004386	helicase activity	GO_MolecularFunction-EBI-UniProt-GOA-ACAP-ARAP_25.05.2022_00h00	0.000117624	[2, 3]	7.69231	13	[Aqr, Brip1, Ddx21, Ddx47, Ifih1, Mcm3, Mcm4, Mcm7, Msh6, Rad50, Rfc3, Rfc4, Xrcc5]
GO:0070828	heterochromatin organization	GO_BiologicalProcess-EBI-UniProt-GOA-ACAP-ARAP_25.05.2022_00h00	0.00441629	[5, 7]	7.07071	7	[Cdk2, Ezh2, Hmgb1, Lmnb2, Loxl2, Prdm16, Tpr]
KEGG:04066	HIF-1 signaling pathway	KEGG_25.05.2022	1.47332e-10	[-1]	15.7895	18	[Aldoa, Aldoc, Egfr, Ep300, Gapdh, Hk1, Ldha, Mapk3, Mtor, Pdha1, Pdk1, Pfkl, Pfkm, Pfkp, Pgk1, Rps6, Slc2a1, Stat3]
GO:0042054	histone methyltransferase activity	GO_BiologicalProcess-EBI-UniProt-GOA-ACAP-ARAP_25.05.2022_00h00	0.00661702	[6, 7, 8, 9]	8.33333	5	[Ehmt1, Ezh2, Nsd2, Prdm16, Suz12]
KEGG:05016	Huntington disease	KEGG_25.05.2022	1.21846e-13	[-1]	10.9272	33	[Atp5h, COX2, Cox5b, Cox6a1, Cox6b1, Cox6c, Cox7a2, Ep300, Mtor, Ndufa12, Ndufa3, Ndufa8, Ndufb10, Ndufb4b, Ndufb6, Ndufc2, Ndufs1, Ndufs3, Ndufs8, Ndufv1, Plcb3, Psmb1, Psmb6, Psmc1, Psmc2, Psmc4, Psmd13, Psmd4, Sdha, Sod1, Uqcrc1, Uqcrfs1, Uqcrq]
GO:0042743	hydrogen peroxide metabolic process	GO_BiologicalProcess-EBI-UniProt-GOA-ACAP-ARAP_25.05.2022_00h00	0.000423376	[4]	11.1111	7	[COX2, Cat, Egfr, Prdx6, Pxdn, Sod1, Stat3]
GO:0006188	IMP biosynthetic process	GO_BiologicalProcess-EBI-UniProt-GOA-ACAP-ARAP_25.05.2022_00h00	2.2741e-05	[8, 9, 10, 11]	31.25	5	[Adsl, Atic, Gmpr, Pnp, Ppat]
GO:0098800	inner mitochondrial membrane protein complex	GO_CellularComponent-EBI-UniProt-GOA-ACAP-ARAP_25.05.2022_00h00	5.2063e-16	[3, 4, 5, 6, 7, 8, 9]	18.1818	26	[Afg3l2, Apoo, Atp5h, Atp5k, COX2, Cox5b, Cox6a1, Cox6b1, Cox6c, Cox7a2, Ndufa12, Ndufa3, Ndufa8, Ndufb10, Ndufb6, Ndufc2, Ndufs1, Ndufs3, Ndufs8, Ndufv1, Sdha, Timm22, Timm9, Uqcrc1, Uqcrfs1, Uqcrq]
KEGG:00562	Inositol phosphate metabolism	KEGG_25.05.2022	0.0134175	[-1]	6.94444	5	[Impa1, Isyna1, Mtmr2, Plcb3, Tpi1]
KEGG:04910	Insulin signaling pathway	KEGG_25.05.2022	0.008028	[-1]	5.7554	8	[Flot1, Flot2, Hk1, Mapk3, Mtor, Prkab1, Prkar2a, Rps6]
GO:0032592	integral component of mitochondrial membrane	GO_CellularComponent-EBI-UniProt-GOA-ACAP-ARAP_25.05.2022_00h00	0.0290085	[5, 6, 7, 8, 9]	5.61798	5	[Afg3l2, Apoo, Bnip3, Cpt1a, Fis1]
GO:0014704	intercalated disc	GO_CellularComponent-EBI-UniProt-GOA-ACAP-ARAP_25.05.2022_00h00	0.00277028	[6]	8.82353	6	[Actn1, Ank3, Atp1b1, Ctnna1, Ptk2, Slc2a1]
GO:0032608	interferon-beta production	GO_BiologicalProcess-EBI-UniProt-GOA-ACAP-ARAP_25.05.2022_00h00	0.0107786	[4, 7]	7.35294	5	[Flot1, Hmgb1, Ifih1, Polr3b, Tbk1]
GO:0097193	intrinsic apoptotic signaling pathway	GO_BiologicalProcess-EBI-UniProt-GOA-ACAP-ARAP_25.05.2022_00h00	0.000325799	[4, 5, 6]	5.57276	18	[Bag5, Bcl2l1, Bnip3, Ccar2, Ep300, Epha2, Ero1a, Fis1, Hipk1, Msh6, Ndufs3, Pdk1, Pnp, Sfpq, Sod1, Stk24, Usp47, Wwox]
GO:0008630	intrinsic apoptotic signaling pathway in response to DNA damage	GO_BiologicalProcess-EBI-UniProt-GOA-ACAP-ARAP_25.05.2022_00h00	0.00385237	[5, 6, 7]	6.61157	8	[Bcl2l1, Ccar2, Ep300, Epha2, Hipk1, Msh6, Pnp, Usp47]
GO:0008631	intrinsic apoptotic signaling pathway in response to oxidative stress	GO_BiologicalProcess-EBI-UniProt-GOA-ACAP-ARAP_25.05.2022_00h00	0.00305731	[4, 5, 6, 7]	10.2041	5	[Bag5, Pdk1, Sfpq, Sod1, Stk24]
GO:0051536	iron-sulfur cluster binding	GO_MolecularFunction-EBI-UniProt-GOA-ACAP-ARAP_25.05.2022_00h00	5.56301e-06	[3]	13.8889	10	[Aco1, Aco2, Brip1, Fech, Ndufs1, Ndufs8, Ndufv1, Pold1, Ppat, Uqcrfs1]
GO:0015934	large ribosomal subunit	GO_CellularComponent-EBI-UniProt-GOA-ACAP-ARAP_25.05.2022_00h00	2.69463e-06	[4, 7]	10.3704	14	[Mrpl14, Mrpl21, Mrps30, Rpl12, Rpl13a, Rpl17, Rpl18, Rpl3, Rpl32, Rpl37a, Rpl38, Rpl7, Rpl7a, Rps12]
GO:0030258	lipid modification	GO_BiologicalProcess-EBI-UniProt-GOA-ACAP-ARAP_25.05.2022_00h00	0.000395257	[4, 5]	5.64784	17	[Acaa1a, Acaa2, Acadm, Acads, Acadvl, Acat1, Acat2, Cpt1a, Cpt2, Dgkh, Etfa, Hadha, Hadhb, Mtmr2, Mtor, Rnf213, Rpl3]
GO:0001889	liver development	GO_BiologicalProcess-EBI-UniProt-GOA-ACAP-ARAP_25.05.2022_00h00	0.000134788	[5, 6]	7.17949	14	[Acadm, Acat1, Aco2, Adsl, Asns, Cpt1a, Egfr, Ezh2, Man2a1, Pcna, Pkm, Prkcsh, Rpl32, Slc7a5]
GO:0097421	liver regeneration	GO_BiologicalProcess-EBI-UniProt-GOA-ACAP-ARAP_25.05.2022_00h00	0.000198114	[5, 6, 7]	15.3846	6	[Cpt1a, Egfr, Ezh2, Pcna, Rpl32, Slc7a5]
KEGG:04213	Longevity regulating pathway	KEGG_25.05.2022	0.00748241	[-1]	8.06452	5	[Cat, Cryab, Mtor, Prkab1, Sod1]
GO:0030324	lung development	GO_BiologicalProcess-EBI-UniProt-GOA-ACAP-ARAP_25.05.2022_00h00	0.000835851	[4, 5, 6]	5.83333	14	[Ccn2, Celsr1, Ctsd, Egfr, Eif4g1, Ep300, Hmgb1, Man2a1, Mapk3, Ncor2, Odad4, Rbbp9, Rpl13a, Tnc]
GO:0060425	lung morphogenesis	GO_BiologicalProcess-EBI-UniProt-GOA-ACAP-ARAP_25.05.2022_00h00	0.0134175	[4, 5, 6, 7]	6.94444	5	[Celsr1, Ctsd, Mapk3, Rpl13a, Tnc]
KEGG:00310	Lysine degradation	KEGG_25.05.2022	1.39747e-05	[-1]	14.0625	9	[Acat1, Acat2, Aldh9a1, Ehmt1, Ezh2, Hadha, Nsd2, Plod2, Prdm16]
GO:1905517	macrophage migration	GO_BiologicalProcess-EBI-UniProt-GOA-ACAP-ARAP_25.05.2022_00h00	0.00295165	[4, 6]	8.69565	6	[Cnn2, Mapk3, Ninj1, Ptk2, Rpl13a, Trpv4]
GO:0030490	maturation of SSU-rRNA	GO_BiologicalProcess-EBI-UniProt-GOA-ACAP-ARAP_25.05.2022_00h00	0.00354553	[6, 7, 8, 9, 10]	9.80392	5	[Bysl, Fam207a, Pwp2, Rps14, Wdr3]
GO:0042470	melanosome	GO_CellularComponent-EBI-UniProt-GOA-ACAP-ARAP_25.05.2022_00h00	0.00228342	[5, 6, 8]	7.27273	8	[Cct4, Ctsd, Flot1, Gsn, Ppib, Slc3a2, Stom, Tpp1]
GO:0035195	miRNA-mediated gene silencing	GO_BiologicalProcess-EBI-UniProt-GOA-ACAP-ARAP_25.05.2022_00h00	0.00619861	[7, 8, 9]	8.47458	5	[Egfr, Eif4g1, Eif6, Ncor2, Stat3]
KEGG:03430	Mismatch repair	KEGG_25.05.2022	2.41612e-08	[-1]	36.3636	8	[Lig1, Msh6, Pcna, Pold1, Pold2, Rfc1, Rfc3, Rfc4]
GO:0006120	mitochondrial electron transport, NADH to ubiquinone	GO_BiologicalProcess-EBI-UniProt-GOA-ACAP-ARAP_25.05.2022_00h00	9.77266e-07	[7, 8, 9, 10]	29.1667	7	[Ndufa8, Ndufb6, Ndufc2, Ndufs1, Ndufs3, Ndufs8, Ndufv1]
GO:0005740	mitochondrial envelope	GO_CellularComponent-EBI-UniProt-GOA-ACAP-ARAP_25.05.2022_00h00	7.44962e-16	[4, 5, 6]	7.19258	62	[Acaa2, Acadm, Acads, Acadvl, Acat1, Acsl3, Adsl, Afg3l2, Apoo, Atp5h, Atp5k, Bcl2l1, Bnip3, COX2, Cat, Chchd2, Clpx, Cox17, Cox5b, Cox6a1, Cox6b1, Cox6c, Cox7a2, Cpt1a, Cpt2, Degs1, Fech, Fis1, Gpd2, Hadha, Hadhb, Hk1, Mrpl14, Mrpl21, Mrps30, Mrps33, Mrps7, Mtarc2, Mtor, Ndufa12, Ndufa3, Ndufa8, Ndufb10, Ndufb6, Ndufc2, Ndufs1, Ndufs3, Ndufs8, Ndufv1, Nme2, Pgam5, Sdha, Slc25a13, Sod1, Stat3, Ti…
GO:0005743	mitochondrial inner membrane	GO_CellularComponent-EBI-UniProt-GOA-ACAP-ARAP_25.05.2022_00h00	6.86069e-15	[5, 6, 7, 8]	8.56102	47	[Acaa2, Acadvl, Acat1, Afg3l2, Apoo, Atp5h, Atp5k, Bcl2l1, COX2, Clpx, Cox5b, Cox6a1, Cox6b1, Cox6c, Cox7a2, Cpt1a, Cpt2, Fech, Gpd2, Hadha, Hadhb, Mrpl14, Mrpl21, Mrps30, Mrps33, Mrps7, Mtarc2, Ndufa12, Ndufa3, Ndufa8, Ndufb10, Ndufb6, Ndufc2, Ndufs1, Ndufs3, Ndufs8, Ndufv1, Sdha, Slc25a13, Stat3, Timm22, Timm8a1, Timm9, Tufm, Uqcrc1, Uqcrfs1, Uqcrq]
GO:0005759	mitochondrial matrix	GO_CellularComponent-EBI-UniProt-GOA-ACAP-ARAP_25.05.2022_00h00	1.94073e-08	[4, 5, 6]	7.73481	28	[Acaa2, Acadm, Acads, Acadvl, Acat1, Acot13, Bcl2l1, Ccar2, Clpx, Etfa, Gls, Hadha, Hadhb, Hspa9, Hspe1, Lrpprc, Lrrc59, Me2, Mrpl14, Mrpl21, Mrps30, Mrps33, Mrps7, Pdha1, Pdk1, Pitrm1, Rida, Tufm]
GO:0031966	mitochondrial membrane	GO_CellularComponent-EBI-UniProt-GOA-ACAP-ARAP_25.05.2022_00h00	6.00385e-15	[4, 5, 6, 7]	7.22291	58	[Acaa2, Acadm, Acads, Acadvl, Acat1, Acsl3, Adsl, Afg3l2, Apoo, Atp5h, Atp5k, Bcl2l1, Bnip3, COX2, Clpx, Cox5b, Cox6a1, Cox6b1, Cox6c, Cox7a2, Cpt1a, Cpt2, Degs1, Fech, Fis1, Gpd2, Hadha, Hadhb, Hk1, Mrpl14, Mrpl21, Mrps30, Mrps33, Mrps7, Mtarc2, Mtor, Ndufa12, Ndufa3, Ndufa8, Ndufb10, Ndufb6, Ndufc2, Ndufs1, Ndufs3, Ndufs8, Ndufv1, Nme2, Pgam5, Sdha, Slc25a13, Stat3, Timm22, Timm8a1, Timm9, Tufm…
GO:0007006	mitochondrial membrane organization	GO_BiologicalProcess-EBI-UniProt-GOA-ACAP-ARAP_25.05.2022_00h00	0.00353962	[5, 6]	6.72269	8	[Acaa2, Afg3l2, Apoo, Bcl2l1, Bnip3, Stat3, Timm22, Timm9]
GO:0042645	mitochondrial nucleoid	GO_CellularComponent-EBI-UniProt-GOA-ACAP-ARAP_25.05.2022_00h00	1.40251e-05	[3, 5, 6, 7]	16.3265	8	[Acadvl, Clpx, Hadha, Hadhb, Hspa9, Lrpprc, Lrrc59, Tufm]
GO:0005741	mitochondrial outer membrane	GO_CellularComponent-EBI-UniProt-GOA-ACAP-ARAP_25.05.2022_00h00	0.00528209	[5, 6, 7, 8]	5.21327	11	[Acsl3, Adsl, Bcl2l1, Bnip3, Cpt1a, Fis1, Hadhb, Hk1, Mtarc2, Mtor, Pgam5]
GO:0098798	mitochondrial protein-containing complex	GO_CellularComponent-EBI-UniProt-GOA-ACAP-ARAP_25.05.2022_00h00	8.70982e-18	[2, 4, 5, 6]	13.1034	38	[Afg3l2, Apoo, Atp5h, Atp5k, COX2, Clpx, Cox5b, Cox6a1, Cox6b1, Cox6c, Cox7a2, Etfa, Hadha, Hadhb, Mrpl14, Mrpl21, Mrps30, Mrps33, Mrps7, Ndufa12, Ndufa3, Ndufa8, Ndufb10, Ndufb6, Ndufc2, Ndufs1, Ndufs3, Ndufs8, Ndufv1, Pdha1, Pdk1, Sdha, Timm22, Timm8a1, Timm9, Uqcrc1, Uqcrfs1, Uqcrq]
GO:0005746	mitochondrial respirasome	GO_CellularComponent-EBI-UniProt-GOA-ACAP-ARAP_25.05.2022_00h00	4.2507e-15	[3, 4, 6, 7, 8, 9]	24.3902	20	[COX2, Cox5b, Cox6a1, Cox6b1, Cox6c, Cox7a2, Ndufa12, Ndufa3, Ndufa8, Ndufb10, Ndufb6, Ndufc2, Ndufs1, Ndufs3, Ndufs8, Ndufv1, Sdha, Uqcrc1, Uqcrfs1, Uqcrq]
GO:0033108	mitochondrial respiratory chain complex assembly	GO_BiologicalProcess-EBI-UniProt-GOA-ACAP-ARAP_25.05.2022_00h00	8.06293e-06	[6]	11.9565	11	[Cox17, Ndufa12, Ndufa3, Ndufa8, Ndufb10, Ndufb6, Ndufc2, Ndufs1, Ndufs3, Ndufs8, Uqcrc1]
GO:0005747	mitochondrial respiratory chain complex I	GO_CellularComponent-EBI-UniProt-GOA-ACAP-ARAP_25.05.2022_00h00	5.56625e-08	[4, 5, 6, 7, 8, 9, 10]	22.7273	10	[Ndufa12, Ndufa3, Ndufa8, Ndufb10, Ndufb6, Ndufc2, Ndufs1, Ndufs3, Ndufs8, Ndufv1]
GO:0032981	mitochondrial respiratory chain complex I assembly	GO_BiologicalProcess-EBI-UniProt-GOA-ACAP-ARAP_25.05.2022_00h00	4.3724e-06	[7]	16.3636	9	[Ndufa12, Ndufa3, Ndufa8, Ndufb10, Ndufb6, Ndufc2, Ndufs1, Ndufs3, Ndufs8]
GO:0005751	mitochondrial respiratory chain complex IV	GO_CellularComponent-EBI-UniProt-GOA-ACAP-ARAP_25.05.2022_00h00	9.77266e-07	[4, 5, 6, 7, 8, 9, 10]	29.1667	7	[COX2, Cox5b, Cox6a1, Cox6b1, Cox6c, Cox7a2, Uqcrfs1]
GO:0005761	mitochondrial ribosome	GO_CellularComponent-EBI-UniProt-GOA-ACAP-ARAP_25.05.2022_00h00	0.0326886	[4, 5, 6, 7]	5.43478	5	[Mrpl14, Mrpl21, Mrps30, Mrps33, Mrps7]
GO:0032543	mitochondrial translation	GO_BiologicalProcess-EBI-UniProt-GOA-ACAP-ARAP_25.05.2022_00h00	0.0173893	[5, 6, 7, 8]	5.30303	7	[Lrpprc, Mrpl14, Mrpl21, Mrps30, Mrps33, Mrps7, Tufm]
GO:0005739	mitochondrion	GO_CellularComponent-EBI-UniProt-GOA-ACAP-ARAP_25.05.2022_00h00	2.55916e-27	[3, 4, 5]	6.39919	126	[Abcf2, Acaa1a, Acaa2, Acadm, Acads, Acadvl, Acat1, Acat2, Acbd3, Aco1, Aco2, Acot13, Acsf2, Acsl3, Adsl, Afg3l2, Akr7a5, Aldh9a1, Aldoa, Aldoc, Apoo, Atic, Atp5h, Atp5k, Bag5, Bcat1, Bcl2l1, Bnip3, Bphl, Bsg, COX2, Car5b, Cat, Ccar2, Chchd2, Clpx, Cox17, Cox5b, Cox6a1, Cox6b1, Cox6c, Cox7a2, Cpt1a, Cpt2, Cryab, Ctsa, Ctsd, Dcakd, Ddah2, Ddx21, Degs1, Eif5b, Etfa, Fads1, Fech, Fis1, Fkbp4, Gapdh,…
KEGG:04137	Mitophagy	KEGG_25.05.2022	0.000136753	[-1]	11.7647	8	[Bcl2l1, Bnip3, Fis1, Pgam5, Rras2, Sqstm1, Tbk1, Usp8]
GO:0072329	monocarboxylic acid catabolic process	GO_BiologicalProcess-EBI-UniProt-GOA-ACAP-ARAP_25.05.2022_00h00	8.01135e-06	[6, 7]	9.39597	14	[Acaa1a, Acaa2, Acadm, Acads, Acadvl, Acat1, Acat2, Akr1a1, Cpt1a, Cpt2, Etfa, Hadha, Hadhb, Mtor]
GO:0032787	monocarboxylic acid metabolic process	GO_BiologicalProcess-EBI-UniProt-GOA-ACAP-ARAP_25.05.2022_00h00	9.15021e-10	[6]	6.29471	44	[Acaa1a, Acaa2, Acadm, Acads, Acadvl, Acat1, Acat2, Acsf2, Acsl3, Adpgk, Akr1a1, Aldoa, Aldoc, Cpt1a, Cpt2, Degs1, Eif6, Ep300, Etfa, Fads1, Gapdh, Gpi1, Grhpr, Gstm1, Gstm7, Hadha, Hadhb, Hk1, Ldha, Lypla1, Me2, Mtor, Pdha1, Pdk1, Pfkl, Pfkm, Pfkp, Pgk1, Phgdh, Pkm, Prkab1, Ptgr1, Stat3, Tpi1]
GO:0046364	monosaccharide biosynthetic process	GO_BiologicalProcess-EBI-UniProt-GOA-ACAP-ARAP_25.05.2022_00h00	8.00135e-05	[4, 5]	9.2437	11	[Acadm, Akr1a1, Aldoc, Ep300, Gapdh, Gpd2, Gpi1, Mdh1, Pgk1, Ppp4r3a, Tpi1]
GO:0005996	monosaccharide metabolic process	GO_BiologicalProcess-EBI-UniProt-GOA-ACAP-ARAP_25.05.2022_00h00	1.98116e-08	[3, 4]	8.47458	25	[Acadm, Adpgk, Akr1a1, Aldoa, Aldoc, Cpt1a, Ep300, Gapdh, Gpd2, Gpi1, Hk1, Hmgb1, Ldha, Man2a1, Mdh1, Pdha1, Pdk1, Pfkl, Pfkm, Pfkp, Pgk1, Pgm1, Pkm, Ppp4r3a, Tpi1]
GO:0003730	mRNA 3'-UTR binding	GO_MolecularFunction-EBI-UniProt-GOA-ACAP-ARAP_25.05.2022_00h00	0.00588173	[6]	6.66667	7	[Elavl3, Lrpprc, Rc3h1, Rnf20, Rnps1, Rsl1d1, Serbp1]
GO:0048027	mRNA 5'-UTR binding	GO_MolecularFunction-EBI-UniProt-GOA-ACAP-ARAP_25.05.2022_00h00	4.63047e-06	[6]	23.3333	7	[Aco1, Gnl3, Ncl, Rps13, Rps14, Rps3a1, Rsl1d1]
GO:0003729	mRNA binding	GO_MolecularFunction-EBI-UniProt-GOA-ACAP-ARAP_25.05.2022_00h00	1.93583e-10	[5]	8.70786	31	[Aco1, Aqr, Eif2s2, Eif3a, Eif4g1, Elavl3, Etf1, Fech, Fubp1, Gnl3, Lrpprc, Lsm1, Luc7l2, Luc7l3, Mrps7, Ncl, Pkm, Rbm25, Rc3h1, Rida, Rnf20, Rnps1, Rpl13a, Rpl7, Rps13, Rps14, Rps3a1, Rsl1d1, Serbp1, Tpr, Ythdf3]
GO:0061157	mRNA destabilization	GO_BiologicalProcess-EBI-UniProt-GOA-ACAP-ARAP_25.05.2022_00h00	0.0380842	[5, 6, 7, 8, 9, 10, 11]	5.20833	5	[Lsm1, Rc3h1, Rida, Tent4a, Ythdf3]
GO:0002262	myeloid cell homeostasis	GO_BiologicalProcess-EBI-UniProt-GOA-ACAP-ARAP_25.05.2022_00h00	0.00188263	[2, 5]	5.76923	12	[Add1, Cdin1, Fech, Gpi1, Hmgb1, Hspa9, Rps14, Rps17, Rps6, Sod1, Stat3, Tcea1]
GO:0034660	ncRNA metabolic process	GO_BiologicalProcess-EBI-UniProt-GOA-ACAP-ARAP_25.05.2022_00h00	2.33528e-08	[6, 7]	6.06532	39	[Bysl, Dars, Ddx21, Ddx47, Dimt1, Egfr, Eif6, Eprs, Fam207a, Gnl3, Gtpbp4, Ints3, Lage3, Macroh2a1, Mars1, Mepce, Mtor, Nars, Ncl, Ncor2, Nolc1, Nop2, Pwp1, Pwp2, Rc3h1, Rpl7, Rpl7a, Rps14, Rps17, Rps6, Rrp9, Rsl1d1, Sars, Sart1, Stat3, Tars, Trmt1l, Wdr3, Yars]
GO:0034470	ncRNA processing	GO_BiologicalProcess-EBI-UniProt-GOA-ACAP-ARAP_25.05.2022_00h00	3.67323e-06	[6, 7, 8]	6.20525	26	[Bysl, Ddx21, Ddx47, Dimt1, Egfr, Eif6, Fam207a, Gtpbp4, Ints3, Lage3, Ncl, Ncor2, Nop2, Pwp1, Pwp2, Rpl7, Rpl7a, Rps14, Rps17, Rps6, Rrp9, Rsl1d1, Sart1, Stat3, Trmt1l, Wdr3]
GO:0098781	ncRNA transcription	GO_BiologicalProcess-EBI-UniProt-GOA-ACAP-ARAP_25.05.2022_00h00	0.000423376	[7, 8, 9, 10]	11.1111	7	[Macroh2a1, Mars1, Mepce, Mtor, Ncl, Pwp1, Topaz1]
GO:0016525	negative regulation of angiogenesis	GO_BiologicalProcess-EBI-UniProt-GOA-ACAP-ARAP_25.05.2022_00h00	0.00868553	[4, 5, 6, 7, 8, 9, 10, 11]	6.14035	7	[Adamts1, Adgrb3, Epha2, Gtf2i, Pgk1, Ptprm, Sars]
GO:0010507	negative regulation of autophagy	GO_BiologicalProcess-EBI-UniProt-GOA-ACAP-ARAP_25.05.2022_00h00	0.00133885	[4, 5, 6, 7]	8.97436	7	[Ctsa, Eif4g1, Mtor, Ptk2, Slc7a5, Smg1, Stat3]
GO:0045814	negative regulation of gene expression, epigenetic	GO_BiologicalProcess-EBI-UniProt-GOA-ACAP-ARAP_25.05.2022_00h00	0.0142379	[5, 6, 7, 8]	6.06061	6	[Cdk2, Ezh2, Hmgb1, Lmnb2, Macroh2a1, Tpr]
GO:0032272	negative regulation of protein polymerization	GO_BiologicalProcess-EBI-UniProt-GOA-ACAP-ARAP_25.05.2022_00h00	0.0301748	[5, 6, 7, 8]	5.55556	5	[Add1, Dbnl, Fkbp4, Gsn, Tpm1]
GO:0031397	negative regulation of protein ubiquitination	GO_BiologicalProcess-EBI-UniProt-GOA-ACAP-ARAP_25.05.2022_00h00	0.0131684	[7, 8, 9, 10]	6.18557	6	[Bag5, Dysf, Gtpbp4, Mtor, Sqstm1, Ubr5]
GO:0031333	negative regulation of protein-containing complex assembly	GO_BiologicalProcess-EBI-UniProt-GOA-ACAP-ARAP_25.05.2022_00h00	0.00632415	[4, 5, 6, 7]	5.625	9	[Add1, Cryab, Dbnl, Ep300, Fkbp4, Gsn, Hmgb1, Rpl13a, Tpm1]
GO:0048261	negative regulation of receptor-mediated endocytosis	GO_BiologicalProcess-EBI-UniProt-GOA-ACAP-ARAP_25.05.2022_00h00	0.000476796	[4, 5, 6, 7, 8]	16.129	5	[Atxn2, Itgav, Lrpap1, Mtmr2, Rin3]
GO:0017148	negative regulation of translation	GO_BiologicalProcess-EBI-UniProt-GOA-ACAP-ARAP_25.05.2022_00h00	0.000946178	[5, 6, 7, 8, 9]	6.31579	12	[Eif4g1, Eif6, Eprs, Gapdh, Lsm1, Ncl, Rc3h1, Rida, Rpl13a, Tent4a, Tpr, Ythdf3]
KEGG:04932	Non-alcoholic fatty liver disease	KEGG_25.05.2022	1.28132e-11	[-1]	14.1026	22	[COX2, Cox5b, Cox6a1, Cox6b1, Cox6c, Cox7a2, Ndufa12, Ndufa3, Ndufa8, Ndufb10, Ndufb4b, Ndufb6, Ndufc2, Ndufs1, Ndufs3, Ndufs8, Ndufv1, Prkab1, Sdha, Uqcrc1, Uqcrfs1, Uqcrq]
GO:0140694	non-membrane-bounded organelle assembly	GO_BiologicalProcess-EBI-UniProt-GOA-ACAP-ARAP_25.05.2022_00h00	4.64963e-05	[6]	5.69307	23	[Atxn2, C9orf72, Cdk2, Dbnl, Eif6, Ezr, Gsn, Kif11, Kif3b, Mrps7, Nop2, Pwp2, Rc3h1, Rnf213, Rpl38, Rps14, Smc1a, Stag2, Tpm1, Tpr, Xrcc5, Ythdf3, Zfyve1]
GO:0033260	nuclear DNA replication	GO_BiologicalProcess-EBI-UniProt-GOA-ACAP-ARAP_25.05.2022_00h00	0.000617321	[4, 5, 8, 9, 10]	15.1515	5	[Lig1, Mcm3, Mcm4, Pcna, Pola1]
GO:0005635	nuclear envelope	GO_CellularComponent-EBI-UniProt-GOA-ACAP-ARAP_25.05.2022_00h00	0.000100525	[3, 4, 5, 6]	5.05837	26	[Akr7a5, Bcl2l1, Bnip3, Brip1, C9orf72, Cacybp, Cpne1, Egfr, Gapdh, Gtpbp4, Lemd3, Lmnb2, Lrpprc, Lrrc59, Lypla1, Mapk3, Mtor, Pola1, Rrm2, Slc16a3, Sun2, Syne2, Tent4a, Tnrc18, Tpr, Wdr3]
GO:0031965	nuclear membrane	GO_CellularComponent-EBI-UniProt-GOA-ACAP-ARAP_25.05.2022_00h00	0.00031887	[4, 5, 6, 7]	5.59006	18	[Bcl2l1, Brip1, C9orf72, Cpne1, Egfr, Gapdh, Gtpbp4, Lemd3, Lmnb2, Lrpprc, Lypla1, Slc16a3, Sun2, Syne2, Tent4a, Tnrc18, Tpr, Wdr3]
GO:0009112	nucleobase metabolic process	GO_BiologicalProcess-EBI-UniProt-GOA-ACAP-ARAP_25.05.2022_00h00	0.000444654	[4, 5, 6]	13.0435	6	[Ctps, Gmpr, Mtor, Pnp, Ppat, Rrm2]
GO:0055086	nucleobase-containing small molecule metabolic process	GO_BiologicalProcess-EBI-UniProt-GOA-ACAP-ARAP_25.05.2022_00h00	1.20878e-16	[3, 4, 5]	8.4507	54	[Acaa2, Acat1, Acsl3, Adpgk, Adsl, Aldoa, Aldoc, Atic, Atp1b1, Atp5h, Atp5k, Bcl2l1, COX2, Clpx, Ctps, Dcakd, Eif6, Ep300, Epha2, Fis1, Gapdh, Gmpr, Gpi1, Hk1, Mtor, Mvd, Ndufa12, Ndufa3, Ndufa8, Ndufb10, Ndufb6, Ndufc2, Ndufs1, Ndufs3, Ndufs8, Ndufv1, Nme2, Oxct1, Pdha1, Pdk1, Pfkl, Pfkm, Pfkp, Pgk1, Pgm1, Pkm, Pnp, Ppat, Rrm2, Sdha, Slc25a13, Stat3, Tpi1, Ugdh]
GO:0009132	nucleoside diphosphate metabolic process	GO_BiologicalProcess-EBI-UniProt-GOA-ACAP-ARAP_25.05.2022_00h00	6.80202e-09	[5, 6, 7]	12.4138	18	[Adpgk, Aldoa, Aldoc, Eif6, Ep300, Gapdh, Gpi1, Hk1, Mtor, Nme2, Pfkl, Pfkm, Pfkp, Pgk1, Pkm, Rrm2, Stat3, Tpi1]
GO:0009124	nucleoside monophosphate biosynthetic process	GO_BiologicalProcess-EBI-UniProt-GOA-ACAP-ARAP_25.05.2022_00h00	0.000799106	[6, 7, 8]	11.5385	6	[Adsl, Atic, Gmpr, Nme2, Pnp, Ppat]
GO:0009165	nucleotide biosynthetic process	GO_BiologicalProcess-EBI-UniProt-GOA-ACAP-ARAP_25.05.2022_00h00	1.16515e-12	[6, 7, 8]	10.7266	31	[Acat1, Adsl, Aldoa, Atic, Atp5h, Atp5k, Bcl2l1, COX2, Ctps, Dcakd, Gmpr, Ndufa12, Ndufa3, Ndufa8, Ndufb10, Ndufb6, Ndufc2, Ndufs1, Ndufs3, Ndufs8, Ndufv1, Nme2, Pdha1, Pdk1, Pkm, Pnp, Ppat, Rrm2, Sdha, Slc25a13, Stat3]
KEGG:03420	Nucleotide excision repair	KEGG_25.05.2022	4.77442e-05	[-1]	16.2791	7	[Lig1, Pcna, Pold1, Pold2, Rfc1, Rfc3, Rfc4]
GO:0009117	nucleotide metabolic process	GO_BiologicalProcess-EBI-UniProt-GOA-ACAP-ARAP_25.05.2022_00h00	2.62849e-17	[5, 6, 7]	9.12281	52	[Acaa2, Acat1, Acsl3, Adpgk, Adsl, Aldoa, Aldoc, Atic, Atp1b1, Atp5h, Atp5k, Bcl2l1, COX2, Clpx, Ctps, Dcakd, Eif6, Ep300, Epha2, Fis1, Gapdh, Gmpr, Gpi1, Hk1, Mtor, Mvd, Ndufa12, Ndufa3, Ndufa8, Ndufb10, Ndufb6, Ndufc2, Ndufs1, Ndufs3, Ndufs8, Ndufv1, Nme2, Oxct1, Pdha1, Pdk1, Pfkl, Pfkm, Pfkp, Pgk1, Pkm, Pnp, Ppat, Rrm2, Sdha, Slc25a13, Stat3, Tpi1]
GO:0031967	organelle envelope	GO_CellularComponent-EBI-UniProt-GOA-ACAP-ARAP_25.05.2022_00h00	5.31987e-18	[3, 4]	6.32911	85	[Acaa2, Acadm, Acads, Acadvl, Acat1, Acsl3, Adsl, Afg3l2, Akr7a5, Apoo, Atp5h, Atp5k, Bcl2l1, Bnip3, Brip1, C9orf72, COX2, Cacybp, Cat, Chchd2, Clpx, Cox17, Cox5b, Cox6a1, Cox6b1, Cox6c, Cox7a2, Cpne1, Cpt1a, Cpt2, Degs1, Egfr, Fech, Fis1, Gapdh, Gpd2, Gtpbp4, Hadha, Hadhb, Hk1, Lemd3, Lmnb2, Lrpprc, Lrrc59, Lypla1, Mapk3, Mrpl14, Mrpl21, Mrps30, Mrps33, Mrps7, Mtarc2, Mtor, Ndufa12, Ndufa3, Nduf…
GO:0031970	organelle envelope lumen	GO_CellularComponent-EBI-UniProt-GOA-ACAP-ARAP_25.05.2022_00h00	0.00113918	[4, 5]	7.5	9	[Cacybp, Cat, Chchd2, Cox17, Ndufa8, Ndufs1, Sod1, Timm8a1, Timm9]
GO:0019866	organelle inner membrane	GO_CellularComponent-EBI-UniProt-GOA-ACAP-ARAP_25.05.2022_00h00	5.24786e-15	[4, 5]	8.18331	50	[Acaa2, Acadvl, Acat1, Afg3l2, Apoo, Atp5h, Atp5k, Bcl2l1, COX2, Clpx, Cox5b, Cox6a1, Cox6b1, Cox6c, Cox7a2, Cpt1a, Cpt2, Fech, Gpd2, Hadha, Hadhb, Lemd3, Lrpprc, Mrpl14, Mrpl21, Mrps30, Mrps33, Mrps7, Mtarc2, Ndufa12, Ndufa3, Ndufa8, Ndufb10, Ndufb6, Ndufc2, Ndufs1, Ndufs3, Ndufs8, Ndufv1, Sdha, Slc25a13, Stat3, Sun2, Timm22, Timm8a1, Timm9, Tufm, Uqcrc1, Uqcrfs1, Uqcrq]
GO:0031968	organelle outer membrane	GO_CellularComponent-EBI-UniProt-GOA-ACAP-ARAP_25.05.2022_00h00	0.00221397	[4, 5, 6]	5.39419	13	[Acsl3, Adsl, Bcl2l1, Bnip3, Cpt1a, Fis1, Hadhb, Hk1, Lrpprc, Mtarc2, Mtor, Pgam5, Syne2]
GO:0006082	organic acid metabolic process	GO_BiologicalProcess-EBI-UniProt-GOA-ACAP-ARAP_25.05.2022_00h00	2.70559e-16	[3]	6.7243	70	[Acaa1a, Acaa2, Acadm, Acads, Acadvl, Acat1, Acat2, Aco1, Aco2, Acsf2, Acsl3, Adpgk, Adsl, Akr1a1, Aldoa, Aldoc, Asns, Atic, Bcat1, Cpt1a, Cpt2, Cth, Ctps, Dars, Ddah2, Degs1, Eif6, Ep300, Eprs, Etfa, Fads1, Gapdh, Gls, Gpi1, Grhpr, Gstm1, Gstm7, Hadha, Hadhb, Hk1, Ldha, Lypla1, Mars1, Mdh1, Me2, Mtarc2, Mtor, Nars, Pdha1, Pdk1, Pfkl, Pfkm, Pfkp, Pgk1, Phgdh, Pkm, Plod2, Pnp, Ppat, Prkab1, Psat1,…
GO:1901566	organonitrogen compound biosynthetic process	GO_BiologicalProcess-EBI-UniProt-GOA-ACAP-ARAP_25.05.2022_00h00	8.35047e-23	[4]	6.27158	109	[Acadm, Acat1, Aco1, Acsl3, Adsl, Aldh9a1, Aldoa, Asns, Atic, Atp1b1, Atp5h, Atp5k, Bcat1, Bcl2l1, COX2, Ccn1, Cth, Ctps, Dars, Dcakd, Degs1, Eef1e1, Eef1g, Egfr, Eif1ax, Eif2b1, Eif2b5, Eif2s2, Eif3a, Eif4g1, Eif5, Eif5b, Eif6, Eprs, Etf1, Fech, Gapdh, Gls, Gmpr, Gspt1, Gstm1, Lrpprc, Lsm1, Man2a1, Mapk3, Mars1, Mogs, Mrpl14, Mrpl21, Mrps30, Mrps33, Mrps7, Mtor, Nars, Ncl, Ndufa12, Ndufa3, Ndufa…
GO:0090407	organophosphate biosynthetic process	GO_BiologicalProcess-EBI-UniProt-GOA-ACAP-ARAP_25.05.2022_00h00	6.35089e-09	[4, 5]	6.37255	39	[Acat1, Acsl3, Adsl, Akr1a1, Aldoa, Atic, Atp5h, Atp5k, Bcl2l1, COX2, Ctps, Dcakd, Dgkh, Gmpr, Impa1, Isyna1, Mvd, Ndufa12, Ndufa3, Ndufa8, Ndufb10, Ndufb6, Ndufc2, Ndufs1, Ndufs3, Ndufs8, Ndufv1, Nme2, Pdha1, Pdk1, Pkm, Pnp, Ppat, Rrm2, Sdha, Slc25a13, Smg1, Stat3, Tpi1]
GO:0019637	organophosphate metabolic process	GO_BiologicalProcess-EBI-UniProt-GOA-ACAP-ARAP_25.05.2022_00h00	4.2737e-12	[3, 4]	5.87678	62	[Acaa2, Acat1, Acsl3, Adpgk, Adsl, Akr1a1, Aldoa, Aldoc, Atic, Atp1b1, Atp5h, Atp5k, Bcl2l1, COX2, Clpx, Ctps, Dcakd, Dgkh, Eif6, Ep300, Epha2, Fis1, Gapdh, Gmpr, Gpd2, Gpi1, Hadha, Hk1, Impa1, Isyna1, Mtmr2, Mtor, Mvd, Ndufa12, Ndufa3, Ndufa8, Ndufb10, Ndufb6, Ndufc2, Ndufs1, Ndufs3, Ndufs8, Ndufv1, Nme2, Oxct1, Pdha1, Pdk1, Pfkl, Pfkm, Pfkp, Pgk1, Pkm, Plcb3, Pnp, Ppat, Prdx6, Rrm2, Sdha, Slc25…
GO:0016616	oxidoreductase activity, acting on the CH-OH group of donors, NAD or NADP as acceptor	GO_MolecularFunction-EBI-UniProt-GOA-ACAP-ARAP_25.05.2022_00h00	0.000578035	[4]	7.14286	11	[Akr1a1, Akr7a5, Gpd2, Grhpr, Hadha, Ldha, Mdh1, Me2, Phgdh, Ptgr1, Ugdh]
GO:1990204	oxidoreductase complex	GO_CellularComponent-EBI-UniProt-GOA-ACAP-ARAP_25.05.2022_00h00	5.08052e-16	[3]	20.339	24	[Cat, Etfa, Gmpr, Gpd2, Ldha, Ndufa12, Ndufa3, Ndufa8, Ndufb10, Ndufb6, Ndufc2, Ndufs1, Ndufs3, Ndufs8, Ndufv1, P4ha1, P4ha2, Pdha1, Pdk1, Rrm2, Sdha, Uqcrc1, Uqcrfs1, Uqcrq]
GO:0015453	oxidoreduction-driven active transmembrane transporter activity	GO_BiologicalProcess-EBI-UniProt-GOA-ACAP-ARAP_25.05.2022_00h00	2.2099e-06	[6, 8]	21.0526	8	[COX2, Cox17, Cox6a1, Ndufs1, Ndufs3, Ndufs8, Ndufv1, Uqcrfs1]
GO:0021543	pallium development	GO_BiologicalProcess-EBI-UniProt-GOA-ACAP-ARAP_25.05.2022_00h00	0.00077325	[3, 4, 5, 7, 8, 9, 10]	6.16114	13	[Anxa3, Atic, Bnip3, Egfr, Eif2b5, Ezh2, Lrp8, Nars, Slc2a1, Sun2, Syne2, Uqcrq, Zmiz1]
KEGG:05212	Pancreatic cancer	KEGG_25.05.2022	0.0162243	[-1]	6.57895	5	[Bcl2l1, Egfr, Mapk3, Mtor, Stat3]
KEGG:05012	Parkinson disease	KEGG_25.05.2022	1.10248e-13	[-1]	11.7424	31	[Atp5h, Bcl2l1, COX2, Cox5b, Cox6a1, Cox6b1, Cox6c, Cox7a2, Ndufa12, Ndufa3, Ndufa8, Ndufb10, Ndufb4b, Ndufb6, Ndufc2, Ndufs1, Ndufs3, Ndufs8, Ndufv1, Psmb1, Psmb6, Psmc1, Psmc2, Psmc4, Psmd13, Psmd4, Sdha, Sod1, Uqcrc1, Uqcrfs1, Uqcrq]
KEGG:05022	Pathways of neurodegeneration	KEGG_25.05.2022	5.22733e-14	[-1]	8.9172	42	[Atp5h, Atxn2, Bcl2l1, C9orf72, COX2, Cat, Cox5b, Cox6a1, Cox6b1, Cox6c, Cox7a2, Map2k3, Mapk3, Mtor, Ndufa12, Ndufa3, Ndufa8, Ndufb10, Ndufb4b, Ndufb6, Ndufc2, Ndufs1, Ndufs3, Ndufs8, Ndufv1, Plcb3, Psmb1, Psmb6, Psmc1, Psmc2, Psmc4, Psmd13, Psmd4, Rab39b, Sdha, Sod1, Sqstm1, Tbk1, Uqcrc1, Uqcrfs1, Uqcrq, Zfyve1]
KEGG:05235	PD-L1 expression and PD-1 checkpoint pathway in cancer	KEGG_25.05.2022	0.0278692	[-1]	5.68182	5	[Egfr, Map2k3, Mapk3, Mtor, Stat3]
KEGG:00030	Pentose phosphate pathway	KEGG_25.05.2022	8.53707e-06	[-1]	21.2121	7	[Aldoa, Aldoc, Gpi1, Pfkl, Pfkm, Pfkp, Pgm1]
GO:1905368	peptidase complex	GO_CellularComponent-EBI-UniProt-GOA-ACAP-ARAP_25.05.2022_00h00	0.00332645	[3]	6.29371	9	[Afg3l2, Psmb1, Psmb6, Psmc1, Psmc2, Psmc4, Psmd13, Psmd4, Rpl3]
GO:0006518	peptide metabolic process	GO_BiologicalProcess-EBI-UniProt-GOA-ACAP-ARAP_25.05.2022_00h00	4.54626e-17	[4, 5]	7.24324	67	[Aco1, Cth, Dars, Eef1e1, Eef1g, Egfr, Eif1ax, Eif2b1, Eif2b5, Eif2s2, Eif3a, Eif4g1, Eif5, Eif5b, Eif6, Eprs, Etf1, Fech, Gapdh, Gspt1, Gstm1, Gstm7, Lrpprc, Lsm1, Mapk3, Mars1, Mrpl14, Mrpl21, Mrps30, Mrps33, Mrps7, Mtor, Nars, Nat8f2, Ncl, Niban1, Nolc1, Npepps, Pkm, Rc3h1, Rida, Rpl12, Rpl13a, Rpl17, Rpl18, Rpl3, Rpl32, Rpl37a, Rpl38, Rpl7, Rpl7a, Rps11, Rps12, Rps13, Rps14, Rps17, Rps3a1, Rp…
GO:0018107	peptidyl-threonine phosphorylation	GO_BiologicalProcess-EBI-UniProt-GOA-ACAP-ARAP_25.05.2022_00h00	0.0136598	[6, 7, 8]	5.6	7	[Eif4g1, Gpi1, Hipk1, Hk1, Mtor, Tbk1, Ttk]
GO:0005777	peroxisome	GO_CellularComponent-EBI-UniProt-GOA-ACAP-ARAP_25.05.2022_00h00	0.00678132	[4, 5, 6]	5.55556	9	[Acaa1a, Acsl3, Cat, Fis1, Mtarc2, Mvd, Prdx6, Rida, Sod1]
GO:0044853	plasma membrane raft	GO_CellularComponent-EBI-UniProt-GOA-ACAP-ARAP_25.05.2022_00h00	0.000578035	[4, 5]	7.14286	11	[Atp1b1, Ctnna1, Ehd2, Ezr, Flot1, Flot2, Hk1, Lrp8, Mapk3, Prkar2a, Slc2a1]
GO:0042788	polysomal ribosome	GO_CellularComponent-EBI-UniProt-GOA-ACAP-ARAP_25.05.2022_00h00	0.000884715	[4, 6]	13.8889	5	[Rpl18, Rpl32, Rpl38, Rpl7, Rpl7a]
GO:0005844	polysome	GO_CellularComponent-EBI-UniProt-GOA-ACAP-ARAP_25.05.2022_00h00	7.95815e-05	[3]	11.25	9	[Atxn2, Eif4g1, Rpl17, Rpl18, Rpl32, Rpl38, Rpl7, Rpl7a, Rps6]
GO:1903580	positive regulation of ATP metabolic process	GO_BiologicalProcess-EBI-UniProt-GOA-ACAP-ARAP_25.05.2022_00h00	0.00166918	[6, 7, 8, 9, 10, 11, 12]	11.9048	5	[Bcl2l1, COX2, Mtor, Ndufc2, Stat3]
GO:1902808	positive regulation of cell cycle G1/S phase transition	GO_BiologicalProcess-EBI-UniProt-GOA-ACAP-ARAP_25.05.2022_00h00	0.000352472	[5, 6, 7, 8]	11.4754	7	[Adamts1, Egfr, Eif4g1, Ezh2, Mepce, Rpl17, Rrm2]
GO:1901989	positive regulation of cell cycle phase transition	GO_BiologicalProcess-EBI-UniProt-GOA-ACAP-ARAP_25.05.2022_00h00	0.0010319	[4, 5, 6, 7]	7.62712	9	[Adamts1, Cdca5, Egfr, Eif4g1, Ezh2, Mepce, Rcc2, Rpl17, Rrm2]
GO:0090068	positive regulation of cell cycle process	GO_BiologicalProcess-EBI-UniProt-GOA-ACAP-ARAP_25.05.2022_00h00	0.00134784	[3, 4, 5, 6]	5.31915	15	[Adamts1, Ccn2, Cdca5, Egfr, Eif4g1, Ezh2, Kif3b, Macroh2a1, Mepce, Rcc2, Rpl17, Rrm2, Sfpq, Smc4, Tpr]
GO:0034250	positive regulation of cellular amide metabolic process	GO_BiologicalProcess-EBI-UniProt-GOA-ACAP-ARAP_25.05.2022_00h00	0.00161329	[4, 5, 6]	6.21469	11	[Ccn1, Eif2b5, Eif4g1, Eif6, Mapk3, Mtor, Niban1, Pkm, Rps3a1, Tent4a, Ythdf3]
GO:2001252	positive regulation of chromosome organization	GO_BiologicalProcess-EBI-UniProt-GOA-ACAP-ARAP_25.05.2022_00h00	6.01702e-05	[5, 6, 7]	9.56522	11	[Cct4, Cct8, Cdk2, Gnl3, Macroh2a1, Mapk3, Rad50, Sfpq, Smc4, Tpr, Xrcc5]
GO:0051054	positive regulation of DNA metabolic process	GO_BiologicalProcess-EBI-UniProt-GOA-ACAP-ARAP_25.05.2022_00h00	0.00053176	[4, 5, 6, 7, 8]	5.32544	18	[Anxa3, Cacybp, Cct4, Cct8, Cdk2, Ctc1, Egfr, Fmn2, Gnl3, Hmgb1, Mapk3, Nsd2, Pcna, Pnp, Rad50, Rfc3, Rfc4, Xrcc5]
GO:0045740	positive regulation of DNA replication	GO_BiologicalProcess-EBI-UniProt-GOA-ACAP-ARAP_25.05.2022_00h00	0.00414289	[5, 6, 7, 8, 9]	9.43396	5	[Cacybp, Cdk2, Ctc1, Egfr, Pcna]
GO:0016239	positive regulation of macroautophagy	GO_BiologicalProcess-EBI-UniProt-GOA-ACAP-ARAP_25.05.2022_00h00	0.0205145	[5, 6, 7, 8]	6.17284	5	[Bnip3, C9orf72, Mapk3, Snx4, Tbk1]
GO:0045931	positive regulation of mitotic cell cycle	GO_BiologicalProcess-EBI-UniProt-GOA-ACAP-ARAP_25.05.2022_00h00	0.000566779	[4, 5, 6]	7.69231	10	[Adamts1, Asns, Cdca5, Egfr, Eif4g1, Hmgb1, Mepce, Rcc2, Rpl17, Rrm2]
GO:1905477	positive regulation of protein localization to membrane	GO_BiologicalProcess-EBI-UniProt-GOA-ACAP-ARAP_25.05.2022_00h00	0.00108703	[4, 5, 6, 7]	7.56302	9	[Acsl3, Ank3, Arhgef16, Egfr, Epha2, Ezr, Fis1, Sqstm1, Stom]
GO:1903078	positive regulation of protein localization to plasma membrane	GO_BiologicalProcess-EBI-UniProt-GOA-ACAP-ARAP_25.05.2022_00h00	0.0019698	[5, 6, 7, 8]	9.52381	6	[Acsl3, Arhgef16, Egfr, Epha2, Ezr, Sqstm1]
GO:0032206	positive regulation of telomere maintenance	GO_BiologicalProcess-EBI-UniProt-GOA-ACAP-ARAP_25.05.2022_00h00	0.00355827	[5, 6, 7, 8, 9]	8.33333	6	[Cct4, Cct8, Gnl3, Mapk3, Rad50, Xrcc5]
GO:0032760	positive regulation of tumor necrosis factor production	GO_BiologicalProcess-EBI-UniProt-GOA-ACAP-ARAP_25.05.2022_00h00	0.0275915	[5, 6, 7, 8, 9]	5.17241	6	[Akap12, Ccn1, Hmgb1, Ifih1, Ncl, Stat3]
GO:0099572	postsynaptic specialization	GO_CellularComponent-EBI-UniProt-GOA-ACAP-ARAP_25.05.2022_00h00	0.000183016	[3, 5]	5.03145	24	[Ablim1, Add1, Anks1b, Bnip3, Cryab, Dbnl, Eif3a, Gapdh, Hnrnph1, Hnrnph2, Kpna2, Lrp8, Map4, Mtmr2, Rpl12, Rpl18, Rpl38, Rpl7, Rps13, Rps14, Scn8a, Slc16a3, Stat3, Usp8]
GO:0010608	post-transcriptional regulation of gene expression	GO_BiologicalProcess-EBI-UniProt-GOA-ACAP-ARAP_25.05.2022_00h00	6.57409e-09	[5, 6]	6.47359	38	[Aco1, Eef1g, Egfr, Eif1ax, Eif2b1, Eif2b5, Eif2s2, Eif3a, Eif4g1, Eif5, Eif5b, Eif6, Epb41l5, Eprs, Etf1, Fech, Gapdh, Gspt1, Lrpprc, Lsm1, Mapk3, Mtor, Ncl, Ncor2, Niban1, Nolc1, Pkm, Rc3h1, Rida, Rpl13a, Rpl38, Rps14, Rps3a1, Stat3, Tent4a, Tpr, Tufm, Ythdf3]
KEGG:03320	PPAR signaling pathway	KEGG_25.05.2022	0.0290085	[-1]	5.61798	5	[Acaa1a, Acadm, Acsl3, Cpt1a, Cpt2]
GO:0030684	preribosome	GO_CellularComponent-EBI-UniProt-GOA-ACAP-ARAP_25.05.2022_00h00	6.57324e-05	[3]	11.5385	9	[Bysl, Eif6, Fam207a, Nop58, Pwp2, Rrp9, Rsl1d1, Wdr3, Xrcc5]
GO:0015399	primary active transmembrane transporter activity	GO_BiologicalProcess-EBI-UniProt-GOA-ACAP-ARAP_25.05.2022_00h00	0.000839492	[5, 7]	6.79012	11	[Atp1b1, Atp4a, Atp6v1g1, COX2, Cox17, Cox6a1, Ndufs1, Ndufs3, Ndufs8, Ndufv1, Uqcrfs1]
KEGG:05020	Prion disease	KEGG_25.05.2022	1.54763e-13	[-1]	11.5672	31	[Atp5h, COX2, Cox5b, Cox6a1, Cox6b1, Cox6c, Cox7a2, Mapk3, Ndufa12, Ndufa3, Ndufa8, Ndufb10, Ndufb4b, Ndufb6, Ndufc2, Ndufs1, Ndufs3, Ndufs8, Ndufv1, Psmb1, Psmb6, Psmc1, Psmc2, Psmc4, Psmd13, Psmd4, Sdha, Sod1, Uqcrc1, Uqcrfs1, Uqcrq]
KEGG:05215	Prostate cancer	KEGG_25.05.2022	0.0142379	[-1]	6.06061	6	[Cdk2, Egfr, Ep300, Mapk3, Mtor, Zeb1]
KEGG:03050	Proteasome	KEGG_25.05.2022	8.295e-05	[-1]	14.8936	7	[Psmb1, Psmb6, Psmc1, Psmc2, Psmc4, Psmd13, Psmd4]
GO:0005838	proteasome regulatory particle	GO_CellularComponent-EBI-UniProt-GOA-ACAP-ARAP_25.05.2022_00h00	0.000134746	[2, 3, 4, 5, 7]	21.7391	5	[Psmc1, Psmc2, Psmc4, Psmd13, Psmd4]
GO:0051261	protein depolymerization	GO_BiologicalProcess-EBI-UniProt-GOA-ACAP-ARAP_25.05.2022_00h00	0.00772027	[6]	5.7971	8	[Add1, Dbnl, Gsn, Kif19a, Lima1, Sh3bp1, Tpm1, Trpv4]
GO:0034502	protein localization to chromosome	GO_BiologicalProcess-EBI-UniProt-GOA-ACAP-ARAP_25.05.2022_00h00	0.00148726	[6]	7.2	9	[Cct4, Cct8, Cdca5, Ezh2, Gnl3, Macroh2a1, Rcc2, Tpp1, Ttk]
GO:0070198	protein localization to chromosome, telomeric region	GO_BiologicalProcess-EBI-UniProt-GOA-ACAP-ARAP_25.05.2022_00h00	0.000542491	[7]	15.625	5	[Cct4, Cct8, Gnl3, Macroh2a1, Tpp1]
GO:0050821	protein stabilization	GO_BiologicalProcess-EBI-UniProt-GOA-ACAP-ARAP_25.05.2022_00h00	6.97823e-05	[4]	7.28155	15	[Aak1, Atp1b1, Bag5, Cct4, Cct8, Cryab, Ep300, Flot1, Flot2, Gapdh, Gpi1, Gtpbp4, Ifi30, Ncor2, Ppib]
KEGG:05205	Proteoglycans in cancer	KEGG_25.05.2022	0.0043735	[-1]	5.36585	11	[Ank3, Egfr, Ezr, Itgav, Mapk3, Mtor, Ppp1r12a, Ptk2, Rps6, Rras2, Stat3]
GO:0042776	proton motive force-driven mitochondrial ATP synthesis	GO_BiologicalProcess-EBI-UniProt-GOA-ACAP-ARAP_25.05.2022_00h00	7.16189e-10	[8, 10, 11, 12, 13]	22.4138	13	[Atp5h, Atp5k, Ndufa12, Ndufa3, Ndufa8, Ndufb10, Ndufb6, Ndufc2, Ndufs1, Ndufs3, Ndufs8, Ndufv1, Sdha]
GO:0015078	proton transmembrane transporter activity	GO_BiologicalProcess-EBI-UniProt-GOA-ACAP-ARAP_25.05.2022_00h00	0.000540787	[6, 7, 8, 9]	7.75194	10	[Atp1b1, Atp4a, Atp5h, Atp5k, Atp6v1g1, COX2, Cox17, Cox6a1, Slc25a13, Uqcrfs1]
KEGG:00230	Purine metabolism	KEGG_25.05.2022	0.00662018	[-1]	5.97015	8	[Adsl, Atic, Gmpr, Nme2, Pgm1, Pnp, Ppat, Rrm2]
GO:0034032	purine nucleoside bisphosphate metabolic process	GO_BiologicalProcess-EBI-UniProt-GOA-ACAP-ARAP_25.05.2022_00h00	0.00463837	[5, 6, 7, 8]	6.4	8	[Acaa2, Acat1, Acsl3, Dcakd, Mvd, Oxct1, Pdha1, Pdk1]
GO:0072522	purine-containing compound biosynthetic process	GO_BiologicalProcess-EBI-UniProt-GOA-ACAP-ARAP_25.05.2022_00h00	4.2704e-14	[5]	12.6582	30	[Acat1, Adsl, Aldoa, Atic, Atp5h, Atp5k, Bcl2l1, COX2, Dcakd, Gmpr, Ndufa12, Ndufa3, Ndufa8, Ndufb10, Ndufb6, Ndufc2, Ndufs1, Ndufs3, Ndufs8, Ndufv1, Nme2, Pdha1, Pdk1, Pgm1, Pkm, Pnp, Ppat, Sdha, Slc25a13, Stat3]
GO:0072521	purine-containing compound metabolic process	GO_BiologicalProcess-EBI-UniProt-GOA-ACAP-ARAP_25.05.2022_00h00	2.38017e-18	[4]	9.96094	51	[Acaa2, Acat1, Acsl3, Adpgk, Adsl, Aldoa, Aldoc, Atic, Atp1b1, Atp5h, Atp5k, Bcl2l1, COX2, Clpx, Dcakd, Eif6, Ep300, Epha2, Fis1, Gapdh, Gmpr, Gpi1, Hk1, Mtor, Mvd, Ndufa12, Ndufa3, Ndufa8, Ndufb10, Ndufb6, Ndufc2, Ndufs1, Ndufs3, Ndufs8, Ndufv1, Nme2, Oxct1, Pdha1, Pdk1, Pfkl, Pfkm, Pfkp, Pgk1, Pgm1, Pkm, Pnp, Ppat, Sdha, Slc25a13, Stat3, Tpi1]
GO:0006090	pyruvate metabolic process	GO_BiologicalProcess-EBI-UniProt-GOA-ACAP-ARAP_25.05.2022_00h00	1.67296e-11	[7]	15.625	20	[Adpgk, Aldoa, Aldoc, Eif6, Ep300, Gapdh, Gpi1, Hk1, Ldha, Me2, Mtor, Pdha1, Pdk1, Pfkl, Pfkm, Pfkp, Pgk1, Pkm, Stat3, Tpi1]
GO:0072593	reactive oxygen species metabolic process	GO_BiologicalProcess-EBI-UniProt-GOA-ACAP-ARAP_25.05.2022_00h00	0.000235142	[3]	6.17761	16	[Bnip3, COX2, Cat, Ccn1, Ccn2, Cryab, Egfr, Eif6, Ndufc2, Ndufs1, Ndufs3, Prdx6, Pxdn, Rpl3, Sod1, Stat3]
GO:0031099	regeneration	GO_BiologicalProcess-EBI-UniProt-GOA-ACAP-ARAP_25.05.2022_00h00	0.000776352	[3]	5.88235	14	[Anxa3, Atic, Cpt1a, Ctnna1, Dysf, Egfr, Ezh2, Ninj1, Pcna, Pkm, Rpl32, Slc7a5, Stk24, Tnc]
GO:0010506	regulation of autophagy	GO_BiologicalProcess-EBI-UniProt-GOA-ACAP-ARAP_25.05.2022_00h00	0.00210131	[4, 5, 6]	5.05051	15	[Bnip3, C9orf72, Ctsa, Eif4g1, Hmgb1, Mapk3, Mtcl1, Mtor, Ptk2, Rab39b, Slc7a5, Smg1, Snx4, Stat3, Tbk1]
GO:1902749	regulation of cell cycle G2/M phase transition	GO_BiologicalProcess-EBI-UniProt-GOA-ACAP-ARAP_25.05.2022_00h00	0.0112377	[5, 6, 7]	5.83333	7	[Cdk2, Ctc1, Ints3, Macroh2a1, Rad50, Rcc2, Usp47]
GO:0034248	regulation of cellular amide metabolic process	GO_BiologicalProcess-EBI-UniProt-GOA-ACAP-ARAP_25.05.2022_00h00	4.87017e-09	[4, 5]	6.80529	36	[Aco1, Ccn1, Eef1g, Eif1ax, Eif2b1, Eif2b5, Eif2s2, Eif3a, Eif4g1, Eif5, Eif5b, Eif6, Eprs, Etf1, Fech, Gapdh, Gspt1, Lrpprc, Lsm1, Mapk3, Mtor, Ncl, Niban1, Nolc1, Pdk1, Pkm, Rc3h1, Rida, Rpl13a, Rpl38, Rps14, Rps3a1, Tent4a, Tpr, Tufm, Ythdf3]
GO:2000112	regulation of cellular macromolecule biosynthetic process	GO_BiologicalProcess-EBI-UniProt-GOA-ACAP-ARAP_25.05.2022_00h00	5.42158e-08	[5, 6]	6.28366	35	[Aco1, Ccdc22, Eef1g, Eif1ax, Eif2b1, Eif2b5, Eif2s2, Eif3a, Eif4g1, Eif5, Eif5b, Eif6, Eprs, Etf1, Fech, Gapdh, Gspt1, Lrpprc, Lsm1, Mapk3, Mtor, Ncl, Niban1, Nolc1, Pkm, Rc3h1, Rida, Rpl13a, Rpl38, Rps14, Rps3a1, Tent4a, Tpr, Tufm, Ythdf3]
GO:0033044	regulation of chromosome organization	GO_BiologicalProcess-EBI-UniProt-GOA-ACAP-ARAP_25.05.2022_00h00	0.000486604	[5, 6]	5.95238	15	[Cct4, Cct8, Cdca5, Cdk2, Ctc1, Gnl3, Macroh2a1, Mapk3, Rad50, Sfpq, Smc4, Smg1, Tpr, Ttk, Xrcc5]
GO:2000278	regulation of DNA biosynthetic process	GO_BiologicalProcess-EBI-UniProt-GOA-ACAP-ARAP_25.05.2022_00h00	0.00662018	[5, 6, 7, 8]	5.97015	8	[Cct4, Cct8, Ctc1, Mapk3, Pcna, Rfc3, Rfc4, Xrcc5]
GO:0006275	regulation of DNA replication	GO_BiologicalProcess-EBI-UniProt-GOA-ACAP-ARAP_25.05.2022_00h00	0.000387021	[5, 6, 7, 8]	7.53425	11	[Cacybp, Cdk2, Ctc1, Egfr, Gtpbp4, Mcm3, Mcm4, Mcm7, Pcna, Rfc3, Rfc4]
GO:0090329	regulation of DNA-templated DNA replication	GO_BiologicalProcess-EBI-UniProt-GOA-ACAP-ARAP_25.05.2022_00h00	0.000324271	[6, 7, 8, 9]	11.6667	7	[Cdk2, Mcm3, Mcm4, Mcm7, Pcna, Rfc3, Rfc4]
GO:0016241	regulation of macroautophagy	GO_BiologicalProcess-EBI-UniProt-GOA-ACAP-ARAP_25.05.2022_00h00	0.0116963	[5, 6, 7]	5.78512	7	[Bnip3, C9orf72, Mapk3, Mtor, Smg1, Snx4, Tbk1]
GO:0140747	regulation of ncRNA transcription	GO_BiologicalProcess-EBI-UniProt-GOA-ACAP-ARAP_25.05.2022_00h00	1.07618e-05	[6, 7, 8, 9, 10, 11]	26.087	6	[Macroh2a1, Mars1, Mepce, Mtor, Ncl, Pwp1]
GO:1901879	regulation of protein depolymerization	GO_BiologicalProcess-EBI-UniProt-GOA-ACAP-ARAP_25.05.2022_00h00	0.00559979	[5, 6, 7]	6.73077	7	[Add1, Dbnl, Gsn, Lima1, Sh3bp1, Tpm1, Trpv4]
GO:1905475	regulation of protein localization to membrane	GO_BiologicalProcess-EBI-UniProt-GOA-ACAP-ARAP_25.05.2022_00h00	0.00215023	[5, 6]	5.66038	12	[Acsl3, Ank3, Arhgef16, Bcl2l1, Egfr, Epha2, Ezr, Fis1, Gsn, Lypla1, Sqstm1, Stom]
GO:1903076	regulation of protein localization to plasma membrane	GO_BiologicalProcess-EBI-UniProt-GOA-ACAP-ARAP_25.05.2022_00h00	0.00337062	[6, 7]	6.77966	8	[Acsl3, Arhgef16, Bcl2l1, Egfr, Epha2, Ezr, Lypla1, Sqstm1]
GO:0031647	regulation of protein stability	GO_BiologicalProcess-EBI-UniProt-GOA-ACAP-ARAP_25.05.2022_00h00	2.27043e-06	[3]	6.92771	23	[Aak1, Atp1b1, Bag5, Ccar2, Cct4, Cct8, Cryab, Ctsa, Ep300, Flot1, Flot2, Gapdh, Gpi1, Gsn, Gtpbp4, Ifi30, Ncor2, Nedd4l, Ppib, Tpr, Ubr5, Usp47, Usp8]
GO:0043244	regulation of protein-containing complex disassembly	GO_BiologicalProcess-EBI-UniProt-GOA-ACAP-ARAP_25.05.2022_00h00	0.00100046	[4, 5, 6]	7.0922	10	[Add1, Bnip3, Dbnl, Etf1, Gsn, Gspt1, Lima1, Sh3bp1, Tpm1, Trpv4]
GO:1900371	regulation of purine nucleotide biosynthetic process	GO_BiologicalProcess-EBI-UniProt-GOA-ACAP-ARAP_25.05.2022_00h00	0.00237129	[6, 7, 8, 9, 10]	10.8696	5	[Bcl2l1, COX2, Ndufc2, Pdk1, Stat3]
GO:1900542	regulation of purine nucleotide metabolic process	GO_BiologicalProcess-EBI-UniProt-GOA-ACAP-ARAP_25.05.2022_00h00	0.000376142	[5, 6, 7, 8, 9]	8.91089	9	[Bcl2l1, COX2, Eif6, Ep300, Fis1, Mtor, Ndufc2, Pdk1, Stat3]
GO:0002090	regulation of receptor internalization	GO_BiologicalProcess-EBI-UniProt-GOA-ACAP-ARAP_25.05.2022_00h00	0.0177751	[6, 7, 8]	6.41026	5	[Atxn2, Flot1, Lrpap1, Mtmr2, Rin3]
GO:0048259	regulation of receptor-mediated endocytosis	GO_BiologicalProcess-EBI-UniProt-GOA-ACAP-ARAP_25.05.2022_00h00	0.0162044	[5, 6, 7]	5.38462	7	[Aak1, Atxn2, Flot1, Itgav, Lrpap1, Mtmr2, Rin3]
GO:0032204	regulation of telomere maintenance	GO_BiologicalProcess-EBI-UniProt-GOA-ACAP-ARAP_25.05.2022_00h00	0.00112701	[5, 6, 7, 8]	8.24742	8	[Cct4, Cct8, Ctc1, Gnl3, Mapk3, Rad50, Smg1, Xrcc5]
GO:0032210	regulation of telomere maintenance via telomerase	GO_BiologicalProcess-EBI-UniProt-GOA-ACAP-ARAP_25.05.2022_00h00	0.00354553	[6, 7, 8, 9, 10]	9.80392	5	[Cct4, Cct8, Ctc1, Mapk3, Xrcc5]
GO:0006356	regulation of transcription by RNA polymerase I	GO_BiologicalProcess-EBI-UniProt-GOA-ACAP-ARAP_25.05.2022_00h00	0.000288116	[6, 7, 8, 9, 10, 11]	14.2857	6	[Ddx21, Macroh2a1, Mars1, Mtor, Ncl, Pwp1]
GO:0006446	regulation of translational initiation	GO_BiologicalProcess-EBI-UniProt-GOA-ACAP-ARAP_25.05.2022_00h00	0.000151094	[4, 6, 7, 8, 9]	11.5942	8	[Eif2b5, Eif4g1, Eif5, Eif5b, Fech, Rpl13a, Tpr, Ythdf3]
GO:0032479	regulation of type I interferon production	GO_BiologicalProcess-EBI-UniProt-GOA-ACAP-ARAP_25.05.2022_00h00	0.00729248	[4, 5, 6, 7]	6.36364	7	[Flot1, Gapdh, Hmgb1, Ifih1, Pola1, Polr3b, Tbk1]
GO:0098803	respiratory chain complex	GO_CellularComponent-EBI-UniProt-GOA-ACAP-ARAP_25.05.2022_00h00	4.2507e-15	[3, 4]	24.3902	20	[COX2, Cox5b, Cox6a1, Cox6b1, Cox6c, Cox7a2, Ndufa12, Ndufa3, Ndufa8, Ndufb10, Ndufb6, Ndufc2, Ndufs1, Ndufs3, Ndufs8, Ndufv1, Sdha, Uqcrc1, Uqcrfs1, Uqcrq]
GO:0043200	response to amino acid	GO_BiologicalProcess-EBI-UniProt-GOA-ACAP-ARAP_25.05.2022_00h00	0.0151726	[4, 5]	5.46875	7	[Asns, Bcl2l1, Egfr, Mtor, Pcna, Slc7a5, Zeb1]
GO:0043330	response to exogenous dsRNA	GO_BiologicalProcess-EBI-UniProt-GOA-ACAP-ARAP_25.05.2022_00h00	0.00748241	[5, 6]	8.06452	5	[Ddx21, Flot1, Ifih1, Mapk3, Slc3a2]
GO:0009408	response to heat	GO_BiologicalProcess-EBI-UniProt-GOA-ACAP-ARAP_25.05.2022_00h00	0.00337062	[3, 4]	6.77966	8	[Aldoa, Cryab, Eif2b1, Eif2b5, Mtor, Sod1, Tpr, Trpv4]
GO:0042542	response to hydrogen peroxide	GO_BiologicalProcess-EBI-UniProt-GOA-ACAP-ARAP_25.05.2022_00h00	0.00553732	[4, 5]	5.76923	9	[Adam9, Bnip3, Cat, Cryab, Ezh2, Lig1, Pcna, Sod1, Stk24]
GO:0001666	response to hypoxia	GO_BiologicalProcess-EBI-UniProt-GOA-ACAP-ARAP_25.05.2022_00h00	3.8888e-05	[3, 5]	6.08696	21	[Acaa2, Adsl, Aldoa, Atp1b1, Bnip3, Brip1, Cat, Chchd2, Cryab, Ep300, Ero1a, Fmn2, Loxl2, Mtor, Ndrg1, Npepps, Pdk1, Pgk1, Plod2, Slc2a1, Tbl2]
GO:0006970	response to osmotic stress	GO_BiologicalProcess-EBI-UniProt-GOA-ACAP-ARAP_25.05.2022_00h00	0.00208898	[3]	7.40741	8	[Dysf, Egfr, Mtor, Nedd4l, Nolc1, Slc2a1, Trpv4, Xrcc5]
GO:0070482	response to oxygen levels	GO_BiologicalProcess-EBI-UniProt-GOA-ACAP-ARAP_25.05.2022_00h00	2.50904e-05	[3]	5.92783	23	[Acaa2, Adsl, Aldoa, Atp1b1, Atp6v1g1, Bnip3, Brip1, Cat, Chchd2, Cryab, Ep300, Ero1a, Fmn2, Loxl2, Mtor, Ndrg1, Npepps, Pdk1, Pgk1, Plod2, Slc2a1, Slc7a5, Tbl2]
GO:0000302	response to reactive oxygen species	GO_BiologicalProcess-EBI-UniProt-GOA-ACAP-ARAP_25.05.2022_00h00	0.00197036	[4]	5.48523	13	[Adam9, Bnip3, Cat, Cryab, Egfr, Ezh2, Lig1, Mapk3, Pcna, Prdx6, Sod1, Stk24, Tpm1]
GO:0042594	response to starvation	GO_BiologicalProcess-EBI-UniProt-GOA-ACAP-ARAP_25.05.2022_00h00	0.000167937	[3, 5]	6.66667	15	[Acadm, Acat1, Adsl, Asns, Eif2b1, Fads1, Mapk3, Mtor, Oxct1, Rpl17, Slc2a1, Slc7a5, Stk24, Tbl2, Zfyve1]
GO:0009266	response to temperature stimulus	GO_BiologicalProcess-EBI-UniProt-GOA-ACAP-ARAP_25.05.2022_00h00	0.00353415	[3]	5.52764	11	[Acadm, Acadvl, Aldoa, COX2, Cryab, Eif2b1, Eif2b5, Mtor, Sod1, Tpr, Trpv4]
GO:0009411	response to UV	GO_BiologicalProcess-EBI-UniProt-GOA-ACAP-ARAP_25.05.2022_00h00	0.00229112	[5]	6.25	10	[Cat, Ccar2, Egfr, Ep300, Fech, Msh6, Pcna, Pola1, Pold1, Usp47]
KEGG:04723	Retrograde endocannabinoid signaling	KEGG_25.05.2022	3.25242e-05	[-1]	8.78378	13	[Mapk3, Ndufa12, Ndufa3, Ndufa8, Ndufb10, Ndufb4b, Ndufb6, Ndufc2, Ndufs1, Ndufs3, Ndufs8, Ndufv1, Plcb3]
GO:0022618	ribonucleoprotein complex assembly	GO_BiologicalProcess-EBI-UniProt-GOA-ACAP-ARAP_25.05.2022_00h00	0.000102852	[5, 6]	7.36842	14	[Eif2s2, Eif3a, Eif5, Eif6, Luc7l2, Luc7l3, Mrps7, Nop2, Pwp2, Rpl13a, Rpl38, Rps14, Sart3, Xrcc5]
GO:0043021	ribonucleoprotein complex binding	GO_MolecularFunction-EBI-UniProt-GOA-ACAP-ARAP_25.05.2022_00h00	0.00181749	[3]	6.11111	11	[Cbx5, Eif4g1, Eif6, Ezh2, Ifih1, Mtor, Nolc1, Sec61a1, Serbp1, Srpr, Ythdf3]
GO:0022613	ribonucleoprotein complex biogenesis	GO_BiologicalProcess-EBI-UniProt-GOA-ACAP-ARAP_25.05.2022_00h00	3.27215e-09	[4]	7.38255	33	[Bysl, Ddx21, Ddx47, Dimt1, Eif2s2, Eif3a, Eif5, Eif6, Fam207a, Gnl2, Gtpbp4, Ipo4, Luc7l2, Luc7l3, Mrps7, Ncl, Nop2, Nop58, Pwp1, Pwp2, Rpl13a, Rpl38, Rpl7, Rpl7a, Rps14, Rps17, Rps6, Rrp9, Rsl1d1, Sart1, Sart3, Wdr3, Xrcc5]
GO:0033875	ribonucleoside bisphosphate metabolic process	GO_BiologicalProcess-EBI-UniProt-GOA-ACAP-ARAP_25.05.2022_00h00	0.00463837	[6, 7, 8]	6.4	8	[Acaa2, Acat1, Acsl3, Dcakd, Mvd, Oxct1, Pdha1, Pdk1]
GO:0009201	ribonucleoside triphosphate biosynthetic process	GO_BiologicalProcess-EBI-UniProt-GOA-ACAP-ARAP_25.05.2022_00h00	8.05253e-14	[7, 8, 9]	18.1818	22	[Aldoa, Atp5h, Atp5k, Bcl2l1, COX2, Ctps, Ndufa12, Ndufa3, Ndufa8, Ndufb10, Ndufb6, Ndufc2, Ndufs1, Ndufs3, Ndufs8, Ndufv1, Nme2, Pkm, Pnp, Sdha, Slc25a13, Stat3]
GO:0009199	ribonucleoside triphosphate metabolic process	GO_BiologicalProcess-EBI-UniProt-GOA-ACAP-ARAP_25.05.2022_00h00	7.85541e-19	[6, 7, 8]	14.3396	38	[Adpgk, Aldoa, Aldoc, Atp1b1, Atp5h, Atp5k, Bcl2l1, COX2, Clpx, Ctps, Eif6, Ep300, Fis1, Gapdh, Gpi1, Hk1, Mtor, Ndufa12, Ndufa3, Ndufa8, Ndufb10, Ndufb6, Ndufc2, Ndufs1, Ndufs3, Ndufs8, Ndufv1, Nme2, Pfkl, Pfkm, Pfkp, Pgk1, Pkm, Pnp, Sdha, Slc25a13, Stat3, Tpi1]
GO:0042273	ribosomal large subunit biogenesis	GO_BiologicalProcess-EBI-UniProt-GOA-ACAP-ARAP_25.05.2022_00h00	0.00101009	[5, 6]	9.45946	7	[Eif6, Gtpbp4, Nop2, Rpl38, Rpl7, Rpl7a, Rsl1d1]
GO:0000028	ribosomal small subunit assembly	GO_BiologicalProcess-EBI-UniProt-GOA-ACAP-ARAP_25.05.2022_00h00	8.80521e-05	[6, 7, 8]	23.8095	5	[Mrps7, Pwp2, Rpl38, Rps14, Xrcc5]
GO:0042274	ribosomal small subunit biogenesis	GO_BiologicalProcess-EBI-UniProt-GOA-ACAP-ARAP_25.05.2022_00h00	8.68219e-06	[5, 6]	13.1579	10	[Bysl, Fam207a, Mrps7, Pwp2, Rpl38, Rps14, Rps17, Rps6, Wdr3, Xrcc5]
GO:0044391	ribosomal subunit	GO_CellularComponent-EBI-UniProt-GOA-ACAP-ARAP_25.05.2022_00h00	4.58988e-09	[3, 6]	10.3286	22	[Mrpl14, Mrpl21, Mrps30, Mrps33, Mrps7, Rpl12, Rpl13a, Rpl17, Rpl18, Rpl3, Rpl32, Rpl37a, Rpl38, Rpl7, Rpl7a, Rps11, Rps12, Rps13, Rps14, Rps17, Rps3a1, Rps6]
KEGG:03010	Ribosome	KEGG_25.05.2022	6.14024e-09	[-1]	11.1732	20	[Mrpl14, Mrpl21, Mrps7, Rpl12, Rpl13a, Rpl17, Rpl18, Rpl3, Rpl32, Rpl37a, Rpl38, Rpl7, Rpl7a, Rps11, Rps12, Rps13, Rps14, Rps17, Rps3a1, Rps6]
GO:0042255	ribosome assembly	GO_BiologicalProcess-EBI-UniProt-GOA-ACAP-ARAP_25.05.2022_00h00	0.00054414	[6, 7]	10.6061	7	[Eif6, Mrps7, Nop2, Pwp2, Rpl38, Rps14, Xrcc5]
GO:0043022	ribosome binding	GO_MolecularFunction-EBI-UniProt-GOA-ACAP-ARAP_25.05.2022_00h00	0.0169892	[4]	6.49351	5	[Eif6, Mtor, Sec61a1, Serbp1, Ythdf3]
GO:0042254	ribosome biogenesis	GO_BiologicalProcess-EBI-UniProt-GOA-ACAP-ARAP_25.05.2022_00h00	1.77254e-08	[5]	8.25397	26	[Bysl, Ddx21, Ddx47, Dimt1, Eif6, Fam207a, Gnl2, Gtpbp4, Ipo4, Mrps7, Ncl, Nop2, Nop58, Pwp1, Pwp2, Rpl38, Rpl7, Rpl7a, Rps14, Rps17, Rps6, Rrp9, Rsl1d1, Sart1, Wdr3, Xrcc5]
KEGG:03008	Ribosome biogenesis in eukaryotes	KEGG_25.05.2022	0.0116963	[-1]	5.78512	7	[Eif6, Gnl2, Gnl3, Gtpbp4, Nop58, Pwp2, Wdr3]
GO:0003723	RNA binding	GO_MolecularFunction-EBI-UniProt-GOA-ACAP-ARAP_25.05.2022_00h00	1.07456e-20	[4]	7.13679	84	[Aco1, Actn1, Aqr, Atxn2, Bysl, Cpne1, Dars, Ddx21, Ddx47, Dimt1, Eif1ax, Eif2s2, Eif3a, Eif4g1, Elavl3, Ep300, Eprs, Etf1, Ezh2, Fam120a, Fech, Fubp1, Gnl3, Gtpbp4, Hadhb, Hmgb1, Hnrnph1, Hnrnph2, Ifih1, Lrpprc, Lsm1, Luc7l2, Luc7l3, Mars1, Mepce, Mrpl21, Mrps7, Ncl, Nolc1, Nop2, Nop58, Pkm, Ppme1, Ppp5c, Prkcsh, Pus7l, Raly, Rbm22, Rbm25, Rc3h1, Rida, Rnf20, Rnps1, Rpl12, Rpl13a, Rpl17, Rpl18, …
KEGG:03018	RNA degradation	KEGG_25.05.2022	0.00693197	[-1]	7.14286	6	[Hspa9, Lsm1, Pfkl, Pfkm, Pfkp, Tent4a]
GO:0003724	RNA helicase activity	GO_MolecularFunction-EBI-UniProt-GOA-ACAP-ARAP_25.05.2022_00h00	0.0147572	[3, 4]	6.75676	5	[Aqr, Brip1, Ddx21, Ddx47, Ifih1]
GO:0006396	RNA processing	GO_BiologicalProcess-EBI-UniProt-GOA-ACAP-ARAP_25.05.2022_00h00	4.37896e-08	[5, 6, 7]	5.19068	49	[Aqr, Bysl, Ccar2, Cpne1, Ddx21, Ddx47, Dimt1, Egfr, Eif6, Fam207a, Gtpbp4, Hnrnph1, Hnrnph2, Ints3, Lage3, Lsm1, Luc7l2, Luc7l3, Ncl, Ncor2, Nop2, Prdx6, Pus7l, Pwp1, Pwp2, Raly, Rbm22, Rbm25, Rnf20, Rnps1, Rpl7, Rpl7a, Rprd2, Rps13, Rps14, Rps17, Rps6, Rrp9, Rsl1d1, Sart1, Sart3, Sfpq, Smu1, Snrpa1, Srsf7, Stat3, Tent4a, Trmt1l, Wdr3]
GO:0019843	rRNA binding	GO_MolecularFunction-EBI-UniProt-GOA-ACAP-ARAP_25.05.2022_00h00	1.72594e-06	[5]	14.1026	11	[Ddx21, Mrps7, Ncl, Rpl12, Rpl17, Rpl3, Rpl37a, Rpl7, Rps11, Rps13, Rps14]
GO:0016072	rRNA metabolic process	GO_BiologicalProcess-EBI-UniProt-GOA-ACAP-ARAP_25.05.2022_00h00	5.09549e-08	[7, 8]	8.64662	23	[Bysl, Ddx21, Ddx47, Dimt1, Eif6, Fam207a, Gtpbp4, Macroh2a1, Mars1, Mtor, Ncl, Nop2, Pwp1, Pwp2, Rpl7, Rpl7a, Rps14, Rps17, Rps6, Rrp9, Rsl1d1, Sart1, Wdr3]
GO:0006364	rRNA processing	GO_BiologicalProcess-EBI-UniProt-GOA-ACAP-ARAP_25.05.2022_00h00	3.0307e-07	[6, 7, 8, 9]	8.77193	20	[Bysl, Ddx21, Ddx47, Dimt1, Eif6, Fam207a, Gtpbp4, Ncl, Nop2, Pwp1, Pwp2, Rpl7, Rpl7a, Rps14, Rps17, Rps6, Rrp9, Rsl1d1, Sart1, Wdr3]
GO:0001726	ruffle	GO_CellularComponent-EBI-UniProt-GOA-ACAP-ARAP_25.05.2022_00h00	0.00114252	[3, 4]	6.15385	12	[Actn1, Dbnl, Egfr, Epb41l5, Epha2, Ezr, Gsn, Itgav, Lima1, Nme2, Tpm1, Trpv4]
GO:0032587	ruffle membrane	GO_CellularComponent-EBI-UniProt-GOA-ACAP-ARAP_25.05.2022_00h00	0.00490222	[3, 4, 5, 6]	6.93069	7	[Egfr, Epb41l5, Epha2, Ezr, Itgav, Tpm1, Trpv4]
GO:0042383	sarcolemma	GO_CellularComponent-EBI-UniProt-GOA-ACAP-ARAP_25.05.2022_00h00	0.00520808	[4]	5.49451	10	[Ank3, Atp1b1, Bsg, Dysf, Ezr, Flot1, Plcb3, Prkar2a, Ptk2, Slc2a1]
GO:0030017	sarcomere	GO_CellularComponent-EBI-UniProt-GOA-ACAP-ARAP_25.05.2022_00h00	0.000255354	[2, 5, 6, 7]	6.38298	15	[Actn1, Aldoa, Ank3, Cryab, Jph1, Pgm1, Ppp1r12a, Rpl17, Rpl7, Scn8a, Slc2a1, Sqstm1, Syne2, Tpm1, Xirp2]
GO:0016528	sarcoplasm	GO_CellularComponent-EBI-UniProt-GOA-ACAP-ARAP_25.05.2022_00h00	0.0154582	[3, 4]	5.94059	6	[Ank3, Gsn, Gstm7, Jph1, Manf, Syne2]
GO:0044283	small molecule biosynthetic process	GO_BiologicalProcess-EBI-UniProt-GOA-ACAP-ARAP_25.05.2022_00h00	4.07511e-09	[3]	6.48918	39	[Acadm, Acadvl, Acsl3, Adsl, Akr1a1, Aldoa, Aldoc, Asns, Bcat1, Cth, Cyp51, Degs1, Eif6, Ep300, Fads1, Gapdh, Gls, Gpd2, Gpi1, Gstm1, Gstm7, Impa1, Isyna1, Ldha, Mdh1, Mvd, Pgk1, Pgm1, Phgdh, Pkm, Plod2, Pnp, Ppp4r3a, Prkab1, Psat1, Psph, Sod1, Tpi1, Ugdh]
GO:0044282	small molecule catabolic process	GO_BiologicalProcess-EBI-UniProt-GOA-ACAP-ARAP_25.05.2022_00h00	3.99245e-11	[3]	8.56423	34	[Acaa1a, Acaa2, Acadm, Acads, Acadvl, Acat1, Acat2, Akr1a1, Aldoa, Bcat1, Cpt1a, Cpt2, Ddah2, Etfa, Gapdh, Gls, Gpd2, Gpi1, Hadha, Hadhb, Hk1, Impa1, Ldha, Mtmr2, Mtor, Oxct1, Pfkl, Pfkm, Pfkp, Pgk1, Pkm, Pnp, Ppat, Tpi1]
GO:0030532	small nuclear ribonucleoprotein complex	GO_CellularComponent-EBI-UniProt-GOA-ACAP-ARAP_25.05.2022_00h00	0.000689461	[3, 7]	10.1449	7	[Luc7l2, Luc7l3, Mepce, Nolc1, Sart1, Sart3, Snrpa1]
GO:0015935	small ribosomal subunit	GO_CellularComponent-EBI-UniProt-GOA-ACAP-ARAP_25.05.2022_00h00	0.000166269	[4, 7]	10.1124	9	[Mrps33, Mrps7, Rps11, Rps12, Rps13, Rps14, Rps17, Rps3a1, Rps6]
GO:0032040	small-subunit processome	GO_CellularComponent-EBI-UniProt-GOA-ACAP-ARAP_25.05.2022_00h00	0.00110699	[4]	13.1579	5	[Nop58, Pwp2, Rrp9, Wdr3, Xrcc5]
GO:0030515	snoRNA binding	GO_MolecularFunction-EBI-UniProt-GOA-ACAP-ARAP_25.05.2022_00h00	8.53707e-06	[5]	21.2121	7	[Bysl, Ddx21, Nolc1, Nop58, Rrp9, Wdr3, Xrcc5]
GO:0017069	snRNA binding	GO_MolecularFunction-EBI-UniProt-GOA-ACAP-ARAP_25.05.2022_00h00	0.00200821	[5]	11.3636	5	[Ddx21, Mepce, Rbm22, Sart3, Snrpa1]
KEGG:05017	Spinocerebellar ataxia	KEGG_25.05.2022	0.000302524	[-1]	7.80142	11	[Afg3l2, Atxn2, Mtor, Plcb3, Psmb1, Psmb6, Psmc1, Psmc2, Psmc4, Psmd13, Psmd4]
GO:0097525	spliceosomal snRNP complex	GO_CellularComponent-EBI-UniProt-GOA-ACAP-ARAP_25.05.2022_00h00	0.00661702	[4, 8]	8.33333	5	[Luc7l2, Luc7l3, Sart1, Sart3, Snrpa1]
GO:0001725	stress fiber	GO_CellularComponent-EBI-UniProt-GOA-ACAP-ARAP_25.05.2022_00h00	0.000683665	[3, 4, 8, 9]	8.98876	8	[Ablim1, Actn1, Cnn2, Lima1, Ptk2, Septin9, Tpm1, Xirp2]
GO:0007004	telomere maintenance via telomerase	GO_BiologicalProcess-EBI-UniProt-GOA-ACAP-ARAP_25.05.2022_00h00	0.00210415	[7, 8, 9]	9.375	6	[Cct4, Cct8, Ctc1, Mapk3, Rad50, Xrcc5]
GO:0032200	telomere organization	GO_BiologicalProcess-EBI-UniProt-GOA-ACAP-ARAP_25.05.2022_00h00	0.0018894	[6]	6.45161	10	[Cct4, Cct8, Ctc1, Ezh2, Gnl3, Mapk3, Pcna, Rad50, Smg1, Xrcc5]
KEGG:04714	Thermogenesis	KEGG_25.05.2022	5.26447e-16	[-1]	13.8528	32	[Acsl3, Atp5h, Atp5k, COX2, Cox17, Cox5b, Cox6a1, Cox6b1, Cox6c, Cox7a2, Cpt1a, Cpt2, Map2k3, Mtor, Ndufa12, Ndufa3, Ndufa8, Ndufb10, Ndufb4b, Ndufb6, Ndufc2, Ndufs1, Ndufs3, Ndufs8, Ndufv1, Prdm16, Prkab1, Rps6, Sdha, Uqcrc1, Uqcrfs1, Uqcrq]
KEGG:04919	Thyroid hormone signaling pathway	KEGG_25.05.2022	0.000324397	[-1]	8.33333	10	[Atp1b1, Ep300, Itgav, Mapk3, Mtor, Pfkl, Pfkm, Pfkp, Plcb3, Slc2a1]
GO:0006360	transcription by RNA polymerase I	GO_BiologicalProcess-EBI-UniProt-GOA-ACAP-ARAP_25.05.2022_00h00	0.00184152	[7, 8, 9, 10]	9.67742	6	[Ddx21, Macroh2a1, Mars1, Mtor, Ncl, Pwp1]
GO:0006412	translation	GO_BiologicalProcess-EBI-UniProt-GOA-ACAP-ARAP_25.05.2022_00h00	5.06611e-18	[4, 5, 6, 7]	8.3682	60	[Aco1, Dars, Eef1e1, Eef1g, Egfr, Eif1ax, Eif2b1, Eif2b5, Eif2s2, Eif3a, Eif4g1, Eif5, Eif5b, Eif6, Eprs, Etf1, Fech, Gapdh, Gspt1, Lrpprc, Lsm1, Mapk3, Mars1, Mrpl14, Mrpl21, Mrps30, Mrps33, Mrps7, Mtor, Nars, Ncl, Niban1, Nolc1, Pkm, Rc3h1, Rida, Rpl12, Rpl13a, Rpl17, Rpl18, Rpl3, Rpl32, Rpl37a, Rpl38, Rpl7, Rpl7a, Rps11, Rps12, Rps13, Rps14, Rps17, Rps3a1, Rps6, Sars, Tars, Tent4a, Tpr, Tufm, …
GO:0008135	translation factor activity, RNA binding	GO_BiologicalProcess-EBI-UniProt-GOA-ACAP-ARAP_25.05.2022_00h00	3.12845e-07	[5, 6, 7, 8, 9, 10, 11]	13.5417	13	[Eef1g, Eif1ax, Eif2b1, Eif2b5, Eif2s2, Eif3a, Eif4g1, Eif5, Eif5b, Eif6, Etf1, Gspt1, Tufm]
GO:0003743	translation initiation factor activity	GO_BiologicalProcess-EBI-UniProt-GOA-ACAP-ARAP_25.05.2022_00h00	1.39747e-05	[4, 6, 7, 8, 9, 10, 11, 12]	14.0625	9	[Eif1ax, Eif2b1, Eif2b5, Eif2s2, Eif3a, Eif4g1, Eif5, Eif5b, Eif6]
GO:0045182	translation regulator activity	GO_BiologicalProcess-EBI-UniProt-GOA-ACAP-ARAP_25.05.2022_00h00	2.21475e-06	[6, 7, 8, 9]	9.86842	15	[Eef1g, Eif1ax, Eif2b1, Eif2b5, Eif2s2, Eif3a, Eif4g1, Eif5, Eif5b, Eif6, Etf1, Gspt1, Mtor, Rps14, Tufm]
GO:0006413	translational initiation	GO_BiologicalProcess-EBI-UniProt-GOA-ACAP-ARAP_25.05.2022_00h00	8.55063e-06	[3, 5, 6, 7, 8]	10	13	[Eif1ax, Eif2b1, Eif2b5, Eif2s2, Eif3a, Eif4g1, Eif5, Eif5b, Eif6, Fech, Rpl13a, Tpr, Ythdf3]
GO:0006099	tricarboxylic acid cycle	GO_BiologicalProcess-EBI-UniProt-GOA-ACAP-ARAP_25.05.2022_00h00	0.000617321	[3, 7]	15.1515	5	[Aco1, Aco2, Mdh1, Pdha1, Sdha]
GO:0006418	tRNA aminoacylation for protein translation	GO_BiologicalProcess-EBI-UniProt-GOA-ACAP-ARAP_25.05.2022_00h00	4.77442e-05	[5, 6, 7, 8, 9, 10]	16.2791	7	[Dars, Eprs, Mars1, Nars, Sars, Tars, Yars]
GO:0006399	tRNA metabolic process	GO_BiologicalProcess-EBI-UniProt-GOA-ACAP-ARAP_25.05.2022_00h00	0.00591619	[7, 8]	5.37634	10	[Dars, Eprs, Gtpbp4, Lage3, Mars1, Nars, Sars, Tars, Trmt1l, Yars]
KEGG:00380	Tryptophan metabolism	KEGG_25.05.2022	0.00383632	[-1]	9.61539	5	[Acat1, Acat2, Aldh9a1, Cat, Hadha]
GO:0030315	T-tubule	GO_CellularComponent-EBI-UniProt-GOA-ACAP-ARAP_25.05.2022_00h00	0.0147572	[2, 5]	6.75676	5	[Ank3, Atp1b1, Dysf, Ezr, Prkar2a]
GO:0032606	type I interferon production	GO_BiologicalProcess-EBI-UniProt-GOA-ACAP-ARAP_25.05.2022_00h00	0.00729248	[3, 6]	6.36364	7	[Flot1, Gapdh, Hmgb1, Ifih1, Pola1, Polr3b, Tbk1]
KEGG:00280	Valine, leucine and isoleucine degradation	KEGG_25.05.2022	6.85989e-08	[-1]	19.2982	11	[Acaa1a, Acaa2, Acadm, Acads, Acat1, Acat2, Aldh9a1, Bcat1, Hadha, Hadhb, Oxct1]
GO:0030018	Z disc	GO_CellularComponent-EBI-UniProt-GOA-ACAP-ARAP_25.05.2022_00h00	0.000578035	[2, 3, 4, 7, 8, 9]	7.14286	11	[Actn1, Aldoa, Ank3, Cryab, Jph1, Pgm1, Ppp1r12a, Scn8a, Slc2a1, Syne2, Xirp2]
