# Supplementary material for: Inhibition of eIF5A hypusination enhances antioxidant defense to prevent kidney Ischemia/Reperfusion injury
Source: Redox Biol. 2025 Aug 6;86:103814. doi: 10.1016/j.redox.2025.103814 (PMC12357257; doi:10.1016/j.redox.2025.103814)
Supplement: Supplemental Figure 3 — Related to Fig. 3. Mice were treated with 30 μM GC7 for 4 h (T0) and then subjected to unilateral kidney ischemia and 3 h of reperfusion (IR-H3) or equivalent sham procedure (Sham-H3). (A) Proteins were extracted from dissected kidney cortex and used for Western blot analysis of SARS1 and p62/SQSTM1 protein levels. β-actin was used as loading control. Dot plots display individual values and mean ± SEM. n = 6. ∗p < 0.05, ∗∗p < 0.01, Mann-Whitney test. (B) Immunohistofluorescence analysis of SARS1 and HADH on cortical kidney section before or after IR. Proteins were detected in green and nuclei in blue (DAPI) (Scale bar 100 μm). [file mmc3.xls]

## Sheet: Unique pathways
ID	Term	Ontology Source	Term PValue Corrected with Benjamini-Hochberg	GOLevels	% Associated Genes	Nr. Genes	Associated Genes Found
GO:0006260	DNA replication	GO_BiologicalProcess-EBI-UniProt-GOA-ACAP-ARAP_25.05.2022_00h00	5.19385e-08	[5, 6, 7]	8.77193	25	[Ddx21, Egfr, Lig1, Mcm3, Mcm5, Mcm7, Pcna, Pold1, Pold2, Pole, Polg, Polg2, Prim2, Rad50, Rbbp4, Rfc1, Rfc3, Rfc5, Rnaseh2a, Rrm2, Ruvbl2, Smarcal1, Smc3, Timeless, Top1]
GO:0006913	nucleocytoplasmic transport	GO_BiologicalProcess-EBI-UniProt-GOA-ACAP-ARAP_25.05.2022_00h00	0.00125056	[5, 6]	5.13514	19	[Ahcyl1, Ddx19a, Egr2, Eif4a3, Hnrnpa1, Hspa9, Ipo4, Ipo7, Jup, Ncbp1, Nolc1, Nup43, Pkd1, Pml, Ppp1r12a, Psen1, Sqstm1, Srsf3, Stat3]
GO:0006119	oxidative phosphorylation	GO_BiologicalProcess-EBI-UniProt-GOA-ACAP-ARAP_25.05.2022_00h00	4.41604e-11	[7]	15.3285	21	[Atp5h, Atp5pb, COX2, Chchd2, Cox6a1, Cox6b1, Cox6c, Cox7a2, Ndufa10, Ndufa12, Ndufb10, Ndufc2, Ndufs1, Ndufs3, Ndufs8, Ndufv1, Rhoa, Sdha, Uqcrc2, Uqcrfs1, Uqcrq]
GO:0051539	4 iron, 4 sulfur cluster binding	GO_MolecularFunction-EBI-UniProt-GOA-ACAP-ARAP_25.05.2022_00h00	7.32804e-05	[4]	16.2791	7	[Aco1, Ndufs1, Ndufs8, Ndufv1, Pold1, Pole, Prim2]
GO:0031672	A band	GO_CellularComponent-EBI-UniProt-GOA-ACAP-ARAP_25.05.2022_00h00	0.000789643	[2, 3, 6, 7, 8]	12.5	6	[Ank2, Obscn, Ppp1r12a, Rpl17, Rpl6, Rpl7]
GO:0003779	actin binding	GO_MolecularFunction-EBI-UniProt-GOA-ACAP-ARAP_25.05.2022_00h00	0.00016073	[4]	5.35332	25	[Ablim1, Actn1, Actr3, Add1, Anln, Anxa6, Capza2, Egfr, Fgd4, Flnc, Fmn2, Gsn, Kcnma1, Lrpprc, Msn, Phactr4, Ptk2, Syne2, Synpo, Tns1, Tpm1, Tpm3, Triobp, Xirp1, Xirp2]
GO:0051015	actin filament binding	GO_MolecularFunction-EBI-UniProt-GOA-ACAP-ARAP_25.05.2022_00h00	5.42713e-05	[3, 5]	7.29614	17	[Ablim1, Actn1, Actr3, Add1, Anxa6, Capza2, Egfr, Fgd4, Flnc, Gsn, Lrpprc, Syne2, Tpm1, Tpm3, Triobp, Xirp1, Xirp2]
GO:0032559	adenyl ribonucleotide binding	GO_MolecularFunction-EBI-UniProt-GOA-ACAP-ARAP_25.05.2022_00h00	1.44365e-10	[5, 6, 7]	5.04673	81	[Acadm, Acads, Acat1, Acbd3, Acsf2, Actr3, Afg3l2, Asns, Atp2c1, Atp4a, Cct3, Cct4, Cct7, Cct8, Cdk4, Clpx, Cnga4, Dbi, Dcakd, Ddx19a, Ddx21, Ddx54, Ddx58, Dync1li2, Egfr, Ehd2, Eif4a3, Eif4g1, Eprs, Galk1, Get3, Grk4, Gucy2f, Hadha, Hk1, Hltf, Hspa9, Hsph1, Kif3b, Kifc2, Lats2, Lig1, Mars1, Mcm3, Mcm5, Mcm7, Nars, Obscn, Oxsr1, Pak2, Papss1, Pfkl, Pfkp, Pms2, Ppp5c, Psmc2, Ptk2, Rad50, Rapgef2, …
KEGG:04520	Adherens junction	KEGG_25.05.2022	0.0169189	[-1]	7.04225	5	[Actn1, Egfr, Ptprm, Rhoa, Yes1]
GO:0019646	aerobic electron transport chain	GO_BiologicalProcess-EBI-UniProt-GOA-ACAP-ARAP_25.05.2022_00h00	2.62779e-09	[6, 7, 8]	22.0339	13	[Cox6a1, Cox6c, Cox7a2, Ndufa10, Ndufc2, Ndufs1, Ndufs3, Ndufs8, Ndufv1, Sdha, Uqcrc2, Uqcrfs1, Uqcrq]
GO:0009060	aerobic respiration	GO_BiologicalProcess-EBI-UniProt-GOA-ACAP-ARAP_25.05.2022_00h00	4.10826e-13	[6]	14.0704	28	[Aco1, Adsl, Atp5h, Atp5pb, COX2, Cat, Chchd2, Cox6a1, Cox6b1, Cox6c, Cox7a2, Fh1, Idh2, Idh3a, Ndufa10, Ndufa12, Ndufb10, Ndufc2, Ndufs1, Ndufs3, Ndufs8, Ndufv1, Pdha1, Rhoa, Sdha, Uqcrc2, Uqcrfs1, Uqcrq]
GO:0016235	aggresome	GO_CellularComponent-EBI-UniProt-GOA-ACAP-ARAP_25.05.2022_00h00	3.45658e-05	[4]	18.4211	7	[Clu, Cpne1, Pold1, Prdm16, Psen1, Sqstm1, Xrn2]
GO:1901607	alpha-amino acid biosynthetic process	GO_BiologicalProcess-EBI-UniProt-GOA-ACAP-ARAP_25.05.2022_00h00	3.87835e-05	[5, 6, 7, 8]	13.2353	9	[Adsl, Asns, Bcat1, Gls, Phgdh, Plod2, Psat1, Psph, Sephs1]
GO:1901606	alpha-amino acid catabolic process	GO_BiologicalProcess-EBI-UniProt-GOA-ACAP-ARAP_25.05.2022_00h00	0.040214	[5, 6, 8]	5.49451	5	[Acat1, Aldh8a1, Gls, Gstz1, Hsd17b10]
GO:1901605	alpha-amino acid metabolic process	GO_BiologicalProcess-EBI-UniProt-GOA-ACAP-ARAP_25.05.2022_00h00	0.000143748	[4, 5, 7]	7.28155	15	[Acat1, Adsl, Aldh8a1, Apc, Asns, Bcat1, Comt, Gls, Gstz1, Hsd17b10, Phgdh, Plod2, Psat1, Psph, Sephs1]
GO:0000380	alternative mRNA splicing, via spliceosome	GO_BiologicalProcess-EBI-UniProt-GOA-ACAP-ARAP_25.05.2022_00h00	0.00310331	[8, 9, 10, 11, 12]	8.23529	7	[Eif4a3, Hnrnpa1, Ncbp1, Rnps1, Smu1, Srek1, Srsf2]
KEGG:05010	Alzheimer disease	KEGG_25.05.2022	3.02084e-07	[-1]	7.31071	28	[Apc, Atp5h, Atp5pb, COX2, Cox6a1, Cox6b1, Cox6c, Cox7a2, Gapdh, Hsd17b10, Ndufa10, Ndufa12, Ndufb10, Ndufb4b, Ndufc2, Ndufs1, Ndufs3, Ndufs8, Ndufv1, Psen1, Psma2, Psmc2, Sdha, Tubb6, Uqcrc2, Uqcrfs1, Uqcrq, Vdac2]
GO:0043604	amide biosynthetic process	GO_BiologicalProcess-EBI-UniProt-GOA-ACAP-ARAP_25.05.2022_00h00	6.76016e-12	[5]	6.65901	58	[Acat1, Aco1, Adsl, Asns, Ccn1, Cdk4, Eef1a1, Egfr, Eif2b1, Eif2s2, Eif3a, Eif3j2, Eif4a3, Eif4ebp1, Eif4g1, Eif5, Eif5b, Eprs, Etf1, Fech, Fto, Gapdh, Gspt1, Lrpprc, Mars1, Mrpl14, Mrpl58, Mrps7, Msi2, Nars, Ncbp1, Ncl, Nolc1, Pa2g4, Pabpc1, Pdha1, Pml, Rars, Rpl17, Rpl18, Rpl24, Rpl28, Rpl29, Rpl3, Rpl35a, Rpl6, Rpl7, Rps11, Rps17, Rps24, Rps3a1, Rps6, Rpsa, Sars, Thbs1, Trap1, Tufm, Yars]
KEGG:00520	Amino sugar and nucleotide sugar metabolism	KEGG_25.05.2022	0.0010544	[-1]	11.7647	6	[Galk1, Gnpnat1, Hk1, Pgm1, Pgm3, Ugdh]
KEGG:00970	Aminoacyl-tRNA biosynthesis	KEGG_25.05.2022	0.0034994	[-1]	9.09091	6	[Eprs, Mars1, Nars, Rars, Sars, Yars]
GO:0004812	aminoacyl-tRNA ligase activity	GO_MolecularFunction-EBI-UniProt-GOA-ACAP-ARAP_25.05.2022_00h00	0.000652838	[4, 5]	13.0435	6	[Eprs, Mars1, Nars, Rars, Sars, Yars]
KEGG:04152	AMPK signaling pathway	KEGG_25.05.2022	0.0198115	[-1]	5.55556	7	[Eif4ebp1, Pfkl, Pfkp, Ppp2r2a, Prkab2, Rab10, Tbc1d1]
KEGG:05014	Amyotrophic lateral sclerosis	KEGG_25.05.2022	5.08835e-12	[-1]	9.7561	36	[Atp5h, Atp5pb, COX2, Cat, Ccs, Cox6a1, Cox6b1, Cox6c, Cox7a2, Hnrnpa1, Map1lc3b, Matr3, Ncbp1, Ndufa10, Ndufa12, Ndufb10, Ndufb4b, Ndufc2, Ndufs1, Ndufs3, Ndufs8, Ndufv1, Nefh, Nup43, Psma2, Psmc2, Rab1a, Sdha, Sqstm1, Srsf3, Srsf7, Tbk1, Tubb6, Uqcrc2, Uqcrfs1, Uqcrq]
KEGG:00330	Arginine and proline metabolism	KEGG_25.05.2022	0.00614995	[-1]	9.25926	5	[Aldh2, Aldh9a1, P4ha1, P4ha2, Srm]
GO:0016887	ATP hydrolysis activity	GO_MolecularFunction-EBI-UniProt-GOA-ACAP-ARAP_25.05.2022_00h00	1.44712e-11	[2, 7]	9.82659	34	[Afg3l2, Atp2c1, Atp4a, Atp6v1g1, Cct3, Cct4, Cct7, Cct8, Clpx, Clu, Ddx19a, Ddx21, Ddx54, Ddx58, Eif4a3, Get3, Hspa9, Kif3b, Kifc2, Mcm3, Mcm5, Mcm7, Pms2, Psmc2, Rad50, Rfc1, Rfc5, Rhobtb3, Ruvbl2, Smc1a, Smc3, Smc4, Trap1, Vps4b]
GO:0046034	ATP metabolic process	GO_BiologicalProcess-EBI-UniProt-GOA-ACAP-ARAP_25.05.2022_00h00	1.46554e-10	[7, 8, 9, 10]	11.3537	26	[Aldoc, Atp5h, Atp5l, Atp5pb, COX2, Clpx, Dnm1l, Eno3, Fis1, Galk1, Gapdh, Hk1, Ndufa10, Ndufa12, Ndufb10, Ndufc2, Ndufs1, Ndufs3, Ndufs8, Ndufv1, Pfkl, Pfkp, Psen1, Sdha, Stat3, Tpi1]
GO:0042773	ATP synthesis coupled electron transport	GO_BiologicalProcess-EBI-UniProt-GOA-ACAP-ARAP_25.05.2022_00h00	4.17948e-11	[6, 7, 8]	22.2222	16	[COX2, Chchd2, Cox6a1, Cox6c, Cox7a2, Ndufa10, Ndufa12, Ndufc2, Ndufs1, Ndufs3, Ndufs8, Ndufv1, Sdha, Uqcrc2, Uqcrfs1, Uqcrq]
GO:1904949	ATPase complex	GO_CellularComponent-EBI-UniProt-GOA-ACAP-ARAP_25.05.2022_00h00	0.00200208	[3]	8.08081	8	[Anp32e, Ddx21, Hdac1, Mta3, Rbbp4, Ruvbl2, Sf3b1, Vps4b]
GO:0008094	ATP-dependent activity, acting on DNA	GO_MolecularFunction-EBI-UniProt-GOA-ACAP-ARAP_25.05.2022_00h00	2.23112e-05	[2, 4]	9.84848	13	[Hltf, Mcm3, Mcm5, Mcm7, Pms2, Rad50, Rbbp4, Rfc1, Rfc3, Rfc5, Ruvbl2, Smarcal1, Smc3]
GO:0140662	ATP-dependent protein folding chaperone	GO_BiologicalProcess-EBI-UniProt-GOA-ACAP-ARAP_25.05.2022_00h00	4.77601e-06	[4]	25	7	[Cct3, Cct4, Cct7, Cct8, Clpx, Hspa9, Hsph1]
KEGG:05100	Bacterial invasion of epithelial cells	KEGG_25.05.2022	0.0213578	[-1]	6.57895	5	[Actr3, Ptk2, Rhoa, Septin9, Shc1]
GO:0001099	basal RNA polymerase II transcription machinery binding	GO_MolecularFunction-EBI-UniProt-GOA-ACAP-ARAP_25.05.2022_00h00	0.00307344	[4]	9.375	6	[Fbl, Nolc1, Nop58, Paf1, Rprd2, Ruvbl2]
KEGG:03410	Base excision repair	KEGG_25.05.2022	0.000196798	[-1]	16.6667	6	[Lig1, Parp2, Pcna, Pold1, Pold2, Pole]
GO:0006284	base-excision repair	GO_BiologicalProcess-EBI-UniProt-GOA-ACAP-ARAP_25.05.2022_00h00	0.000422075	[6, 7, 8]	14.2857	6	[Lig1, Parp2, Pcna, Pold1, Pole, Polg]
KEGG:00410	beta-Alanine metabolism	KEGG_25.05.2022	0.000748939	[-1]	15.625	5	[Acads, Aldh2, Aldh9a1, Echs1, Hadha]
GO:0007339	binding of sperm to zona pellucida	GO_BiologicalProcess-EBI-UniProt-GOA-ACAP-ARAP_25.05.2022_00h00	0.00573314	[3, 4, 5, 6]	9.43396	5	[Cct3, Cct4, Cct7, Cct8, Vdac2]
KEGG:00650	Butanoate metabolism	KEGG_25.05.2022	5.03447e-05	[-1]	21.4286	6	[Acads, Acat1, Echs1, Hadh, Hadha, Hmgcs1]
GO:0045296	cadherin binding	GO_MolecularFunction-EBI-UniProt-GOA-ACAP-ARAP_25.05.2022_00h00	0.0169189	[4]	7.04225	5	[Jup, Ndrg1, Obscn, Psen1, Ptprm]
GO:0016052	carbohydrate catabolic process	GO_BiologicalProcess-EBI-UniProt-GOA-ACAP-ARAP_25.05.2022_00h00	0.000837933	[4]	6.89655	12	[Aldoc, Eno3, Galk1, Gapdh, Hk1, Ldha, Pfkl, Pfkp, Pgm1, Psen1, Stat3, Tpi1]
GO:1901137	carbohydrate derivative biosynthetic process	GO_BiologicalProcess-EBI-UniProt-GOA-ACAP-ARAP_25.05.2022_00h00	6.43345e-06	[4]	5.38117	36	[Acat1, Adsl, Atic, Atp5h, Atp5l, Atp5pb, COX2, Dcakd, Galk1, Gmpr, Gnpnat1, Gucy2f, Man2a1, Mlec, Ndufa10, Ndufa12, Ndufb10, Ndufc2, Ndufs1, Ndufs3, Ndufs8, Ndufv1, Papss1, Pdha1, Pgm1, Pgm3, Pigk, Pnp, Psen1, Rrm2, Sdha, Stat3, Tmem258, Tmtc3, Tpi1, Ugdh]
GO:0016835	carbon-oxygen lyase activity	GO_MolecularFunction-EBI-UniProt-GOA-ACAP-ARAP_25.05.2022_00h00	0.00021512	[3]	10.4651	9	[Aco1, Alad, Car5b, Echs1, Eno3, Fh1, Gatd1, Hadha, Tpi1]
GO:0046394	carboxylic acid biosynthetic process	GO_BiologicalProcess-EBI-UniProt-GOA-ACAP-ARAP_25.05.2022_00h00	0.000571112	[5, 6]	5.6962	18	[Adsl, Aldh8a1, Asns, Bcat1, Erlin1, Fads1, Gatd1, Gls, Gstm1, Hsd17b10, Ldha, Phgdh, Plod2, Prkab2, Psat1, Psph, Sephs1, Ugdh]
GO:0046395	carboxylic acid catabolic process	GO_BiologicalProcess-EBI-UniProt-GOA-ACAP-ARAP_25.05.2022_00h00	0.000431335	[5, 6]	6.25	16	[Acaa2, Acadm, Acads, Acat1, Aldh8a1, Bcat1, Dbi, Dbt, Echs1, Etfa, Gls, Gstz1, Hadh, Hadha, Hadhb, Hsd17b10]
KEGG:04260	Cardiac muscle contraction	KEGG_25.05.2022	4.95837e-05	[-1]	11.4943	10	[COX2, Cox6a1, Cox6b1, Cox6c, Cox7a2, Tpm1, Tpm3, Uqcrc2, Uqcrfs1, Uqcrq]
GO:0140101	catalytic activity, acting on a tRNA	GO_MolecularFunction-EBI-UniProt-GOA-ACAP-ARAP_25.05.2022_00h00	0.000808532	[4]	7.87402	10	[Eprs, Fto, Mars1, Mrpl58, Nars, Ptrh2, Rars, Sars, Trmt1l, Yars]
GO:0140097	catalytic activity, acting on DNA	GO_MolecularFunction-EBI-UniProt-GOA-ACAP-ARAP_25.05.2022_00h00	5.25045e-07	[3]	7.89474	24	[Cct4, Fan1, Fto, Hltf, Lig1, Mcm3, Mcm5, Mcm7, Pcna, Pml, Pms2, Pold1, Pole, Polg, Polg2, Rad50, Rbbp4, Rfc1, Rfc3, Rfc5, Ruvbl2, Smarcal1, Smc3, Top1]
GO:0140098	catalytic activity, acting on RNA	GO_MolecularFunction-EBI-UniProt-GOA-ACAP-ARAP_25.05.2022_00h00	0.000336158	[3]	5.39216	22	[Ddx19a, Ddx21, Ddx54, Ddx58, Dimt1, Eif4a3, Eprs, Fbl, Fto, Mars1, Mrpl58, Nars, Polr3b, Prim2, Ptrh2, Rars, Rnaseh2a, Sars, Tbc1d1, Trmt1l, Xrn2, Yars]
GO:0071013	catalytic step 2 spliceosome	GO_CellularComponent-EBI-UniProt-GOA-ACAP-ARAP_25.05.2022_00h00	0.000138257	[3, 4, 8]	10.101	10	[Eif4a3, Hnrnpa1, Hnrnpk, Lsm2, Pabpc1, Plrg1, Raly, Sart1, Sf3b1, Snrpa1]
GO:0050839	cell adhesion molecule binding	GO_MolecularFunction-EBI-UniProt-GOA-ACAP-ARAP_25.05.2022_00h00	0.00149343	[3]	5.3125	17	[Actn1, Adam9, Ccn1, Col16a1, Egfr, Itga3, Itgb8, Jup, Lama5, Msn, Ndrg1, Obscn, Psen1, Ptk2, Ptprm, Rpsa, Thbs1]
GO:0005938	cell cortex	GO_CellularComponent-EBI-UniProt-GOA-ACAP-ARAP_25.05.2022_00h00	0.000378415	[3, 4]	5.60224	20	[Actn1, Anln, Apc, Arf6, Capza2, Eef1a1, Fmn2, Grk4, Gsn, Hnrnpk, Myl9, Ncl, Psen1, Rab10, Rhoa, Rhobtb3, Rhoc, Septin9, Slc2a1, Tpm3]
KEGG:04110	Cell cycle	KEGG_25.05.2022	0.000734233	[-1]	8	10	[Cdk4, Cul1, Hdac1, Mcm3, Mcm5, Mcm7, Pcna, Smc1a, Smc3, Stag2]
GO:0044843	cell cycle G1/S phase transition	GO_BiologicalProcess-EBI-UniProt-GOA-ACAP-ARAP_25.05.2022_00h00	0.0034548	[4, 5]	5.30303	14	[Apc, Cdk4, Egfr, Eif4ebp1, Eif4g1, Lats2, Paf1, Pkd1, Plrg1, Pml, Pole, Rpl17, Rps6, Rrm2]
GO:0009988	cell-cell recognition	GO_BiologicalProcess-EBI-UniProt-GOA-ACAP-ARAP_25.05.2022_00h00	0.00900307	[3]	7.31707	6	[Cct3, Cct4, Cct7, Cct8, Msn, Vdac2]
GO:0030055	cell-substrate junction	GO_CellularComponent-EBI-UniProt-GOA-ACAP-ARAP_25.05.2022_00h00	0.000747684	[4]	6.36364	14	[Actn1, Actr3, Anxa6, Epb41l5, Gsn, Itgb8, Msn, Ptk2, Rsu1, Syne2, Tns1, Wtip, Xirp1, Xirp2]
GO:0150115	cell-substrate junction organization	GO_BiologicalProcess-EBI-UniProt-GOA-ACAP-ARAP_25.05.2022_00h00	0.00825074	[5]	6.73077	7	[Actn1, Arf6, Col16a1, Epb41l5, Ptk2, Rcc2, Tns1]
GO:0043603	cellular amide metabolic process	GO_BiologicalProcess-EBI-UniProt-GOA-ACAP-ARAP_25.05.2022_00h00	1.20009e-11	[4]	5.82363	70	[Acaa2, Acat1, Aco1, Adsl, Asns, Ccn1, Cdk4, Clu, Dnph1, Eef1a1, Egfr, Eif2b1, Eif2s2, Eif3a, Eif3j2, Eif4a3, Eif4ebp1, Eif4g1, Eif5, Eif5b, Eprs, Etf1, Fech, Fto, Gapdh, Gspt1, Gsr, Gstm1, Gstm5, Gstz1, Hmgcs1, Itgb8, Lrpprc, Mars1, Mrpl14, Mrpl58, Mrps7, Msi2, Nars, Ncbp1, Ncl, Nolc1, Npepps, Pa2g4, Pabpc1, Pdha1, Pml, Pnp, Psen1, Rars, Rpl17, Rpl18, Rpl24, Rpl28, Rpl29, Rpl3, Rpl35a, Rpl6, Rpl…
GO:0009063	cellular amino acid catabolic process	GO_BiologicalProcess-EBI-UniProt-GOA-ACAP-ARAP_25.05.2022_00h00	0.00293775	[4, 5, 6, 7]	7.54717	8	[Acat1, Aldh8a1, Bcat1, Dbt, Etfa, Gls, Gstz1, Hsd17b10]
GO:0006520	cellular amino acid metabolic process	GO_BiologicalProcess-EBI-UniProt-GOA-ACAP-ARAP_25.05.2022_00h00	1.29709e-07	[3, 4, 6]	8.60215	24	[Acat1, Acy1, Adsl, Aldh8a1, Apc, Asns, Bcat1, Comt, Dbt, Eprs, Etfa, Gls, Gstz1, Hsd17b10, Mars1, Nars, Phgdh, Plod2, Psat1, Psph, Rars, Sars, Sephs1, Yars]
GO:0034645	cellular macromolecule biosynthetic process	GO_BiologicalProcess-EBI-UniProt-GOA-ACAP-ARAP_25.05.2022_00h00	2.0722e-10	[4, 5]	5.56492	66	[Acadm, Aco1, Ccdc22, Cdk4, Dbi, Eef1a1, Egfr, Eif2b1, Eif2s2, Eif3a, Eif3j2, Eif4a3, Eif4ebp1, Eif4g1, Eif5, Eif5b, Eprs, Etf1, Fech, Fto, Gapdh, Grb10, Gspt1, Lrpprc, Man2a1, Mars1, Mlec, Mrpl14, Mrpl58, Mrps7, Msi2, Nars, Ncbp1, Ncl, Nolc1, Pa2g4, Pabpc1, Pgm3, Pigk, Pml, Prmt1, Psen1, Rars, Rpl17, Rpl18, Rpl24, Rpl28, Rpl29, Rpl3, Rpl35a, Rpl6, Rpl7, Rps11, Rps17, Rps24, Rps3a1, Rps6, Rpsa, S…
GO:0045333	cellular respiration	GO_BiologicalProcess-EBI-UniProt-GOA-ACAP-ARAP_25.05.2022_00h00	3.75152e-13	[5]	12.2137	32	[Aco1, Adsl, Atp5h, Atp5pb, COX2, Cat, Chchd2, Cox6a1, Cox6b1, Cox6c, Cox7a2, Etfa, Fh1, Idh2, Idh3a, Ndufa10, Ndufa12, Ndufb10, Ndufc2, Ndufs1, Ndufs3, Ndufs8, Ndufv1, Pdha1, Polg2, Prdm16, Rhoa, Sdha, Trap1, Uqcrc2, Uqcrfs1, Uqcrq]
GO:0006974	cellular response to DNA damage stimulus	GO_BiologicalProcess-EBI-UniProt-GOA-ACAP-ARAP_25.05.2022_00h00	1.84416e-06	[4]	5.09626	45	[Adprs, Apc, Bag6, Clu, Egfr, Fan1, Fancf, Fh1, Fmn2, Fto, Gnl1, Gtf2i, Hltf, Hnrnpk, Hpf1, Lig1, Mcm3, Mcm5, Mcm7, Ndrg1, Parp2, Pcna, Pml, Pms2, Pnp, Pold1, Pold2, Pole, Polg, Polg2, Psen1, Psmd10, Rad50, Rfc1, Rfc3, Rfc5, Rnaseh2a, Ruvbl2, Smarcal1, Smc1a, Smc3, Smc4, Stub1, Timeless, Xrn2]
GO:0071364	cellular response to epidermal growth factor stimulus	GO_BiologicalProcess-EBI-UniProt-GOA-ACAP-ARAP_25.05.2022_00h00	0.004936	[4, 6]	9.80392	5	[Eef1a1, Egfr, Mars1, Mcm7, Ncl]
GO:1990830	cellular response to leukemia inhibitory factor	GO_BiologicalProcess-EBI-UniProt-GOA-ACAP-ARAP_25.05.2022_00h00	0.00933819	[6]	6.06061	8	[Gnpnat1, Ncl, Nefh, Pfkp, Pml, Srm, Srsf3, Srsf7]
GO:0031669	cellular response to nutrient levels	GO_BiologicalProcess-EBI-UniProt-GOA-ACAP-ARAP_25.05.2022_00h00	0.00553466	[4, 5]	5.15873	13	[Asns, Comt, Dnm1l, Eif4g1, Fads1, Hnrnpa1, Map1lc3b, Prkab2, Rpl17, Slc2a1, Slc7a5, Stk24, Zfyve1]
GO:0071453	cellular response to oxygen levels	GO_BiologicalProcess-EBI-UniProt-GOA-ACAP-ARAP_25.05.2022_00h00	0.00815168	[4]	5.52486	10	[Acaa2, Atp6v1g1, Chchd2, Dnm1l, Eif4ebp1, Ero1a, Fmn2, Ndrg1, Npepps, Stub1]
GO:0034614	cellular response to reactive oxygen species	GO_BiologicalProcess-EBI-UniProt-GOA-ACAP-ARAP_25.05.2022_00h00	0.0162644	[5, 6]	5.14286	9	[Adprs, Cat, Ccs, Egfr, Pcna, Prdx2, Prdx3, Tpm1, Trap1]
GO:0009267	cellular response to starvation	GO_BiologicalProcess-EBI-UniProt-GOA-ACAP-ARAP_25.05.2022_00h00	0.00982086	[4, 5, 6]	5.34759	10	[Asns, Comt, Fads1, Hnrnpa1, Map1lc3b, Rpl17, Slc2a1, Slc7a5, Stk24, Zfyve1]
GO:0071560	cellular response to transforming growth factor beta stimulus	GO_BiologicalProcess-EBI-UniProt-GOA-ACAP-ARAP_25.05.2022_00h00	3.5125e-05	[4, 6]	7.01107	19	[Actr3, Adam9, Epb41l5, Hdac1, Itga3, Itgb8, Lats2, Pak2, Pml, Prdm16, Ptk2, Rbbp4, Stat3, Stub1, Thbs1, Usp9x, Wwox, Yes1, Zeb1]
KEGG:05230	Central carbon metabolism in cancer	KEGG_25.05.2022	1.07163e-06	[-1]	15.942	11	[Egfr, Gls, Hk1, Idh2, Ldha, Pdha1, Pfkl, Pfkp, Slc16a3, Slc2a1, Slc7a5]
GO:0021987	cerebral cortex development	GO_BiologicalProcess-EBI-UniProt-GOA-ACAP-ARAP_25.05.2022_00h00	0.0108774	[3, 4, 5, 6, 8, 9, 10, 11]	5.88235	8	[Atic, Egfr, Hnrnpk, Nars, Psen1, Rhoa, Slc2a1, Syne2]
KEGG:05208	Chemical carcinogenesis	KEGG_25.05.2022	1.97062e-11	[-1]	12.1622	27	[Atp5h, Atp5pb, COX2, Cat, Cox6a1, Cox6b1, Cox6c, Cox7a2, Egfr, Ephx1, Gstm1, Gstm5, Ndufa10, Ndufa12, Ndufb10, Ndufb4b, Ndufc2, Ndufs1, Ndufs3, Ndufs8, Ndufv1, Ptk2, Sdha, Uqcrc2, Uqcrfs1, Uqcrq, Vdac2]
KEGG:00020	Citrate cycle	TCA cycle)	KEGG_25.05.2022	0.000105385	[-1]	18.75	6	[Aco1, Fh1, Idh2, Idh3a, Pdha1, Sdha]
GO:0106106	cold-induced thermogenesis	GO_BiologicalProcess-EBI-UniProt-GOA-ACAP-ARAP_25.05.2022_00h00	0.0183426	[3, 4, 6]	5.29801	8	[Acot13, Apc, Fh1, Grb10, Hadh, Nrd1, Prdm16, Prkab2]
GO:0043292	contractile fiber	GO_CellularComponent-EBI-UniProt-GOA-ACAP-ARAP_25.05.2022_00h00	7.87192e-07	[3, 4, 5]	8.2397	22	[Actn1, Ank2, Dbi, Fbxl22, Flnc, Jup, Myl9, Obscn, Pgm1, Ppp1r12a, Psen1, Rpl17, Rpl6, Rpl7, Scn8a, Slc2a1, Sqstm1, Stub1, Syne2, Synpo, Tpm1, Xirp2]
KEGG:05171	Coronavirus disease	KEGG_25.05.2022	8.33757e-07	[-1]	8.50202	21	[Ddx58, Egfr, Rpl17, Rpl18, Rpl24, Rpl28, Rpl29, Rpl3, Rpl35a, Rpl6, Rpl7, Rps11, Rps17, Rps24, Rps3a1, Rps6, Rpsa, Stat1, Stat3, Tbk1, Traf3]
GO:0030864	cortical actin cytoskeleton	GO_CellularComponent-EBI-UniProt-GOA-ACAP-ARAP_25.05.2022_00h00	0.0373697	[5, 6, 7]	5.61798	5	[Actn1, Anln, Eef1a1, Gsn, Slc2a1]
GO:0030863	cortical cytoskeleton	GO_CellularComponent-EBI-UniProt-GOA-ACAP-ARAP_25.05.2022_00h00	0.0185225	[4, 5, 6]	5.64516	7	[Actn1, Anln, Capza2, Eef1a1, Gsn, Slc2a1, Tpm3]
GO:0004693	cyclin-dependent protein serine/threonine kinase activity	GO_BiologicalProcess-EBI-UniProt-GOA-ACAP-ARAP_25.05.2022_00h00	0.0354472	[5, 6]	5.21739	6	[Apc, Cdk4, Egfr, Lats2, Pkd1, Psmd10]
KEGG:00270	Cysteine and methionine metabolism	KEGG_25.05.2022	0.00137839	[-1]	11.1111	6	[Ahcyl1, Bcat1, Ldha, Phgdh, Psat1, Srm]
GO:0000910	cytokinesis	GO_BiologicalProcess-EBI-UniProt-GOA-ACAP-ARAP_25.05.2022_00h00	0.0126313	[3, 4]	5.12821	10	[Actr3, Anln, Apc, Fmn2, Kif3b, Klhl9, Rhoa, Rhoc, Septin9, Vps4b]
GO:0036464	cytoplasmic ribonucleoprotein granule	GO_CellularComponent-EBI-UniProt-GOA-ACAP-ARAP_25.05.2022_00h00	0.00016506	[3, 4, 6]	6.61479	17	[Carhsp1, Ddx19a, Edc4, Eif4g1, Hnrnpk, Lsm2, Ncl, Pabpc1, Pms2, Psma2, Psmc2, Rpl28, Rpl6, Rps6, Sqstm1, Top1, Wtip]
GO:0002181	cytoplasmic translation	GO_BiologicalProcess-EBI-UniProt-GOA-ACAP-ARAP_25.05.2022_00h00	2.59332e-10	[5, 6, 7, 8]	13.0952	22	[Eif2s2, Eif3a, Eif3j2, Eif4ebp1, Eif5, Etf1, Ncbp1, Rpl17, Rpl18, Rpl24, Rpl28, Rpl29, Rpl3, Rpl35a, Rpl6, Rpl7, Rps11, Rps17, Rps24, Rps3a1, Rps6, Rpsa]
GO:0002183	cytoplasmic translational initiation	GO_BiologicalProcess-EBI-UniProt-GOA-ACAP-ARAP_25.05.2022_00h00	0.000294467	[4, 6, 7, 8, 9]	15.3846	6	[Eif2s2, Eif3a, Eif3j2, Eif4ebp1, Eif5, Ncbp1]
GO:0061640	cytoskeleton-dependent cytokinesis	GO_BiologicalProcess-EBI-UniProt-GOA-ACAP-ARAP_25.05.2022_00h00	0.00307934	[4, 5]	7.47664	8	[Actr3, Anln, Apc, Fmn2, Rhoa, Rhoc, Septin9, Vps4b]
GO:0022625	cytosolic large ribosomal subunit	GO_CellularComponent-EBI-UniProt-GOA-ACAP-ARAP_25.05.2022_00h00	8.06861e-05	[4, 5, 6, 7, 8]	12	9	[Rpl17, Rpl18, Rpl24, Rpl28, Rpl29, Rpl3, Rpl35a, Rpl6, Rpl7]
GO:0022626	cytosolic ribosome	GO_CellularComponent-EBI-UniProt-GOA-ACAP-ARAP_25.05.2022_00h00	5.18643e-07	[3, 4, 5, 6]	12	15	[Rpl17, Rpl18, Rpl24, Rpl28, Rpl29, Rpl3, Rpl35a, Rpl6, Rpl7, Rps11, Rps17, Rps24, Rps3a1, Rps6, Rpsa]
GO:0043197	dendritic spine	GO_CellularComponent-EBI-UniProt-GOA-ACAP-ARAP_25.05.2022_00h00	0.00331814	[3, 5, 6, 7]	5.53191	13	[Actn1, Add1, Anks1b, Arf4, Asic1, Comt, Dock10, Hnrnpk, Kif3b, Psmc2, Ptk2, Rhoa, Synpo]
GO:0004536	deoxyribonuclease activity	GO_BiologicalProcess-EBI-UniProt-GOA-ACAP-ARAP_25.05.2022_00h00	0.0153712	[5, 6, 7, 8]	7.24638	5	[Fan1, Pcna, Pold1, Pole, Rad50]
KEGG:05415	Diabetic cardiomyopathy	KEGG_25.05.2022	1.42306e-10	[-1]	11.8483	25	[Atp5h, Atp5pb, COX2, Cox6a1, Cox6b1, Cox6c, Cox7a2, Gapdh, Gsr, Ndufa10, Ndufa12, Ndufb10, Ndufb4b, Ndufc2, Ndufs1, Ndufs3, Ndufs8, Ndufv1, Pdha1, Sdha, Slc2a1, Uqcrc2, Uqcrfs1, Uqcrq, Vdac2]
GO:0043648	dicarboxylic acid metabolic process	GO_BiologicalProcess-EBI-UniProt-GOA-ACAP-ARAP_25.05.2022_00h00	0.000138257	[6]	10.101	10	[Adsl, Apc, Atic, Fh1, Gls, Grhpr, Idh2, Idh3a, Me2, Sdha]
GO:0071897	DNA biosynthetic process	GO_BiologicalProcess-EBI-UniProt-GOA-ACAP-ARAP_25.05.2022_00h00	3.02193e-05	[5, 6, 7]	8.0402	16	[Cct3, Cct4, Cct7, Cct8, Hnrnpa1, Lig1, Pcna, Pml, Pold1, Pold2, Pole, Polg, Polg2, Rad50, Rfc3, Rfc5]
GO:0071103	DNA conformation change	GO_BiologicalProcess-EBI-UniProt-GOA-ACAP-ARAP_25.05.2022_00h00	0.00307934	[6]	7.47664	8	[Mcm3, Mcm5, Mcm7, Rad50, Rfc3, Rfc5, Ruvbl2, Top1]
GO:0032508	DNA duplex unwinding	GO_BiologicalProcess-EBI-UniProt-GOA-ACAP-ARAP_25.05.2022_00h00	0.00483824	[8]	7.52688	7	[Mcm3, Mcm5, Mcm7, Rad50, Rfc3, Rfc5, Ruvbl2]
GO:0034061	DNA polymerase activity	GO_BiologicalProcess-EBI-UniProt-GOA-ACAP-ARAP_25.05.2022_00h00	0.000320089	[6, 7, 8]	9.89011	9	[Cct4, Pcna, Pml, Pold1, Pole, Polg, Polg2, Rfc3, Rfc5]
GO:0042575	DNA polymerase complex	GO_CellularComponent-EBI-UniProt-GOA-ACAP-ARAP_25.05.2022_00h00	3.97434e-06	[3, 5]	33.3333	6	[Pold1, Pold2, Pole, Polg, Polg2, Prim2]
GO:0006281	DNA repair	GO_BiologicalProcess-EBI-UniProt-GOA-ACAP-ARAP_25.05.2022_00h00	1.26892e-07	[5, 6, 7]	6.34648	37	[Adprs, Egfr, Fan1, Fancf, Fh1, Fmn2, Fto, Gtf2i, Hltf, Hpf1, Lig1, Mcm3, Mcm5, Mcm7, Parp2, Pcna, Pml, Pms2, Pnp, Pold1, Pold2, Pole, Polg, Polg2, Rad50, Rfc1, Rfc3, Rfc5, Rnaseh2a, Ruvbl2, Smarcal1, Smc1a, Smc3, Smc4, Stub1, Timeless, Xrn2]
GO:0022616	DNA strand elongation	GO_BiologicalProcess-EBI-UniProt-GOA-ACAP-ARAP_25.05.2022_00h00	2.58439e-06	[5, 6, 7]	22.2222	8	[Lig1, Mcm3, Mcm7, Pcna, Pold2, Pole, Rad50, Ruvbl2]
GO:0006271	DNA strand elongation involved in DNA replication	GO_BiologicalProcess-EBI-UniProt-GOA-ACAP-ARAP_25.05.2022_00h00	4.95064e-07	[6, 7, 8, 9]	46.1538	6	[Lig1, Mcm3, Mcm7, Pcna, Pold2, Pole]
GO:0003887	DNA-directed DNA polymerase activity	GO_BiologicalProcess-EBI-UniProt-GOA-ACAP-ARAP_25.05.2022_00h00	2.50777e-05	[7, 8, 9]	19.4444	7	[Pcna, Pold1, Pole, Polg, Polg2, Rfc3, Rfc5]
GO:0006261	DNA-templated DNA replication	GO_BiologicalProcess-EBI-UniProt-GOA-ACAP-ARAP_25.05.2022_00h00	3.75091e-07	[6, 7, 8]	10.8974	17	[Ddx21, Lig1, Mcm3, Mcm5, Mcm7, Pcna, Pold1, Pold2, Pole, Polg, Polg2, Prim2, Rad50, Rfc3, Rfc5, Smarcal1, Timeless]
GO:0045005	DNA-templated DNA replication maintenance of fidelity	GO_BiologicalProcess-EBI-UniProt-GOA-ACAP-ARAP_25.05.2022_00h00	0.00126935	[5, 6, 7, 8, 9]	11.3208	6	[Pcna, Pold1, Pole, Rad50, Smarcal1, Timeless]
GO:0003725	double-stranded RNA binding	GO_MolecularFunction-EBI-UniProt-GOA-ACAP-ARAP_25.05.2022_00h00	0.0109193	[5]	6.97674	6	[Actn1, Ddx21, Ddx58, Msn, Slc3a2, Zfr]
GO:0009055	electron transfer activity	GO_BiologicalProcess-EBI-UniProt-GOA-ACAP-ARAP_25.05.2022_00h00	2.49673e-07	[5]	18.6441	11	[COX2, Cox17, Cox6a1, Etfa, Ndufa10, Ndufs1, Ndufs3, Ndufs8, Ndufv1, Sdha, Uqcrfs1]
GO:0022900	electron transport chain	GO_BiologicalProcess-EBI-UniProt-GOA-ACAP-ARAP_25.05.2022_00h00	1.21096e-09	[4]	14.1791	19	[COX2, Chchd2, Cox17, Cox6a1, Cox6c, Cox7a2, Etfa, Ndufa10, Ndufa12, Ndufc2, Ndufs1, Ndufs3, Ndufs8, Ndufv1, Polg2, Sdha, Uqcrc2, Uqcrfs1, Uqcrq]
GO:0015980	energy derivation by oxidation of organic compounds	GO_BiologicalProcess-EBI-UniProt-GOA-ACAP-ARAP_25.05.2022_00h00	7.41163e-13	[4]	10.2493	37	[Acadm, Aco1, Adsl, Atp5h, Atp5pb, COX2, Cat, Ccdc22, Chchd2, Cox6a1, Cox6b1, Cox6c, Cox7a2, Etfa, Fh1, Grb10, Idh2, Idh3a, Ldha, Ndufa10, Ndufa12, Ndufb10, Ndufc2, Ndufs1, Ndufs3, Ndufs8, Ndufv1, Pdha1, Pgm1, Polg2, Prdm16, Rhoa, Sdha, Trap1, Uqcrc2, Uqcrfs1, Uqcrq]
KEGG:04012	ErbB signaling pathway	KEGG_25.05.2022	0.0305195	[-1]	5.95238	5	[Egfr, Eif4ebp1, Pak2, Ptk2, Shc1]
GO:0030218	erythrocyte differentiation	GO_BiologicalProcess-EBI-UniProt-GOA-ACAP-ARAP_25.05.2022_00h00	0.0188357	[4, 5, 6, 7, 8, 9]	5.26316	8	[Add1, Fech, Hspa9, Prmt1, Rps6, Stat1, Stat3, Tcea1]
GO:0034101	erythrocyte homeostasis	GO_BiologicalProcess-EBI-UniProt-GOA-ACAP-ARAP_25.05.2022_00h00	0.00426827	[3, 6]	6.13497	10	[Add1, Fech, Hspa9, Prmt1, Rps17, Rps24, Rps6, Stat1, Stat3, Tcea1]
GO:0070199	establishment of protein localization to chromosome	GO_BiologicalProcess-EBI-UniProt-GOA-ACAP-ARAP_25.05.2022_00h00	0.000378376	[5, 7]	18.5185	5	[Cct3, Cct4, Cct7, Cct8, Ruvbl2]
GO:0072594	establishment of protein localization to organelle	GO_BiologicalProcess-EBI-UniProt-GOA-ACAP-ARAP_25.05.2022_00h00	0.000583514	[4, 6]	5.04386	23	[Bag6, Cct3, Cct4, Cct7, Cct8, Clu, Fis1, Get3, Hk1, Ipo4, Ipo7, Jup, Nolc1, Pml, Psen1, Rab10, Ruvbl2, Sec61g, Sqstm1, Srpr, Srprb, Stat3, Tomm22]
GO:0004527	exonuclease activity	GO_BiologicalProcess-EBI-UniProt-GOA-ACAP-ARAP_25.05.2022_00h00	0.00900307	[7, 8]	7.31707	6	[Fan1, Pold1, Pole, Polg, Rad50, Xrn2]
GO:0006635	fatty acid beta-oxidation	GO_BiologicalProcess-EBI-UniProt-GOA-ACAP-ARAP_25.05.2022_00h00	1.07667e-05	[6, 7, 8, 9]	12.5	11	[Acaa2, Acadm, Acads, Acat1, Dbi, Echs1, Etfa, Hadh, Hadha, Hadhb, Hsd17b10]
KEGG:00071	Fatty acid degradation	KEGG_25.05.2022	5.9615e-07	[-1]	19.2308	10	[Acaa2, Acadm, Acads, Acat1, Aldh2, Aldh9a1, Echs1, Hadh, Hadha, Hadhb]
KEGG:00062	Fatty acid elongation	KEGG_25.05.2022	0.000500973	[-1]	17.2414	5	[Acaa2, Echs1, Hadh, Hadha, Hadhb]
GO:0000062	fatty-acyl-CoA binding	GO_MolecularFunction-EBI-UniProt-GOA-ACAP-ARAP_25.05.2022_00h00	0.000378376	[3, 4, 7, 8, 9]	18.5185	5	[Acadm, Acads, Acbd3, Dbi, Hadha]
GO:0001650	fibrillar center	GO_CellularComponent-EBI-UniProt-GOA-ACAP-ARAP_25.05.2022_00h00	0.0166898	[2, 6, 7, 8]	5.40541	8	[Fbl, Ncl, Nolc1, Nop58, Plrg1, Selenbp1, Stag2, Top1]
GO:0050660	flavin adenine dinucleotide binding	GO_MolecularFunction-EBI-UniProt-GOA-ACAP-ARAP_25.05.2022_00h00	0.00534602	[4, 5]	7.36842	7	[Acadm, Acads, Coq6, Ero1a, Etfa, Gsr, Sdha]
KEGG:04510	Focal adhesion	KEGG_25.05.2022	0.000943384	[-1]	6.46766	13	[Actn1, Egfr, Flnc, Itga3, Itgb8, Lama5, Myl9, Pak2, Ppp1r12a, Ptk2, Rhoa, Shc1, Thbs1]
KEGG:00051	Fructose and mannose metabolism	KEGG_25.05.2022	0.00123561	[-1]	13.8889	5	[Aldoc, Hk1, Pfkl, Pfkp, Tpi1]
KEGG:00052	Galactose metabolism	KEGG_25.05.2022	0.000748939	[-1]	15.625	5	[Galk1, Hk1, Pfkl, Pfkp, Pgm1]
GO:0031047	gene silencing by RNA	GO_BiologicalProcess-EBI-UniProt-GOA-ACAP-ARAP_25.05.2022_00h00	0.0161587	[5, 6, 7]	5.83333	7	[Egfr, Eif4g1, Ncbp1, Pabpc1, Srsf3, Stat3, Wtip]
GO:0006091	generation of precursor metabolites and energy	GO_BiologicalProcess-EBI-UniProt-GOA-ACAP-ARAP_25.05.2022_00h00	6.19116e-16	[3]	9.8	49	[Acadm, Acat1, Aco1, Adsl, Aldoc, Atp5h, Atp5pb, COX2, Cat, Ccdc22, Chchd2, Cox17, Cox6a1, Cox6b1, Cox6c, Cox7a2, Eno3, Etfa, Fh1, Galk1, Gapdh, Grb10, Hk1, Idh2, Idh3a, Ldha, Ndufa10, Ndufa12, Ndufb10, Ndufc2, Ndufs1, Ndufs3, Ndufs8, Ndufv1, Pdha1, Pfkl, Pfkp, Pgm1, Polg2, Prdm16, Psen1, Rhoa, Sdha, Stat3, Tpi1, Trap1, Uqcrc2, Uqcrfs1, Uqcrq]
KEGG:04922	Glucagon signaling pathway	KEGG_25.05.2022	0.00825074	[-1]	6.73077	7	[Ldha, Pdha1, Pfkl, Pfkp, Prkab2, Prmt1, Slc2a1]
GO:0009064	glutamine family amino acid metabolic process	GO_BiologicalProcess-EBI-UniProt-GOA-ACAP-ARAP_25.05.2022_00h00	0.0203322	[5, 6, 8]	6.66667	5	[Adsl, Apc, Asns, Gls, Phgdh]
KEGG:00480	Glutathione metabolism	KEGG_25.05.2022	0.00130305	[-1]	9.72222	7	[Gsr, Gstm1, Gstm5, Idh2, Rrm2, Srm, Txndc12]
KEGG:00010	Glycolysis / Gluconeogenesis	KEGG_25.05.2022	1.32974e-08	[-1]	19.403	13	[Aldh2, Aldh9a1, Aldoc, Eno3, Gapdh, Hk1, Ldha, Minpp1, Pdha1, Pfkl, Pfkp, Pgm1, Tpi1]
GO:0006096	glycolytic process	GO_BiologicalProcess-EBI-UniProt-GOA-ACAP-ARAP_25.05.2022_00h00	0.000118315	[5, 8, 9, 10, 11, 12]	10.3093	10	[Aldoc, Eno3, Galk1, Gapdh, Hk1, Pfkl, Pfkp, Psen1, Stat3, Tpi1]
GO:0061620	glycolytic process through glucose-6-phosphate	GO_BiologicalProcess-EBI-UniProt-GOA-ACAP-ARAP_25.05.2022_00h00	4.65239e-07	[7, 10, 11, 12, 13, 14]	35	7	[Eno3, Galk1, Gapdh, Hk1, Pfkl, Pfkp, Tpi1]
GO:0005525	GTP binding	GO_MolecularFunction-EBI-UniProt-GOA-ACAP-ARAP_25.05.2022_00h00	2.46909e-05	[5, 6, 7, 8]	5.25478	33	[Anxa6, Arf4, Arf6, Arhgef5, Ddx58, Dnm1l, Dock10, Eef1a1, Ehd2, Eif2b1, Eif5, Eif5b, Fgd4, Gapvd1, Gnai3, Gnl1, Gnl2, Gnl3, Gspt1, Gucy2f, Obscn, Rab10, Rab1a, Rapgef2, Rcc2, Rhoa, Rhobtb3, Rhoc, Septin9, Srpr, Srprb, Tubb6, Tufm]
GO:0032561	guanyl ribonucleotide binding	GO_MolecularFunction-EBI-UniProt-GOA-ACAP-ARAP_25.05.2022_00h00	1.37998e-05	[5, 6, 7]	5.26316	35	[Anxa6, Arf4, Arf6, Arhgef5, Cnga4, Ddx58, Dnm1l, Dock10, Eef1a1, Ehd2, Eif2b1, Eif5, Eif5b, Fgd4, Gapvd1, Gdi1, Gnai3, Gnl1, Gnl2, Gnl3, Gspt1, Gucy2f, Obscn, Rab10, Rab1a, Rapgef2, Rcc2, Rhoa, Rhobtb3, Rhoc, Septin9, Srpr, Srprb, Tubb6, Tufm]
GO:0001942	hair follicle development	GO_BiologicalProcess-EBI-UniProt-GOA-ACAP-ARAP_25.05.2022_00h00	0.031776	[3, 4, 5, 6]	5.35714	6	[Apc, Dbi, Egfr, Hdac1, Lama5, Nsdhl]
GO:0004386	helicase activity	GO_MolecularFunction-EBI-UniProt-GOA-ACAP-ARAP_25.05.2022_00h00	6.38729e-05	[2, 3]	8.28402	14	[Ddx19a, Ddx21, Ddx54, Ddx58, Eif4a3, Hltf, Mcm3, Mcm5, Mcm7, Rad50, Rfc3, Rfc5, Ruvbl2, Smarcal1]
GO:0019320	hexose catabolic process	GO_BiologicalProcess-EBI-UniProt-GOA-ACAP-ARAP_25.05.2022_00h00	3.94594e-06	[5, 6]	21.0526	8	[Eno3, Galk1, Gapdh, Hk1, Ldha, Pfkl, Pfkp, Tpi1]
KEGG:04066	HIF-1 signaling pathway	KEGG_25.05.2022	4.77742e-06	[-1]	11.4035	13	[Aldoc, Egfr, Eif4ebp1, Eno3, Gapdh, Hk1, Ldha, Pdha1, Pfkl, Pfkp, Rps6, Slc2a1, Stat3]
GO:0016571	histone methylation	GO_BiologicalProcess-EBI-UniProt-GOA-ACAP-ARAP_25.05.2022_00h00	0.00815168	[5, 6, 7, 8]	5.52486	10	[Carm1, Fbl, Fh1, Paf1, Phf20, Prdm16, Prmt1, Pwp1, Suz12, Trmt112]
GO:0035097	histone methyltransferase complex	GO_CellularComponent-EBI-UniProt-GOA-ACAP-ARAP_25.05.2022_00h00	0.0177821	[3, 4, 5, 7, 8]	6.94444	5	[Phf20, Prdm4, Rbbp4, Ruvbl2, Suz12]
KEGG:05016	Huntington disease	KEGG_25.05.2022	1.43171e-07	[-1]	8.27815	25	[Atp5h, Atp5pb, COX2, Cox6a1, Cox6b1, Cox6c, Cox7a2, Hdac1, Ndufa10, Ndufa12, Ndufb10, Ndufb4b, Ndufc2, Ndufs1, Ndufs3, Ndufs8, Ndufv1, Psma2, Psmc2, Sdha, Tubb6, Uqcrc2, Uqcrfs1, Uqcrq, Vdac2]
GO:0042743	hydrogen peroxide metabolic process	GO_BiologicalProcess-EBI-UniProt-GOA-ACAP-ARAP_25.05.2022_00h00	0.00286833	[4]	9.52381	6	[COX2, Cat, Egfr, Prdx2, Prdx3, Stat3]
KEGG:05410	Hypertrophic cardiomyopathy	KEGG_25.05.2022	0.040214	[-1]	5.49451	5	[Itga3, Itgb8, Prkab2, Tpm1, Tpm3]
GO:0016234	inclusion body	GO_CellularComponent-EBI-UniProt-GOA-ACAP-ARAP_25.05.2022_00h00	3.46055e-05	[3]	12.0482	10	[Clu, Cpne1, Nefh, Pold1, Prdm16, Psen1, Rad50, Sqstm1, Stub1, Xrn2]
GO:0098800	inner mitochondrial membrane protein complex	GO_CellularComponent-EBI-UniProt-GOA-ACAP-ARAP_25.05.2022_00h00	9.43067e-11	[3, 4, 5, 6, 7, 8, 9]	14.6853	21	[Afg3l2, Atp5h, Atp5l, Atp5pb, COX2, Cox6a1, Cox6b1, Cox6c, Cox7a2, Ndufa10, Ndufa12, Ndufb10, Ndufc2, Ndufs1, Ndufs3, Ndufs8, Ndufv1, Sdha, Uqcrc2, Uqcrfs1, Uqcrq]
GO:0005178	integrin binding	GO_MolecularFunction-EBI-UniProt-GOA-ACAP-ARAP_25.05.2022_00h00	0.00426827	[3, 4]	6.13497	10	[Actn1, Adam9, Ccn1, Col16a1, Egfr, Itga3, Itgb8, Lama5, Ptk2, Thbs1]
GO:0014704	intercalated disc	GO_CellularComponent-EBI-UniProt-GOA-ACAP-ARAP_25.05.2022_00h00	0.000214677	[6]	11.7647	8	[Actn1, Ank2, Anxa6, Jup, Obscn, Ptk2, Slc2a1, Xirp1]
GO:0051536	iron-sulfur cluster binding	GO_MolecularFunction-EBI-UniProt-GOA-ACAP-ARAP_25.05.2022_00h00	5.99223e-05	[3]	12.5	9	[Aco1, Fech, Ndufs1, Ndufs8, Ndufv1, Pold1, Pole, Prim2, Uqcrfs1]
GO:0015934	large ribosomal subunit	GO_CellularComponent-EBI-UniProt-GOA-ACAP-ARAP_25.05.2022_00h00	0.000386183	[4, 7]	8.14815	11	[Mrpl14, Mrpl58, Rpl17, Rpl18, Rpl24, Rpl28, Rpl29, Rpl3, Rpl35a, Rpl6, Rpl7]
KEGG:04670	Leukocyte transendothelial migration	KEGG_25.05.2022	0.0390229	[-1]	5.08475	6	[Actn1, Gnai3, Msn, Myl9, Ptk2, Rhoa]
GO:0001889	liver development	GO_BiologicalProcess-EBI-UniProt-GOA-ACAP-ARAP_25.05.2022_00h00	0.00206011	[5, 6]	6.15385	12	[Acadm, Acat1, Adsl, Arf6, Asns, Egfr, Ephx1, Man2a1, Pcna, Pkd1, Slc7a5, Srsf5]
KEGG:00310	Lysine degradation	KEGG_25.05.2022	0.000145571	[-1]	12.5	8	[Acat1, Aldh2, Aldh9a1, Echs1, Hadh, Hadha, Plod2, Prdm16]
GO:0034708	methyltransferase complex	GO_CellularComponent-EBI-UniProt-GOA-ACAP-ARAP_25.05.2022_00h00	0.00758986	[3, 4]	6.86275	7	[Hsd17b10, Phf20, Prdm4, Prmt1, Rbbp4, Ruvbl2, Suz12]
GO:0035195	miRNA-mediated gene silencing	GO_BiologicalProcess-EBI-UniProt-GOA-ACAP-ARAP_25.05.2022_00h00	0.00858325	[7, 8, 9]	8.47458	5	[Egfr, Eif4g1, Ncbp1, Stat3, Wtip]
KEGG:03430	Mismatch repair	KEGG_25.05.2022	5.65543e-08	[-1]	36.3636	8	[Lig1, Pcna, Pms2, Pold1, Pold2, Rfc1, Rfc3, Rfc5]
GO:0006120	mitochondrial electron transport, NADH to ubiquinone	GO_BiologicalProcess-EBI-UniProt-GOA-ACAP-ARAP_25.05.2022_00h00	2.22302e-05	[7, 8, 9, 10]	25	6	[Ndufa10, Ndufc2, Ndufs1, Ndufs3, Ndufs8, Ndufv1]
GO:0005740	mitochondrial envelope	GO_CellularComponent-EBI-UniProt-GOA-ACAP-ARAP_25.05.2022_00h00	5.30739e-12	[4, 5, 6]	6.72854	58	[Acaa2, Acadm, Acads, Acat1, Adsl, Afg3l2, Armc1, Atp5h, Atp5l, Atp5pb, COX2, Cat, Ccs, Chchd2, Clpx, Clu, Coq6, Cox15, Cox17, Cox6a1, Cox6b1, Cox6c, Cox7a2, Cyb5b, Dnm1l, Fech, Fis1, Galk1, Hadh, Hadha, Hadhb, Hk1, Hsd17b10, Idh2, Map1lc3b, Mrpl14, Mrpl58, Mrps7, Ndufa10, Ndufa12, Ndufb10, Ndufc2, Ndufs1, Ndufs3, Ndufs8, Ndufv1, Polg, Psen1, Sdha, Stat3, Tmem135, Tomm22, Trap1, Tufm, Uqcrc2, Uqc…
GO:0005743	mitochondrial inner membrane	GO_CellularComponent-EBI-UniProt-GOA-ACAP-ARAP_25.05.2022_00h00	1.02989e-11	[5, 6, 7, 8]	8.01457	44	[Acaa2, Acat1, Afg3l2, Atp5h, Atp5l, Atp5pb, COX2, Clpx, Clu, Coq6, Cox15, Cox6a1, Cox6b1, Cox6c, Cox7a2, Cyb5b, Fech, Hadh, Hadha, Hadhb, Hsd17b10, Idh2, Mrpl14, Mrpl58, Mrps7, Ndufa10, Ndufa12, Ndufb10, Ndufc2, Ndufs1, Ndufs3, Ndufs8, Ndufv1, Polg, Psen1, Sdha, Stat3, Tomm22, Trap1, Tufm, Uqcrc2, Uqcrfs1, Uqcrq, Vdac2]
GO:0005758	mitochondrial intermembrane space	GO_CellularComponent-EBI-UniProt-GOA-ACAP-ARAP_25.05.2022_00h00	0.0254992	[5, 6, 7]	5.66038	6	[Cat, Ccs, Chchd2, Cox17, Ndufs1, Trap1]
GO:0005759	mitochondrial matrix	GO_CellularComponent-EBI-UniProt-GOA-ACAP-ARAP_25.05.2022_00h00	1.98657e-09	[4, 5, 6]	8.56354	31	[Acaa2, Acadm, Acads, Acat1, Acot13, Adprs, Aldh2, Clpx, Dbt, Echs1, Etfa, Gls, Hadh, Hadha, Hadhb, Hsd17b10, Hspa9, Idh3a, Lrpprc, Me2, Mrpl14, Mrpl58, Mrps7, Ndufa10, Pdha1, Polg, Polg2, Shc1, Trap1, Tufm, Vdac2]
GO:0031966	mitochondrial membrane	GO_CellularComponent-EBI-UniProt-GOA-ACAP-ARAP_25.05.2022_00h00	2.13099e-11	[4, 5, 6, 7]	6.72478	54	[Acaa2, Acadm, Acads, Acat1, Adsl, Afg3l2, Armc1, Atp5h, Atp5l, Atp5pb, COX2, Clpx, Clu, Coq6, Cox15, Cox6a1, Cox6b1, Cox6c, Cox7a2, Cyb5b, Dnm1l, Fech, Fis1, Galk1, Hadh, Hadha, Hadhb, Hk1, Hsd17b10, Idh2, Map1lc3b, Mrpl14, Mrpl58, Mrps7, Ndufa10, Ndufa12, Ndufb10, Ndufc2, Ndufs1, Ndufs3, Ndufs8, Ndufv1, Polg, Psen1, Sdha, Stat3, Tmem135, Tomm22, Trap1, Tufm, Uqcrc2, Uqcrfs1, Uqcrq, Vdac2]
GO:0042645	mitochondrial nucleoid	GO_CellularComponent-EBI-UniProt-GOA-ACAP-ARAP_25.05.2022_00h00	3.92108e-08	[3, 5, 6, 7]	22.449	11	[Clpx, Dbt, Hadha, Hadhb, Hsd17b10, Hspa9, Lrpprc, Polg, Polg2, Tufm, Vdac2]
GO:0098798	mitochondrial protein-containing complex	GO_CellularComponent-EBI-UniProt-GOA-ACAP-ARAP_25.05.2022_00h00	3.99545e-14	[2, 4, 5, 6]	12.069	35	[Afg3l2, Atp5h, Atp5l, Atp5pb, COX2, Clpx, Cox6a1, Cox6b1, Cox6c, Cox7a2, Dbt, Etfa, Hadha, Hadhb, Hsd17b10, Idh3a, Mrpl14, Mrpl58, Mrps7, Ndufa10, Ndufa12, Ndufb10, Ndufc2, Ndufs1, Ndufs3, Ndufs8, Ndufv1, Pdha1, Polg, Polg2, Sdha, Tomm22, Uqcrc2, Uqcrfs1, Uqcrq]
GO:0005746	mitochondrial respirasome	GO_CellularComponent-EBI-UniProt-GOA-ACAP-ARAP_25.05.2022_00h00	3.40456e-11	[3, 4, 6, 7, 8, 9]	20.7317	17	[COX2, Cox6a1, Cox6b1, Cox6c, Cox7a2, Ndufa10, Ndufa12, Ndufb10, Ndufc2, Ndufs1, Ndufs3, Ndufs8, Ndufv1, Sdha, Uqcrc2, Uqcrfs1, Uqcrq]
GO:0033108	mitochondrial respiratory chain complex assembly	GO_BiologicalProcess-EBI-UniProt-GOA-ACAP-ARAP_25.05.2022_00h00	0.00129282	[6]	8.69565	8	[Cox17, Ndufa10, Ndufa12, Ndufb10, Ndufc2, Ndufs1, Ndufs3, Ndufs8]
GO:0005747	mitochondrial respiratory chain complex I	GO_CellularComponent-EBI-UniProt-GOA-ACAP-ARAP_25.05.2022_00h00	1.14237e-05	[4, 5, 6, 7, 8, 9, 10]	18.1818	8	[Ndufa10, Ndufa12, Ndufb10, Ndufc2, Ndufs1, Ndufs3, Ndufs8, Ndufv1]
GO:0005751	mitochondrial respiratory chain complex IV	GO_CellularComponent-EBI-UniProt-GOA-ACAP-ARAP_25.05.2022_00h00	1.66098e-06	[4, 5, 6, 7, 8, 9, 10]	29.1667	7	[COX2, Cox6a1, Cox6b1, Cox6c, Cox7a2, Uqcrc2, Uqcrfs1]
GO:0005739	mitochondrion	GO_CellularComponent-EBI-UniProt-GOA-ACAP-ARAP_25.05.2022_00h00	8.9438e-24	[3, 4, 5]	6.3484	125	[1700123O20Rik, Abhd12, Acaa2, Acadm, Acads, Acat1, Acbd3, Aco1, Acot13, Acsf2, Adprs, Adsl, Afg3l2, Akr7a5, Aldh2, Aldh9a1, Aldoc, Ank2, Anxa6, Armc1, Atic, Atp5h, Atp5l, Atp5pb, Bcat1, Bphl, COX2, Car5b, Cat, Ccs, Cct7, Chchd2, Clpx, Clu, Comt, Coq6, Cox15, Cox17, Cox6a1, Cox6b1, Cox6c, Cox7a2, Cyb5b, Dbi, Dbt, Dcakd, Ddx21, Dnm1l, Echs1, Eif5b, Etfa, Fads1, Fech, Fh1, Fis1, Galk1, Gapdh, Gatd3…
GO:0000281	mitotic cytokinesis	GO_BiologicalProcess-EBI-UniProt-GOA-ACAP-ARAP_25.05.2022_00h00	0.0280904	[4, 5, 6]	6.09756	5	[Anln, Apc, Rhoa, Rhoc, Vps4b]
GO:0007052	mitotic spindle organization	GO_BiologicalProcess-EBI-UniProt-GOA-ACAP-ARAP_25.05.2022_00h00	0.00972474	[4, 5, 6, 8]	6.01504	8	[Kif3b, Kifc2, Pkd1, Rhoa, Smc1a, Smc3, Stag2, Vps4b]
GO:0032787	monocarboxylic acid metabolic process	GO_BiologicalProcess-EBI-UniProt-GOA-ACAP-ARAP_25.05.2022_00h00	3.52841e-05	[6]	5.00715	35	[Acaa2, Acadm, Acads, Acat1, Acsf2, Aldh8a1, Aldoc, Dbi, Echs1, Eno3, Ephx1, Erlin1, Etfa, Fads1, Galk1, Gapdh, Gatd1, Grhpr, Gstm1, Hadh, Hadha, Hadhb, Hk1, Hsd17b10, Idh2, Ldha, Me2, Pdha1, Pfkl, Pfkp, Phgdh, Prkab2, Psen1, Stat3, Tpi1]
GO:0003730	mRNA 3'-UTR binding	GO_MolecularFunction-EBI-UniProt-GOA-ACAP-ARAP_25.05.2022_00h00	0.00278902	[6]	7.61905	8	[Carhsp1, Hnrnpa1, Hnrnpk, Lrpprc, Pabpc1, Rnps1, Rsl1d1, Ybx3]
GO:0048027	mRNA 5'-UTR binding	GO_MolecularFunction-EBI-UniProt-GOA-ACAP-ARAP_25.05.2022_00h00	0.000582266	[6]	16.6667	5	[Aco1, Gnl3, Ncl, Rps3a1, Rsl1d1]
GO:0003729	mRNA binding	GO_MolecularFunction-EBI-UniProt-GOA-ACAP-ARAP_25.05.2022_00h00	2.62337e-11	[5]	9.55056	34	[Aco1, Carhsp1, Carm1, Eef1a1, Eif2s2, Eif3a, Eif4a3, Eif4g1, Etf1, Fech, Fubp1, Gnl3, Hnrnpa1, Hnrnpk, Hnrnpll, Lrpprc, Mrps7, Msi2, Ncbp1, Ncl, Pabpc1, Pcbp2, Rnps1, Rpl24, Rpl35a, Rpl6, Rpl7, Rps3a1, Rsl1d1, Sf3b1, Spen, Srsf3, Srsf5, Ybx3]
GO:0006397	mRNA processing	GO_BiologicalProcess-EBI-UniProt-GOA-ACAP-ARAP_25.05.2022_00h00	7.4881e-05	[6, 7, 8]	5.42169	27	[Ahcyl1, Eif4a3, Fam50a, Hnrnpa1, Hnrnpk, Hnrnpll, Lsm2, Lsm8, Ncbp1, Ncl, Pabpc1, Paf1, Plrg1, Pus7l, Raly, Rnps1, Rprd2, Sart1, Sf3b1, Smu1, Snrpa1, Srek1, Srsf2, Srsf3, Srsf5, Srsf7, Xrn2]
GO:0000398	mRNA splicing, via spliceosome	GO_BiologicalProcess-EBI-UniProt-GOA-ACAP-ARAP_25.05.2022_00h00	0.000332906	[7, 8, 9, 10, 11]	6	18	[Eif4a3, Hnrnpa1, Hnrnpk, Lsm2, Lsm8, Ncbp1, Ncl, Plrg1, Rnps1, Sart1, Sf3b1, Smu1, Snrpa1, Srek1, Srsf2, Srsf3, Srsf5, Srsf7]
KEGG:03015	mRNA surveillance pathway	KEGG_25.05.2022	0.000705584	[-1]	8.73786	9	[Ddx19a, Eif4a3, Etf1, Gspt1, Msi2, Ncbp1, Pabpc1, Ppp2r2a, Rnps1]
KEGG:04150	mTOR signaling pathway	KEGG_25.05.2022	0.0220268	[-1]	5.09554	8	[Atp6v1g1, Eif4ebp1, Grb10, Rhoa, Rps6, Rps6ka3, Slc3a2, Slc7a5]
GO:0051287	NAD binding	GO_MolecularFunction-EBI-UniProt-GOA-ACAP-ARAP_25.05.2022_00h00	2.83261e-10	[4, 5]	21.1268	15	[Aldh2, Aldh9a1, Gapdh, Glyr1, Grhpr, Hadh, Hadha, Hsd17b10, Idh2, Idh3a, Ldha, Me2, Ndufv1, Phgdh, Ugdh]
GO:0008137	NADH dehydrogenase	ubiquinone) activity	GO_BiologicalProcess-EBI-UniProt-GOA-ACAP-ARAP_25.05.2022_00h00	4.69196e-06	[6, 7, 9]	45.4545	5	[Ndufa10, Ndufs1, Ndufs3, Ndufs8, Ndufv1]
GO:0050661	NADP binding	GO_MolecularFunction-EBI-UniProt-GOA-ACAP-ARAP_25.05.2022_00h00	0.00812519	[4, 5]	8.62069	5	[Cat, Gapdh, Glyr1, Grhpr, Gsr]
GO:0034660	ncRNA metabolic process	GO_BiologicalProcess-EBI-UniProt-GOA-ACAP-ARAP_25.05.2022_00h00	4.48623e-07	[6, 7]	5.9098	38	[Ddx21, Ddx54, Dimt1, Egfr, Eif4a3, Eprs, Exosc6, Fbl, Gnl3, Hsd17b10, Ints12, Mars1, Nars, Ncbp1, Ncl, Nol10, Nolc1, Nsa2, Pa2g4, Pwp1, Rars, Rpl35a, Rpl7, Rps17, Rps24, Rps6, Rrp12, Rrp9, Rsl1d1, Sars, Sart1, Srsf3, Stat3, Tbc1d1, Top1, Trmt112, Trmt1l, Yars]
GO:0034470	ncRNA processing	GO_BiologicalProcess-EBI-UniProt-GOA-ACAP-ARAP_25.05.2022_00h00	5.21101e-07	[6, 7, 8]	6.92124	29	[Ddx21, Ddx54, Dimt1, Egfr, Eif4a3, Exosc6, Fbl, Hsd17b10, Ints12, Ncbp1, Ncl, Nol10, Nsa2, Pa2g4, Pwp1, Rpl35a, Rpl7, Rps17, Rps24, Rps6, Rrp12, Rrp9, Rsl1d1, Sart1, Srsf3, Stat3, Tbc1d1, Trmt112, Trmt1l]
GO:0016525	negative regulation of angiogenesis	GO_BiologicalProcess-EBI-UniProt-GOA-ACAP-ARAP_25.05.2022_00h00	0.00429606	[4, 5, 6, 7, 8, 9, 10, 11]	7.01754	8	[Adgrb3, Gtf2i, Pml, Ptprm, Sars, Shc1, Stat1, Thbs1]
GO:2001234	negative regulation of apoptotic signaling pathway	GO_BiologicalProcess-EBI-UniProt-GOA-ACAP-ARAP_25.05.2022_00h00	0.00619564	[4, 5, 6, 7, 8]	5.07812	13	[Acaa2, Clu, Gnai3, Hdac1, Ivns1abp, Ndufs3, Prdx2, Psen1, Psmd10, Trap1, Txndc12, Vdac2, Ybx3]
GO:2000113	negative regulation of cellular macromolecule biosynthetic process	GO_BiologicalProcess-EBI-UniProt-GOA-ACAP-ARAP_25.05.2022_00h00	0.00822043	[5, 6, 7]	5.26316	11	[Dbi, Eif4a3, Eif4ebp1, Eif4g1, Eprs, Fto, Gapdh, Grb10, Ncl, Pabpc1, Pml]
GO:2001243	negative regulation of intrinsic apoptotic signaling pathway	GO_BiologicalProcess-EBI-UniProt-GOA-ACAP-ARAP_25.05.2022_00h00	0.00263461	[5, 6, 7, 8, 9]	7.69231	8	[Clu, Hdac1, Ivns1abp, Ndufs3, Trap1, Txndc12, Vdac2, Ybx3]
GO:0032272	negative regulation of protein polymerization	GO_BiologicalProcess-EBI-UniProt-GOA-ACAP-ARAP_25.05.2022_00h00	0.038836	[5, 6, 7, 8]	5.55556	5	[Add1, Capza2, Gsn, Tpm1, Vdac2]
GO:0031333	negative regulation of protein-containing complex assembly	GO_BiologicalProcess-EBI-UniProt-GOA-ACAP-ARAP_25.05.2022_00h00	0.0241461	[4, 5, 6, 7]	5	8	[Add1, Capza2, Clu, Eif4ebp1, Gsn, Stxbp1, Tpm1, Vdac2]
GO:1903051	negative regulation of proteolysis involved in protein catabolic process	GO_BiologicalProcess-EBI-UniProt-GOA-ACAP-ARAP_25.05.2022_00h00	0.0177821	[6, 7, 8]	6.94444	5	[Alad, Bag6, Pml, Psen1, Usp9x]
GO:0072088	nephron epithelium morphogenesis	GO_BiologicalProcess-EBI-UniProt-GOA-ACAP-ARAP_25.05.2022_00h00	0.040214	[4, 5, 6, 7, 8, 9, 10]	5.49451	5	[Lama5, Oxsr1, Pkd1, Stat1, Timeless]
GO:0072080	nephron tubule development	GO_BiologicalProcess-EBI-UniProt-GOA-ACAP-ARAP_25.05.2022_00h00	0.0297708	[5, 6, 7, 8, 9, 10]	5.45455	6	[Acat1, Lama5, Oxsr1, Pkd1, Stat1, Timeless]
KEGG:04932	Non-alcoholic fatty liver disease	KEGG_25.05.2022	1.41909e-08	[-1]	12.1795	19	[COX2, Cox6a1, Cox6b1, Cox6c, Cox7a2, Ndufa10, Ndufa12, Ndufb10, Ndufb4b, Ndufc2, Ndufs1, Ndufs3, Ndufs8, Ndufv1, Prkab2, Sdha, Uqcrc2, Uqcrfs1, Uqcrq]
GO:0000228	nuclear chromosome	GO_CellularComponent-EBI-UniProt-GOA-ACAP-ARAP_25.05.2022_00h00	3.40171e-06	[6, 7]	7.27848	23	[Anp32e, Hdac1, Lrpprc, Mcm3, Mcm5, Mcm7, Pcna, Plrg1, Pold1, Pold2, Pole, Prim2, Rad50, Rbbp4, Ruvbl2, Smarcal1, Smc1a, Smc3, Smc4, Srsf2, Stag2, Timeless, Top1]
GO:0051168	nuclear export	GO_BiologicalProcess-EBI-UniProt-GOA-ACAP-ARAP_25.05.2022_00h00	0.0182496	[6, 7]	5.02793	9	[Ahcyl1, Ddx19a, Egr2, Eif4a3, Hnrnpa1, Hspa9, Ncbp1, Pkd1, Srsf3]
GO:0034399	nuclear periphery	GO_CellularComponent-EBI-UniProt-GOA-ACAP-ARAP_25.05.2022_00h00	0.0113524	[2, 6, 7]	5.4878	9	[Hltf, Matr3, Pcna, Pml, Ruvbl2, Sf3b1, Smc1a, Smc3, Stag2]
GO:0043596	nuclear replication fork	GO_CellularComponent-EBI-UniProt-GOA-ACAP-ARAP_25.05.2022_00h00	2.9642e-05	[3, 7, 8]	18.9189	7	[Pcna, Plrg1, Pold1, Pold2, Prim2, Smarcal1, Timeless]
GO:0043601	nuclear replisome	GO_CellularComponent-EBI-UniProt-GOA-ACAP-ARAP_25.05.2022_00h00	0.000122044	[3, 4, 7, 8, 9]	23.8095	5	[Plrg1, Pold1, Pold2, Prim2, Smarcal1]
GO:0000956	nuclear-transcribed mRNA catabolic process	GO_BiologicalProcess-EBI-UniProt-GOA-ACAP-ARAP_25.05.2022_00h00	0.00304548	[6, 7, 8, 9]	6.92308	9	[Edc4, Eif4a3, Etf1, Exosc6, Gspt1, Ncbp1, Pabpc1, Rnps1, Xrn2]
GO:0000184	nuclear-transcribed mRNA catabolic process, nonsense-mediated decay	GO_BiologicalProcess-EBI-UniProt-GOA-ACAP-ARAP_25.05.2022_00h00	0.000586534	[7, 8, 9, 10]	13.3333	6	[Eif4a3, Etf1, Gspt1, Ncbp1, Pabpc1, Rnps1]
GO:0055086	nucleobase-containing small molecule metabolic process	GO_BiologicalProcess-EBI-UniProt-GOA-ACAP-ARAP_25.05.2022_00h00	7.37782e-11	[3, 4, 5]	7.19875	46	[Acaa2, Acat1, Adsl, Aldoc, Atic, Atp5h, Atp5l, Atp5pb, COX2, Clpx, Dcakd, Dnm1l, Dnph1, Eno3, Fis1, Galk1, Gapdh, Gmpr, Gnai3, Gnpnat1, Gucy2f, Hk1, Hmgcs1, Idh2, Ndufa10, Ndufa12, Ndufb10, Ndufc2, Ndufs1, Ndufs3, Ndufs8, Ndufv1, Papss1, Pdha1, Pfkl, Pfkp, Pgm1, Pgm3, Pnp, Psen1, Rhoa, Rrm2, Sdha, Stat3, Tpi1, Ugdh]
GO:0005730	nucleolus	GO_CellularComponent-EBI-UniProt-GOA-ACAP-ARAP_25.05.2022_00h00	1.99793e-10	[5, 6, 7]	5.82617	61	[Abhd14b, Cdk4, Ddx21, Ddx54, Dimt1, Eef1a1, Eif3a, Eif4a3, Exosc6, Fbl, Fbxl22, Fmn2, Get3, Gnl2, Gnl3, Hltf, Hspa9, Katnbl1, Mars1, Mob1b, Ncl, Nol10, Nolc1, Nop58, Nsa2, Pa2g4, Parp2, Pdha1, Plrg1, Pml, Polg, Ppp1r12a, Ptk2, Pwp1, Rars, Rcc2, Rfc1, Rpl18, Rpl24, Rpl3, Rpl6, Rpl7, Rps3a1, Rps6, Rps6ka3, Rrp12, Rrp9, Rsl1d1, Sdha, Selenbp1, Sf3b1, Srsf5, Stag2, Stat1, Stk24, Suz12, Tbc1d1, Tbca,…
GO:0017111	nucleoside-triphosphatase activity	GO_MolecularFunction-EBI-UniProt-GOA-ACAP-ARAP_25.05.2022_00h00	1.33439e-08	[6]	5.07534	64	[Adgrb3, Afg3l2, Arf4, Arf6, Arhgap17, Arhgef5, Atp2c1, Atp4a, Atp6v1g1, Cct3, Cct4, Cct7, Cct8, Clpx, Clu, Ddx19a, Ddx21, Ddx54, Ddx58, Dnm1l, Dock10, Eef1a1, Eif2b1, Eif4a3, Eif5, Eif5b, Fgd4, Gapvd1, Gdi1, Get3, Gnai3, Gnb2, Gnl1, Gspt1, Hspa9, Kif3b, Kifc2, Mcm3, Mcm5, Mcm7, Obscn, Pms2, Psmc2, Rab10, Rab1a, Rad50, Rapgef2, Rcc2, Rfc1, Rfc5, Rhoa, Rhobtb3, Rhoc, Rsu1, Ruvbl2, Septin9, Smc1a, …
GO:0000166	nucleotide binding	GO_MolecularFunction-EBI-UniProt-GOA-ACAP-ARAP_25.05.2022_00h00	7.25798e-19	[3, 4]	5.34137	133	[Acadm, Acads, Acat1, Acbd3, Acsf2, Actr3, Afg3l2, Aldh2, Aldh9a1, Anxa6, Arf4, Arf6, Arhgef5, Asns, Atp2c1, Atp4a, Cat, Cct3, Cct4, Cct7, Cct8, Cdk4, Clpx, Cnga4, Coq6, Dbi, Dcakd, Ddx19a, Ddx21, Ddx54, Ddx58, Dnm1l, Dock10, Dync1li2, Eef1a1, Egfr, Ehd2, Eif2b1, Eif4a3, Eif4g1, Eif5, Eif5b, Eprs, Ero1a, Etfa, Fgd4, Galk1, Gapdh, Gapvd1, Gdi1, Get3, Glyr1, Gnai3, Gnl1, Gnl2, Gnl3, Grhpr, Grk4, Gs…
GO:0009165	nucleotide biosynthetic process	GO_BiologicalProcess-EBI-UniProt-GOA-ACAP-ARAP_25.05.2022_00h00	6.33208e-08	[6, 7, 8]	8.65052	25	[Acat1, Adsl, Atic, Atp5h, Atp5l, Atp5pb, COX2, Dcakd, Gmpr, Gucy2f, Idh2, Ndufa10, Ndufa12, Ndufb10, Ndufc2, Ndufs1, Ndufs3, Ndufs8, Ndufv1, Papss1, Pdha1, Pnp, Rrm2, Sdha, Stat3]
KEGG:03420	Nucleotide excision repair	KEGG_25.05.2022	9.69429e-06	[-1]	18.6047	8	[Lig1, Pcna, Pold1, Pold2, Pole, Rfc1, Rfc3, Rfc5]
GO:0009117	nucleotide metabolic process	GO_BiologicalProcess-EBI-UniProt-GOA-ACAP-ARAP_25.05.2022_00h00	2.36045e-10	[5, 6, 7]	7.36842	42	[Acaa2, Acat1, Adsl, Aldoc, Atic, Atp5h, Atp5l, Atp5pb, COX2, Clpx, Dcakd, Dnm1l, Dnph1, Eno3, Fis1, Galk1, Gapdh, Gmpr, Gnai3, Gucy2f, Hk1, Hmgcs1, Idh2, Ndufa10, Ndufa12, Ndufb10, Ndufc2, Ndufs1, Ndufs3, Ndufs8, Ndufv1, Papss1, Pdha1, Pfkl, Pfkp, Pnp, Psen1, Rhoa, Rrm2, Sdha, Stat3, Tpi1]
GO:0016779	nucleotidyltransferase activity	GO_MolecularFunction-EBI-UniProt-GOA-ACAP-ARAP_25.05.2022_00h00	0.00160125	[4]	6.34921	12	[Cct4, Papss1, Pcna, Pml, Pold1, Pole, Polg, Polg2, Polr3b, Prim2, Rfc3, Rfc5]
GO:0031967	organelle envelope	GO_CellularComponent-EBI-UniProt-GOA-ACAP-ARAP_25.05.2022_00h00	2.55657e-12	[3, 4]	5.73343	77	[Acaa2, Acadm, Acads, Acat1, Adsl, Afg3l2, Akr7a5, Apc, Armc1, Atp5h, Atp5l, Atp5pb, COX2, Cat, Ccs, Cdk4, Chchd2, Clpx, Clu, Coq6, Cox15, Cox17, Cox6a1, Cox6b1, Cox6c, Cox7a2, Cpne1, Cyb5b, Dnm1l, Egfr, Fam209, Fech, Fis1, Galk1, Gapdh, Hadh, Hadha, Hadhb, Hk1, Hsd17b10, Idh2, Ipo7, Lrpprc, Map1lc3b, Mrpl14, Mrpl58, Mrps7, Ndufa10, Ndufa12, Ndufb10, Ndufc2, Ndufs1, Ndufs3, Ndufs8, Ndufv1, Nup43,…
GO:0019866	organelle inner membrane	GO_CellularComponent-EBI-UniProt-GOA-ACAP-ARAP_25.05.2022_00h00	2.21055e-11	[4, 5]	7.52864	46	[Acaa2, Acat1, Afg3l2, Atp5h, Atp5l, Atp5pb, COX2, Clpx, Clu, Coq6, Cox15, Cox6a1, Cox6b1, Cox6c, Cox7a2, Cyb5b, Fam209, Fech, Hadh, Hadha, Hadhb, Hsd17b10, Idh2, Lrpprc, Mrpl14, Mrpl58, Mrps7, Ndufa10, Ndufa12, Ndufb10, Ndufc2, Ndufs1, Ndufs3, Ndufs8, Ndufv1, Polg, Psen1, Sdha, Stat3, Tomm22, Trap1, Tufm, Uqcrc2, Uqcrfs1, Uqcrq, Vdac2]
GO:0031968	organelle outer membrane	GO_CellularComponent-EBI-UniProt-GOA-ACAP-ARAP_25.05.2022_00h00	0.00396603	[4, 5, 6]	5.39419	13	[Adsl, Armc1, Cyb5b, Dnm1l, Fis1, Galk1, Hadhb, Hk1, Lrpprc, Psen1, Syne2, Tomm22, Vdac2]
GO:0006082	organic acid metabolic process	GO_BiologicalProcess-EBI-UniProt-GOA-ACAP-ARAP_25.05.2022_00h00	6.52026e-11	[3]	5.95581	62	[Acaa2, Acadm, Acads, Acat1, Aco1, Acsf2, Acy1, Adsl, Aldh8a1, Aldoc, Apc, Asns, Atic, Bcat1, Comt, Dbi, Dbt, Echs1, Eno3, Ephx1, Eprs, Erlin1, Etfa, Fads1, Fh1, Galk1, Gapdh, Gatd1, Gls, Grhpr, Gstm1, Gstz1, Hadh, Hadha, Hadhb, Hk1, Hsd17b10, Idh2, Idh3a, Ldha, Mars1, Me2, Nars, Papss1, Pdha1, Pfkl, Pfkp, Phgdh, Plod2, Pnp, Prkab2, Psat1, Psen1, Psph, Rars, Sars, Sdha, Sephs1, Stat3, Tpi1, Ugdh,…
GO:1901566	organonitrogen compound biosynthetic process	GO_BiologicalProcess-EBI-UniProt-GOA-ACAP-ARAP_25.05.2022_00h00	9.63655e-18	[4]	5.98389	104	[Acadm, Acat1, Aco1, Adsl, Alad, Aldh2, Aldh9a1, Asns, Atic, Atp5h, Atp5l, Atp5pb, Bcat1, COX2, Ccn1, Cdk4, Cox15, Dbi, Dcakd, Eef1a1, Egfr, Eif2b1, Eif2s2, Eif3a, Eif3j2, Eif4a3, Eif4ebp1, Eif4g1, Eif5, Eif5b, Eprs, Etf1, Fech, Fto, Gapdh, Gls, Gmpr, Gspt1, Gstm1, Gucy2f, Idh2, Lrpprc, Man2a1, Mars1, Mlec, Mrpl14, Mrpl58, Mrps7, Msi2, Nars, Ncbp1, Ncl, Ndufa10, Ndufa12, Ndufb10, Ndufc2, Ndufs1, …
GO:0016667	oxidoreductase activity, acting on a sulfur group of donors	GO_MolecularFunction-EBI-UniProt-GOA-ACAP-ARAP_25.05.2022_00h00	0.00211438	[3]	10.1695	6	[Ero1a, Gsr, Ifi30, Qsox2, Selenbp1, Txndc12]
GO:0016651	oxidoreductase activity, acting on NAD	P)H	GO_MolecularFunction-EBI-UniProt-GOA-ACAP-ARAP_25.05.2022_00h00	0.000617125	[3]	9.87654	8	[Cox15, Gmpr, Gnai3, Ndufa10, Ndufs1, Ndufs3, Ndufs8, Ndufv1]
GO:0016620	oxidoreductase activity, acting on the aldehyde or oxo group of donors, NAD or NADP as acceptor	GO_MolecularFunction-EBI-UniProt-GOA-ACAP-ARAP_25.05.2022_00h00	0.00706644	[4]	8.92857	5	[Aldh2, Aldh8a1, Aldh9a1, Gapdh, Pdha1]
GO:0016616	oxidoreductase activity, acting on the CH-OH group of donors, NAD or NADP as acceptor	GO_MolecularFunction-EBI-UniProt-GOA-ACAP-ARAP_25.05.2022_00h00	9.43498e-05	[4]	8.44156	13	[Akr7a5, Glyr1, Grhpr, Hadh, Hadha, Hsd17b10, Idh2, Idh3a, Ldha, Me2, Nsdhl, Phgdh, Ugdh]
GO:1990204	oxidoreductase complex	GO_CellularComponent-EBI-UniProt-GOA-ACAP-ARAP_25.05.2022_00h00	8.07677e-14	[3]	19.4915	23	[Cat, Cyb5b, Dbt, Etfa, Gmpr, Idh3a, Ldha, Ndufa10, Ndufa12, Ndufb10, Ndufc2, Ndufs1, Ndufs3, Ndufs8, Ndufv1, P4ha1, P4ha2, Pdha1, Rrm2, Sdha, Uqcrc2, Uqcrfs1, Uqcrq]
GO:0015453	oxidoreduction-driven active transmembrane transporter activity	GO_BiologicalProcess-EBI-UniProt-GOA-ACAP-ARAP_25.05.2022_00h00	3.90024e-07	[6, 8]	23.6842	9	[COX2, Cox17, Cox6a1, Ndufa10, Ndufs1, Ndufs3, Ndufs8, Ndufv1, Uqcrfs1]
GO:0021543	pallium development	GO_BiologicalProcess-EBI-UniProt-GOA-ACAP-ARAP_25.05.2022_00h00	0.00139704	[3, 4, 5, 7, 8, 9, 10]	6.16114	13	[Atic, Egfr, Hdac1, Hnrnpk, Nars, Neurod6, Psen1, Rhoa, Slc2a1, Syne2, Uqcrq, Usp9x, Xrn2]
KEGG:05012	Parkinson disease	KEGG_25.05.2022	5.5568e-10	[-1]	10.2273	27	[Atp5h, Atp5pb, COX2, Cox6a1, Cox6b1, Cox6c, Cox7a2, Gnai3, Ndufa10, Ndufa12, Ndufb10, Ndufb4b, Ndufc2, Ndufs1, Ndufs3, Ndufs8, Ndufv1, Psma2, Psmc2, Sdha, Trap1, Tubb6, Ube2g1, Uqcrc2, Uqcrfs1, Uqcrq, Vdac2]
KEGG:05022	Pathways of neurodegeneration	KEGG_25.05.2022	5.39539e-10	[-1]	7.85563	37	[Apc, Atp5h, Atp5pb, COX2, Cat, Ccs, Cox6a1, Cox6b1, Cox6c, Cox7a2, Hsd17b10, Map1lc3b, Ndufa10, Ndufa12, Ndufb10, Ndufb4b, Ndufc2, Ndufs1, Ndufs3, Ndufs8, Ndufv1, Nefh, Psen1, Psma2, Psmc2, Rab1a, Sdha, Sqstm1, Tbk1, Trap1, Tubb6, Ube2g1, Uqcrc2, Uqcrfs1, Uqcrq, Vdac2, Zfyve1]
GO:0000932	P-body	GO_CellularComponent-EBI-UniProt-GOA-ACAP-ARAP_25.05.2022_00h00	0.00211833	[4, 5, 7]	8	8	[Carhsp1, Edc4, Lsm2, Psma2, Psmc2, Sqstm1, Top1, Wtip]
GO:0006518	peptide metabolic process	GO_BiologicalProcess-EBI-UniProt-GOA-ACAP-ARAP_25.05.2022_00h00	7.54201e-12	[4, 5]	6.48649	60	[Aco1, Cdk4, Clu, Eef1a1, Egfr, Eif2b1, Eif2s2, Eif3a, Eif3j2, Eif4a3, Eif4ebp1, Eif4g1, Eif5, Eif5b, Eprs, Etf1, Fech, Fto, Gapdh, Gspt1, Gsr, Gstm1, Gstm5, Gstz1, Lrpprc, Mars1, Mrpl14, Mrpl58, Mrps7, Msi2, Nars, Ncbp1, Ncl, Nolc1, Npepps, Pa2g4, Pabpc1, Pml, Psen1, Rars, Rpl17, Rpl18, Rpl24, Rpl28, Rpl29, Rpl3, Rpl35a, Rpl6, Rpl7, Rps11, Rps17, Rps24, Rps3a1, Rps6, Rpsa, Sars, Thbs1, Trap1, Tu…
GO:0042788	polysomal ribosome	GO_CellularComponent-EBI-UniProt-GOA-ACAP-ARAP_25.05.2022_00h00	0.00123561	[4, 6]	13.8889	5	[Rpl18, Rpl24, Rpl29, Rpl6, Rpl7]
GO:0005844	polysome	GO_CellularComponent-EBI-UniProt-GOA-ACAP-ARAP_25.05.2022_00h00	2.58306e-05	[3]	12.5	10	[Eif4g1, Lsm8, Msi2, Rpl17, Rpl18, Rpl24, Rpl29, Rpl6, Rpl7, Rps6]
GO:0051099	positive regulation of binding	GO_BiologicalProcess-EBI-UniProt-GOA-ACAP-ARAP_25.05.2022_00h00	0.00705934	[4]	5.39216	11	[Actr3, Add1, Eif2b1, Eif4g1, Epb41l5, Map1lc3b, Ncbp1, Pkd1, Psen1, Rapgef2, Usp9x]
GO:1902808	positive regulation of cell cycle G1/S phase transition	GO_BiologicalProcess-EBI-UniProt-GOA-ACAP-ARAP_25.05.2022_00h00	0.00246553	[5, 6, 7, 8]	9.83607	6	[Egfr, Eif4g1, Paf1, Plrg1, Rpl17, Rrm2]
GO:1901989	positive regulation of cell cycle phase transition	GO_BiologicalProcess-EBI-UniProt-GOA-ACAP-ARAP_25.05.2022_00h00	0.000493584	[4, 5, 6, 7]	8.47458	10	[Cdk4, Egfr, Eif4g1, Mta3, Paf1, Plrg1, Rcc2, Rpl17, Rrm2, Vps4b]
GO:2001252	positive regulation of chromosome organization	GO_BiologicalProcess-EBI-UniProt-GOA-ACAP-ARAP_25.05.2022_00h00	0.000415664	[5, 6, 7]	8.69565	10	[Cct3, Cct4, Cct7, Cct8, Gnl3, Hnrnpa1, Pml, Rad50, Ruvbl2, Smc4]
GO:0120162	positive regulation of cold-induced thermogenesis	GO_BiologicalProcess-EBI-UniProt-GOA-ACAP-ARAP_25.05.2022_00h00	0.0201886	[3, 4, 5, 6, 7, 8]	6	6	[Apc, Fh1, Grb10, Hadh, Prdm16, Prkab2]
GO:0051495	positive regulation of cytoskeleton organization	GO_BiologicalProcess-EBI-UniProt-GOA-ACAP-ARAP_25.05.2022_00h00	0.00427268	[5, 6, 7]	5.55556	12	[Actr3, Apc, Arf6, Arhgef5, Gsn, Htr1a, Katnbl1, Rhoa, Rhoc, Synpo, Tpm1, Vps4b]
GO:0051054	positive regulation of DNA metabolic process	GO_BiologicalProcess-EBI-UniProt-GOA-ACAP-ARAP_25.05.2022_00h00	2.79173e-05	[4, 5, 6, 7, 8]	6.50888	22	[Cct3, Cct4, Cct7, Cct8, Egfr, Exosc6, Fh1, Fmn2, Gnl3, Hnrnpa1, Pcna, Pml, Pms2, Pnp, Polg2, Prim2, Rad50, Rfc3, Rfc5, Ruvbl2, Timeless, Usp9x]
GO:0045739	positive regulation of DNA repair	GO_BiologicalProcess-EBI-UniProt-GOA-ACAP-ARAP_25.05.2022_00h00	0.0297419	[4, 5, 6, 7, 8, 9]	5.07246	7	[Egfr, Fh1, Fmn2, Pcna, Pnp, Ruvbl2, Timeless]
GO:0014015	positive regulation of gliogenesis	GO_BiologicalProcess-EBI-UniProt-GOA-ACAP-ARAP_25.05.2022_00h00	0.0109193	[5, 6, 7, 8, 9]	6.97674	6	[Actr3, Egfr, Egr2, Hdac1, Ptk2, Slc7a5]
GO:0045931	positive regulation of mitotic cell cycle	GO_BiologicalProcess-EBI-UniProt-GOA-ACAP-ARAP_25.05.2022_00h00	7.50445e-05	[4, 5, 6]	9.23077	12	[Asns, Cdk4, Egfr, Eif4ebp1, Eif4g1, Lgmn, Mta3, Plrg1, Rcc2, Rpl17, Rrm2, Vps4b]
GO:2000758	positive regulation of peptidyl-lysine acetylation	GO_BiologicalProcess-EBI-UniProt-GOA-ACAP-ARAP_25.05.2022_00h00	0.00333392	[7, 8, 9, 10]	10.8696	5	[Ddx21, Glyr1, Pml, Ruvbl2, Sf3b1]
GO:1901800	positive regulation of proteasomal protein catabolic process	GO_BiologicalProcess-EBI-UniProt-GOA-ACAP-ARAP_25.05.2022_00h00	0.0149764	[5, 6, 7, 8, 9]	5.9322	7	[Bag6, Clu, Psen1, Psmc2, Psmd10, Stub1, Tmtc3]
GO:0032092	positive regulation of protein binding	GO_BiologicalProcess-EBI-UniProt-GOA-ACAP-ARAP_25.05.2022_00h00	0.00278902	[5]	7.61905	8	[Actr3, Add1, Epb41l5, Map1lc3b, Pkd1, Psen1, Rapgef2, Usp9x]
GO:0045732	positive regulation of protein catabolic process	GO_BiologicalProcess-EBI-UniProt-GOA-ACAP-ARAP_25.05.2022_00h00	0.00898747	[4, 5, 6, 7]	5.18868	11	[Adam9, Apc, Bag6, Clu, Msn, Nrd1, Psen1, Psmc2, Psmd10, Stub1, Tmtc3]
GO:1904816	positive regulation of protein localization to chromosome, telomeric region	GO_BiologicalProcess-EBI-UniProt-GOA-ACAP-ARAP_25.05.2022_00h00	7.82784e-07	[4, 5, 6, 7, 8, 9]	42.8571	6	[Cct3, Cct4, Cct7, Cct8, Gnl3, Pml]
GO:1905477	positive regulation of protein localization to membrane	GO_BiologicalProcess-EBI-UniProt-GOA-ACAP-ARAP_25.05.2022_00h00	0.0155343	[4, 5, 6, 7]	5.88235	7	[Actr3, Arf6, Atp2c1, Egfr, Fis1, Itga3, Sqstm1]
GO:0045862	positive regulation of proteolysis	GO_BiologicalProcess-EBI-UniProt-GOA-ACAP-ARAP_25.05.2022_00h00	0.000980572	[5, 6, 7]	5.12821	20	[Adam9, Bag6, Ccdc22, Ccn1, Clpx, Clu, Fis1, Gsn, Lgmn, Nrd1, Pml, Psen1, Psmc2, Psmd10, Ptk2, Rhoa, Stat1, Stat3, Stub1, Tmtc3]
GO:1903052	positive regulation of proteolysis involved in protein catabolic process	GO_BiologicalProcess-EBI-UniProt-GOA-ACAP-ARAP_25.05.2022_00h00	0.00376756	[6, 7, 8]	6.66667	9	[Bag6, Ccdc22, Clu, Psen1, Psmc2, Psmd10, Ptk2, Stub1, Tmtc3]
GO:2000379	positive regulation of reactive oxygen species metabolic process	GO_BiologicalProcess-EBI-UniProt-GOA-ACAP-ARAP_25.05.2022_00h00	0.0305195	[4, 5, 6]	5.95238	5	[COX2, Egfr, Gnai3, Rpl3, Thbs1]
GO:0033120	positive regulation of RNA splicing	GO_BiologicalProcess-EBI-UniProt-GOA-ACAP-ARAP_25.05.2022_00h00	0.00211438	[5, 6, 7, 8, 9, 10]	10.1695	6	[Eif4a3, Hnrnpk, Hnrnpll, Ncbp1, Ncl, Srsf5]
GO:0048661	positive regulation of smooth muscle cell proliferation	GO_BiologicalProcess-EBI-UniProt-GOA-ACAP-ARAP_25.05.2022_00h00	0.0366541	[4, 5, 6]	5.17241	6	[Egfr, Gnai3, Ptk2, Shc1, Stat1, Thbs1]
GO:1902905	positive regulation of supramolecular fiber organization	GO_BiologicalProcess-EBI-UniProt-GOA-ACAP-ARAP_25.05.2022_00h00	0.00489209	[4, 5, 6]	5.69948	11	[Actr3, Apc, Arf6, Arhgef5, Gsn, Htr1a, Psen1, Rhoa, Rhoc, Synpo, Tpm1]
GO:0045943	positive regulation of transcription by RNA polymerase I	GO_BiologicalProcess-EBI-UniProt-GOA-ACAP-ARAP_25.05.2022_00h00	0.000843318	[7, 8, 9, 10, 11, 12]	15.1515	5	[Ddx21, Mars1, Ncl, Pwp1, Sf3b1]
GO:0032760	positive regulation of tumor necrosis factor production	GO_BiologicalProcess-EBI-UniProt-GOA-ACAP-ARAP_25.05.2022_00h00	0.00476529	[5, 6, 7, 8, 9]	6.89655	8	[Akap12, Ccn1, Clu, Ddx58, Ncl, Psen1, Stat3, Thbs1]
GO:2000060	positive regulation of ubiquitin-dependent protein catabolic process	GO_BiologicalProcess-EBI-UniProt-GOA-ACAP-ARAP_25.05.2022_00h00	0.0297708	[5, 6, 7, 8, 9, 10]	5.45455	6	[Ccdc22, Clu, Psen1, Psmd10, Ptk2, Stub1]
GO:0010608	post-transcriptional regulation of gene expression	GO_BiologicalProcess-EBI-UniProt-GOA-ACAP-ARAP_25.05.2022_00h00	1.44789e-07	[5, 6]	6.30324	37	[Aco1, Carhsp1, Cdk4, Eef1a1, Egfr, Eif2b1, Eif2s2, Eif3a, Eif3j2, Eif4a3, Eif4ebp1, Eif4g1, Eif5, Eif5b, Epb41l5, Eprs, Etf1, Fech, Fto, Gapdh, Gspt1, Lrpprc, Matr3, Mrpl58, Msi2, Ncbp1, Ncl, Nolc1, Pa2g4, Pabpc1, Pml, Rps3a1, Stat3, Thbs1, Trap1, Tufm, Wtip]
GO:0015399	primary active transmembrane transporter activity	GO_BiologicalProcess-EBI-UniProt-GOA-ACAP-ARAP_25.05.2022_00h00	0.000151396	[5, 7]	8.02469	13	[Atp2c1, Atp4a, Atp5l, Atp6v1g1, COX2, Cox17, Cox6a1, Ndufa10, Ndufs1, Ndufs3, Ndufs8, Ndufv1, Uqcrfs1]
KEGG:05020	Prion disease	KEGG_25.05.2022	6.42988e-08	[-1]	8.95522	24	[Atp5h, Atp5pb, COX2, Cox6a1, Cox6b1, Cox6c, Cox7a2, Ndufa10, Ndufa12, Ndufb10, Ndufb4b, Ndufc2, Ndufs1, Ndufs3, Ndufs8, Ndufv1, Psma2, Psmc2, Sdha, Tubb6, Uqcrc2, Uqcrfs1, Uqcrq, Vdac2]
KEGG:00640	Propanoate metabolism	KEGG_25.05.2022	0.000665505	[-1]	16.129	5	[Acads, Dbt, Echs1, Hadha, Ldha]
GO:0034502	protein localization to chromosome	GO_BiologicalProcess-EBI-UniProt-GOA-ACAP-ARAP_25.05.2022_00h00	0.00239011	[6]	7.2	9	[Carm1, Cct3, Cct4, Cct7, Cct8, Gnl3, Pml, Rcc2, Ruvbl2]
GO:0070198	protein localization to chromosome, telomeric region	GO_BiologicalProcess-EBI-UniProt-GOA-ACAP-ARAP_25.05.2022_00h00	0.000105385	[7]	18.75	6	[Cct3, Cct4, Cct7, Cct8, Gnl3, Pml]
GO:0070972	protein localization to endoplasmic reticulum	GO_BiologicalProcess-EBI-UniProt-GOA-ACAP-ARAP_25.05.2022_00h00	0.00229396	[6]	8.75	7	[Ank2, Bag6, Get3, Rab10, Sec61g, Srpr, Srprb]
GO:0006479	protein methylation	GO_BiologicalProcess-EBI-UniProt-GOA-ACAP-ARAP_25.05.2022_00h00	0.00587047	[4, 5, 6, 7]	5.30973	12	[Carm1, Etf1, Fbl, Fh1, Gspt1, Paf1, Phf20, Prdm16, Prmt1, Pwp1, Suz12, Trmt112]
GO:0008276	protein methyltransferase activity	GO_BiologicalProcess-EBI-UniProt-GOA-ACAP-ARAP_25.05.2022_00h00	0.0166294	[5, 6, 7, 8]	6.31579	6	[Carm1, Fbl, Prdm16, Prmt1, Suz12, Trmt112]
GO:0042776	proton motive force-driven mitochondrial ATP synthesis	GO_BiologicalProcess-EBI-UniProt-GOA-ACAP-ARAP_25.05.2022_00h00	2.1001e-07	[8, 10, 11, 12, 13]	18.9655	11	[Atp5h, Atp5pb, Ndufa10, Ndufa12, Ndufb10, Ndufc2, Ndufs1, Ndufs3, Ndufs8, Ndufv1, Sdha]
GO:1902600	proton transmembrane transport	GO_BiologicalProcess-EBI-UniProt-GOA-ACAP-ARAP_25.05.2022_00h00	0.00230365	[6, 8]	6.75676	10	[Atp4a, Atp5h, Atp5l, Atp5pb, Atp6v1g1, COX2, Cox15, Cox17, Cox6a1, Uqcrfs1]
KEGG:00230	Purine metabolism	KEGG_25.05.2022	0.0100873	[-1]	5.97015	8	[Adsl, Atic, Gmpr, Gucy2f, Papss1, Pgm1, Pnp, Rrm2]
GO:0009126	purine nucleoside monophosphate metabolic process	GO_BiologicalProcess-EBI-UniProt-GOA-ACAP-ARAP_25.05.2022_00h00	0.00333392	[6, 7, 8]	10.8696	5	[Adsl, Atic, Dnph1, Gmpr, Pnp]
GO:0009206	purine ribonucleoside triphosphate biosynthetic process	GO_BiologicalProcess-EBI-UniProt-GOA-ACAP-ARAP_25.05.2022_00h00	1.74395e-07	[8, 9, 10]	13.1579	15	[Atp5h, Atp5l, Atp5pb, COX2, Ndufa10, Ndufa12, Ndufb10, Ndufc2, Ndufs1, Ndufs3, Ndufs8, Ndufv1, Pnp, Sdha, Stat3]
GO:0009205	purine ribonucleoside triphosphate metabolic process	GO_BiologicalProcess-EBI-UniProt-GOA-ACAP-ARAP_25.05.2022_00h00	1.94083e-11	[7, 8, 9]	11.284	29	[Aldoc, Atp5h, Atp5l, Atp5pb, COX2, Clpx, Dnm1l, Eno3, Fis1, Galk1, Gapdh, Gnai3, Hk1, Ndufa10, Ndufa12, Ndufb10, Ndufc2, Ndufs1, Ndufs3, Ndufs8, Ndufv1, Pfkl, Pfkp, Pnp, Psen1, Rhoa, Sdha, Stat3, Tpi1]
GO:0009152	purine ribonucleotide biosynthetic process	GO_BiologicalProcess-EBI-UniProt-GOA-ACAP-ARAP_25.05.2022_00h00	6.83421e-09	[7, 8, 9, 10]	10.5023	23	[Acat1, Adsl, Atic, Atp5h, Atp5l, Atp5pb, COX2, Dcakd, Gmpr, Gucy2f, Ndufa10, Ndufa12, Ndufb10, Ndufc2, Ndufs1, Ndufs3, Ndufs8, Ndufv1, Papss1, Pdha1, Pnp, Sdha, Stat3]
GO:0072522	purine-containing compound biosynthetic process	GO_BiologicalProcess-EBI-UniProt-GOA-ACAP-ARAP_25.05.2022_00h00	6.49718e-09	[5]	10.1266	24	[Acat1, Adsl, Atic, Atp5h, Atp5l, Atp5pb, COX2, Dcakd, Gmpr, Gucy2f, Ndufa10, Ndufa12, Ndufb10, Ndufc2, Ndufs1, Ndufs3, Ndufs8, Ndufv1, Papss1, Pdha1, Pgm1, Pnp, Sdha, Stat3]
GO:0072521	purine-containing compound metabolic process	GO_BiologicalProcess-EBI-UniProt-GOA-ACAP-ARAP_25.05.2022_00h00	4.29835e-11	[4]	8.00781	41	[Acaa2, Acat1, Adsl, Aldoc, Atic, Atp5h, Atp5l, Atp5pb, COX2, Clpx, Dcakd, Dnm1l, Dnph1, Eno3, Fis1, Galk1, Gapdh, Gmpr, Gnai3, Gucy2f, Hk1, Hmgcs1, Ndufa10, Ndufa12, Ndufb10, Ndufc2, Ndufs1, Ndufs3, Ndufs8, Ndufv1, Papss1, Pdha1, Pfkl, Pfkp, Pgm1, Pnp, Psen1, Rhoa, Sdha, Stat3, Tpi1]
GO:0006090	pyruvate metabolic process	GO_BiologicalProcess-EBI-UniProt-GOA-ACAP-ARAP_25.05.2022_00h00	1.61447e-05	[7]	10.1562	13	[Aldoc, Eno3, Galk1, Gapdh, Hk1, Ldha, Me2, Pdha1, Pfkl, Pfkp, Psen1, Stat3, Tpi1]
KEGG:00620	Pyruvate metabolism	KEGG_25.05.2022	1.14237e-05	[-1]	18.1818	8	[Acat1, Aldh2, Aldh9a1, Fh1, Grhpr, Ldha, Me2, Pdha1]
GO:1903409	reactive oxygen species biosynthetic process	GO_BiologicalProcess-EBI-UniProt-GOA-ACAP-ARAP_25.05.2022_00h00	0.0138145	[3, 4]	7.46269	5	[COX2, Eef1a1, Ndufc2, Rhoa, Stat3]
GO:0072593	reactive oxygen species metabolic process	GO_BiologicalProcess-EBI-UniProt-GOA-ACAP-ARAP_25.05.2022_00h00	2.0852e-05	[3]	7.33591	19	[Aldh2, Arf4, COX2, Cat, Ccn1, Ccs, Eef1a1, Egfr, Gnai3, Ndufc2, Ndufs1, Ndufs3, Prdx2, Prdx3, Rhoa, Rpl3, Shc1, Stat3, Thbs1]
KEGG:04810	Regulation of actin cytoskeleton	KEGG_25.05.2022	0.000747684	[-1]	6.36364	14	[Actn1, Actr3, Apc, Egfr, Fgf20, Gsn, Itga3, Itgb8, Msn, Myl9, Pak2, Ppp1r12a, Ptk2, Rhoa]
GO:0032231	regulation of actin filament bundle assembly	GO_BiologicalProcess-EBI-UniProt-GOA-ACAP-ARAP_25.05.2022_00h00	0.0401785	[4, 5, 6, 7, 8, 9, 10]	5.04202	6	[Arhgef5, Pak2, Rhoa, Rhoc, Synpo, Tpm1]
GO:0000381	regulation of alternative mRNA splicing, via spliceosome	GO_BiologicalProcess-EBI-UniProt-GOA-ACAP-ARAP_25.05.2022_00h00	0.00376463	[7, 8, 9, 10, 11, 12, 13]	8.95522	6	[Eif4a3, Hnrnpa1, Rnps1, Smu1, Srek1, Srsf2]
GO:1903578	regulation of ATP metabolic process	GO_BiologicalProcess-EBI-UniProt-GOA-ACAP-ARAP_25.05.2022_00h00	0.00900307	[6, 7, 8, 9, 10, 11]	7.31707	6	[COX2, Dnm1l, Fis1, Ndufc2, Psen1, Stat3]
GO:0034248	regulation of cellular amide metabolic process	GO_BiologicalProcess-EBI-UniProt-GOA-ACAP-ARAP_25.05.2022_00h00	7.84517e-07	[4, 5]	6.23819	33	[Aco1, Ccn1, Cdk4, Clu, Eef1a1, Eif2b1, Eif2s2, Eif3a, Eif3j2, Eif4a3, Eif4ebp1, Eif4g1, Eif5, Eif5b, Eprs, Etf1, Fech, Fto, Gapdh, Gspt1, Lrpprc, Mrpl58, Msi2, Ncbp1, Ncl, Nolc1, Pa2g4, Pabpc1, Pml, Rps3a1, Thbs1, Trap1, Tufm]
GO:2000112	regulation of cellular macromolecule biosynthetic process	GO_BiologicalProcess-EBI-UniProt-GOA-ACAP-ARAP_25.05.2022_00h00	3.4043e-07	[5, 6]	6.28366	35	[Aco1, Ccdc22, Cdk4, Dbi, Eef1a1, Eif2b1, Eif2s2, Eif3a, Eif3j2, Eif4a3, Eif4ebp1, Eif4g1, Eif5, Eif5b, Eprs, Etf1, Fech, Fto, Gapdh, Grb10, Gspt1, Lrpprc, Mrpl58, Msi2, Ncbp1, Ncl, Nolc1, Pa2g4, Pabpc1, Pml, Prmt1, Rps3a1, Thbs1, Trap1, Tufm]
GO:0120161	regulation of cold-induced thermogenesis	GO_BiologicalProcess-EBI-UniProt-GOA-ACAP-ARAP_25.05.2022_00h00	0.0172107	[3, 4, 5, 7]	5.36913	8	[Acot13, Apc, Fh1, Grb10, Hadh, Nrd1, Prdm16, Prkab2]
GO:0000079	regulation of cyclin-dependent protein serine/threonine kinase activity	GO_BiologicalProcess-EBI-UniProt-GOA-ACAP-ARAP_25.05.2022_00h00	0.0318253	[5, 6, 7, 8, 9, 10, 11]	5.88235	5	[Apc, Egfr, Lats2, Pkd1, Psmd10]
GO:2000278	regulation of DNA biosynthetic process	GO_BiologicalProcess-EBI-UniProt-GOA-ACAP-ARAP_25.05.2022_00h00	0.00117647	[5, 6, 7, 8]	7.46269	10	[Cct3, Cct4, Cct7, Cct8, Hnrnpa1, Pcna, Pml, Polg2, Rfc3, Rfc5]
GO:0006275	regulation of DNA replication	GO_BiologicalProcess-EBI-UniProt-GOA-ACAP-ARAP_25.05.2022_00h00	0.000210801	[5, 6, 7, 8]	8.21918	12	[Egfr, Mcm3, Mcm5, Mcm7, Pcna, Polg2, Rfc3, Rfc5, Ruvbl2, Smarcal1, Smc3, Timeless]
GO:0090329	regulation of DNA-templated DNA replication	GO_BiologicalProcess-EBI-UniProt-GOA-ACAP-ARAP_25.05.2022_00h00	1.59188e-05	[6, 7, 8, 9]	15	9	[Mcm3, Mcm5, Mcm7, Pcna, Polg2, Rfc3, Rfc5, Smarcal1, Timeless]
GO:0010762	regulation of fibroblast migration	GO_BiologicalProcess-EBI-UniProt-GOA-ACAP-ARAP_25.05.2022_00h00	0.00116659	[5, 6]	11.5385	6	[Actr3, Akap12, Apc, Ptk2, Rcc2, Thbs1]
GO:0014013	regulation of gliogenesis	GO_BiologicalProcess-EBI-UniProt-GOA-ACAP-ARAP_25.05.2022_00h00	0.0104591	[6, 7, 8]	5.92593	8	[Actr3, Egfr, Egr2, Hdac1, Idh2, Ptk2, Rpl3, Slc7a5]
GO:2001242	regulation of intrinsic apoptotic signaling pathway	GO_BiologicalProcess-EBI-UniProt-GOA-ACAP-ARAP_25.05.2022_00h00	0.00381608	[5, 6, 7, 8]	5.91398	11	[Clu, Dnm1l, Fis1, Hdac1, Hnrnpk, Ivns1abp, Ndufs3, Trap1, Txndc12, Vdac2, Ybx3]
GO:0050684	regulation of mRNA processing	GO_BiologicalProcess-EBI-UniProt-GOA-ACAP-ARAP_25.05.2022_00h00	0.000190734	[6, 7, 8, 9]	7.83133	13	[Ahcyl1, Eif4a3, Hnrnpa1, Hnrnpk, Ncbp1, Ncl, Paf1, Rnps1, Smu1, Srek1, Srsf2, Srsf3, Srsf7]
GO:0048024	regulation of mRNA splicing, via spliceosome	GO_BiologicalProcess-EBI-UniProt-GOA-ACAP-ARAP_25.05.2022_00h00	0.000253479	[6, 7, 8, 9, 10, 11, 12]	8.59375	11	[Eif4a3, Hnrnpa1, Hnrnpk, Ncbp1, Ncl, Rnps1, Smu1, Srek1, Srsf2, Srsf3, Srsf7]
GO:0061136	regulation of proteasomal protein catabolic process	GO_BiologicalProcess-EBI-UniProt-GOA-ACAP-ARAP_25.05.2022_00h00	0.0142342	[5, 6, 7, 8]	5.02513	10	[Alad, Bag6, Clu, Pkd1, Psen1, Psmc2, Psmd10, Stub1, Tmtc3, Usp9x]
GO:0043393	regulation of protein binding	GO_BiologicalProcess-EBI-UniProt-GOA-ACAP-ARAP_25.05.2022_00h00	0.00622439	[4]	5.26316	12	[Actr3, Add1, Carm1, Epb41l5, Hnrnpk, Map1lc3b, Pkd1, Psen1, Rapgef2, Stub1, Usp9x, Xirp1]
GO:1901879	regulation of protein depolymerization	GO_BiologicalProcess-EBI-UniProt-GOA-ACAP-ARAP_25.05.2022_00h00	0.023668	[5, 6, 7]	5.76923	6	[Add1, Apc, Capza2, Gsn, Htr1a, Tpm1]
GO:0043244	regulation of protein-containing complex disassembly	GO_BiologicalProcess-EBI-UniProt-GOA-ACAP-ARAP_25.05.2022_00h00	0.0131482	[4, 5, 6]	5.67376	8	[Add1, Apc, Capza2, Etf1, Gsn, Gspt1, Htr1a, Tpm1]
GO:1903050	regulation of proteolysis involved in protein catabolic process	GO_BiologicalProcess-EBI-UniProt-GOA-ACAP-ARAP_25.05.2022_00h00	0.00341524	[6, 7]	5.50847	13	[Alad, Bag6, Ccdc22, Clu, Pkd1, Pml, Psen1, Psmc2, Psmd10, Ptk2, Stub1, Tmtc3, Usp9x]
GO:1903426	regulation of reactive oxygen species biosynthetic process	GO_BiologicalProcess-EBI-UniProt-GOA-ACAP-ARAP_25.05.2022_00h00	0.00658567	[4, 5, 6]	9.09091	5	[COX2, Eef1a1, Ndufc2, Rhoa, Stat3]
GO:2000377	regulation of reactive oxygen species metabolic process	GO_BiologicalProcess-EBI-UniProt-GOA-ACAP-ARAP_25.05.2022_00h00	0.000232478	[4, 5]	7.64706	13	[Aldh2, Arf4, COX2, Eef1a1, Egfr, Gnai3, Ndufc2, Prdx2, Rhoa, Rpl3, Shc1, Stat3, Thbs1]
GO:0043484	regulation of RNA splicing	GO_BiologicalProcess-EBI-UniProt-GOA-ACAP-ARAP_25.05.2022_00h00	3.50516e-05	[5, 6, 7, 8, 9]	7.92079	16	[Cpne1, Eif4a3, Fam50a, Hnrnpa1, Hnrnph2, Hnrnpk, Hnrnpll, Ncbp1, Ncl, Rnps1, Smu1, Srek1, Srsf2, Srsf3, Srsf5, Srsf7]
GO:0048660	regulation of smooth muscle cell proliferation	GO_BiologicalProcess-EBI-UniProt-GOA-ACAP-ARAP_25.05.2022_00h00	0.0122517	[4, 5]	5.15464	10	[Comt, Egfr, Gnai3, Ndrg2, Ptk2, Rhoa, Shc1, Stat1, Thbs1, Tpm1]
GO:0032210	regulation of telomere maintenance via telomerase	GO_BiologicalProcess-EBI-UniProt-GOA-ACAP-ARAP_25.05.2022_00h00	0.0010544	[6, 7, 8, 9, 10]	11.7647	6	[Cct3, Cct4, Cct7, Cct8, Hnrnpa1, Pml]
GO:0017015	regulation of transforming growth factor beta receptor signaling pathway	GO_BiologicalProcess-EBI-UniProt-GOA-ACAP-ARAP_25.05.2022_00h00	0.0141429	[5, 6, 7, 8, 9]	5.59441	8	[Hdac1, Itga3, Lats2, Prdm16, Rbbp4, Stub1, Thbs1, Zeb1]
GO:0006417	regulation of translation	GO_BiologicalProcess-EBI-UniProt-GOA-ACAP-ARAP_25.05.2022_00h00	5.13645e-07	[5, 6, 7, 8]	6.62393	31	[Aco1, Cdk4, Eef1a1, Eif2b1, Eif2s2, Eif3a, Eif3j2, Eif4a3, Eif4ebp1, Eif4g1, Eif5, Eif5b, Eprs, Etf1, Fech, Fto, Gapdh, Gspt1, Lrpprc, Mrpl58, Msi2, Ncbp1, Ncl, Nolc1, Pa2g4, Pabpc1, Pml, Rps3a1, Thbs1, Trap1, Tufm]
GO:0006446	regulation of translational initiation	GO_BiologicalProcess-EBI-UniProt-GOA-ACAP-ARAP_25.05.2022_00h00	0.00104466	[4, 6, 7, 8, 9]	10.1449	7	[Eif4ebp1, Eif4g1, Eif5, Eif5b, Fech, Ncbp1, Pml]
GO:0032479	regulation of type I interferon production	GO_BiologicalProcess-EBI-UniProt-GOA-ACAP-ARAP_25.05.2022_00h00	0.0297708	[4, 5, 6, 7]	5.45455	6	[Ddx58, Gapdh, Polr3b, Stat1, Tbk1, Traf3]
GO:2000058	regulation of ubiquitin-dependent protein catabolic process	GO_BiologicalProcess-EBI-UniProt-GOA-ACAP-ARAP_25.05.2022_00h00	0.0162644	[5, 6, 7, 8, 9]	5.14286	9	[Bag6, Ccdc22, Clu, Pml, Psen1, Psmd10, Ptk2, Stub1, Usp9x]
GO:0005657	replication fork	GO_CellularComponent-EBI-UniProt-GOA-ACAP-ARAP_25.05.2022_00h00	8.43725e-06	[2, 6]	14.2857	10	[Pcna, Plrg1, Pold1, Pold2, Prim2, Rfc1, Rfc3, Rfc5, Smarcal1, Timeless]
GO:0098803	respiratory chain complex	GO_CellularComponent-EBI-UniProt-GOA-ACAP-ARAP_25.05.2022_00h00	3.40456e-11	[3, 4]	20.7317	17	[COX2, Cox6a1, Cox6b1, Cox6c, Cox7a2, Ndufa10, Ndufa12, Ndufb10, Ndufc2, Ndufs1, Ndufs3, Ndufs8, Ndufv1, Sdha, Uqcrc2, Uqcrfs1, Uqcrq]
GO:0046686	response to cadmium ion	GO_BiologicalProcess-EBI-UniProt-GOA-ACAP-ARAP_25.05.2022_00h00	0.0102901	[5]	8.06452	5	[Alad, Cat, Egfr, Gsn, Pcna]
GO:0051592	response to calcium ion	GO_BiologicalProcess-EBI-UniProt-GOA-ACAP-ARAP_25.05.2022_00h00	0.00150948	[5]	6.74847	11	[Adam9, Add1, Ahcyl1, Cpne1, Egfr, Gdi1, Kcnma1, Lgmn, Pef1, Sec31a, Thbs1]
GO:0001666	response to hypoxia	GO_BiologicalProcess-EBI-UniProt-GOA-ACAP-ARAP_25.05.2022_00h00	0.00136743	[3, 5]	5.21739	18	[Acaa2, Adsl, Alad, Cat, Chchd2, Dnm1l, Eif4ebp1, Ero1a, Fmn2, Kcnma1, Loxl2, Ndrg1, Npepps, Plod2, Pml, Slc2a1, Stub1, Wtip]
GO:0010038	response to metal ion	GO_BiologicalProcess-EBI-UniProt-GOA-ACAP-ARAP_25.05.2022_00h00	0.00081617	[4]	5.09709	21	[Aco1, Adam9, Add1, Ahcyl1, Alad, Cat, Cdk4, Cpne1, Ddx19a, Egfr, Gdi1, Gsn, Hnrnpa1, Kcnma1, Lgmn, Loxl2, Pcna, Pef1, Ppp5c, Sec31a, Thbs1]
GO:0006979	response to oxidative stress	GO_BiologicalProcess-EBI-UniProt-GOA-ACAP-ARAP_25.05.2022_00h00	0.000447903	[3]	5.05263	24	[Adam9, Adprs, Alad, Aldh2, Atox1, Cat, Ccs, Chchd2, Egfr, Ermp1, Ero1a, Gsr, Lig1, Ndufa12, Ndufs8, Oxsr1, Pcna, Pml, Prdx2, Prdx3, Psen1, Stk24, Tpm1, Trap1]
GO:0070482	response to oxygen levels	GO_BiologicalProcess-EBI-UniProt-GOA-ACAP-ARAP_25.05.2022_00h00	0.000421541	[3]	5.41237	21	[Acaa2, Adsl, Alad, Atp6v1g1, Cat, Chchd2, Dnm1l, Eif4ebp1, Ero1a, Fmn2, Kcnma1, Loxl2, Ndrg1, Npepps, Plod2, Pml, Polg, Slc2a1, Slc7a5, Stub1, Wtip]
GO:0000302	response to reactive oxygen species	GO_BiologicalProcess-EBI-UniProt-GOA-ACAP-ARAP_25.05.2022_00h00	0.00817772	[4]	5.06329	12	[Adam9, Adprs, Cat, Ccs, Egfr, Lig1, Pcna, Prdx2, Prdx3, Stk24, Tpm1, Trap1]
GO:0042594	response to starvation	GO_BiologicalProcess-EBI-UniProt-GOA-ACAP-ARAP_25.05.2022_00h00	0.000340508	[3, 5]	6.66667	15	[Acadm, Acat1, Adsl, Asns, Comt, Eif2b1, Eif4ebp1, Fads1, Hnrnpa1, Map1lc3b, Rpl17, Slc2a1, Slc7a5, Stk24, Zfyve1]
KEGG:04723	Retrograde endocannabinoid signaling	KEGG_25.05.2022	0.000749818	[-1]	7.43243	11	[Gnai3, Gnb2, Ndufa10, Ndufa12, Ndufb10, Ndufb4b, Ndufc2, Ndufs1, Ndufs3, Ndufs8, Ndufv1]
GO:0022618	ribonucleoprotein complex assembly	GO_BiologicalProcess-EBI-UniProt-GOA-ACAP-ARAP_25.05.2022_00h00	0.000600064	[5, 6]	6.84211	13	[Eif2s2, Eif3a, Eif3j2, Eif5, Lsm2, Mrps7, Ncbp1, Rpl24, Rpl6, Rpsa, Ruvbl2, Sf3b1, Srek1]
GO:0022613	ribonucleoprotein complex biogenesis	GO_BiologicalProcess-EBI-UniProt-GOA-ACAP-ARAP_25.05.2022_00h00	4.11451e-11	[4]	8.50112	38	[Ddx21, Ddx54, Dimt1, Eif2s2, Eif3a, Eif3j2, Eif4a3, Eif5, Exosc6, Fbl, Gnl2, Ipo4, Lsm2, Mrps7, Ncbp1, Ncl, Nol10, Nop58, Nsa2, Pa2g4, Pwp1, Rpl24, Rpl35a, Rpl6, Rpl7, Rps17, Rps24, Rps6, Rpsa, Rrp12, Rrp9, Rsl1d1, Ruvbl2, Sart1, Sf3b1, Srek1, Tbc1d1, Trmt112]
GO:0009185	ribonucleoside diphosphate metabolic process	GO_BiologicalProcess-EBI-UniProt-GOA-ACAP-ARAP_25.05.2022_00h00	0.000237646	[6, 7, 8]	8.66142	11	[Aldoc, Eno3, Galk1, Gapdh, Hk1, Pfkl, Pfkp, Psen1, Rrm2, Stat3, Tpi1]
GO:0042273	ribosomal large subunit biogenesis	GO_BiologicalProcess-EBI-UniProt-GOA-ACAP-ARAP_25.05.2022_00h00	0.00577193	[5, 6]	8.10811	6	[Nsa2, Rpl24, Rpl35a, Rpl6, Rpl7, Rsl1d1]
GO:0042274	ribosomal small subunit biogenesis	GO_BiologicalProcess-EBI-UniProt-GOA-ACAP-ARAP_25.05.2022_00h00	0.0017385	[5, 6]	9.21053	7	[Mrps7, Nol10, Rps17, Rps24, Rps6, Rpsa, Tbc1d1]
GO:0044391	ribosomal subunit	GO_CellularComponent-EBI-UniProt-GOA-ACAP-ARAP_25.05.2022_00h00	5.31364e-06	[3, 6]	8.4507	18	[Mrpl14, Mrpl58, Mrps7, Rpl17, Rpl18, Rpl24, Rpl28, Rpl29, Rpl3, Rpl35a, Rpl6, Rpl7, Rps11, Rps17, Rps24, Rps3a1, Rps6, Rpsa]
KEGG:03010	Ribosome	KEGG_25.05.2022	2.16583e-06	[-1]	9.49721	17	[Mrpl14, Mrps7, Rpl17, Rpl18, Rpl24, Rpl28, Rpl29, Rpl3, Rpl35a, Rpl6, Rpl7, Rps11, Rps17, Rps24, Rps3a1, Rps6, Rpsa]
GO:0042254	ribosome biogenesis	GO_BiologicalProcess-EBI-UniProt-GOA-ACAP-ARAP_25.05.2022_00h00	1.38665e-09	[5]	9.20635	29	[Ddx21, Ddx54, Dimt1, Eif4a3, Exosc6, Fbl, Gnl2, Ipo4, Mrps7, Ncl, Nol10, Nop58, Nsa2, Pa2g4, Pwp1, Rpl24, Rpl35a, Rpl6, Rpl7, Rps17, Rps24, Rps6, Rpsa, Rrp12, Rrp9, Rsl1d1, Sart1, Tbc1d1, Trmt112]
GO:0031123	RNA 3'-end processing	GO_BiologicalProcess-EBI-UniProt-GOA-ACAP-ARAP_25.05.2022_00h00	0.0037557	[6, 7, 8]	7.20721	8	[Ahcyl1, Exosc6, Fbl, Hsd17b10, Ints12, Ncbp1, Paf1, Rprd2]
GO:0003723	RNA binding	GO_MolecularFunction-EBI-UniProt-GOA-ACAP-ARAP_25.05.2022_00h00	1.36023e-17	[4]	6.96687	82	[Aco1, Actn1, Ahcyl1, Carhsp1, Carm1, Cpne1, Ddx19a, Ddx21, Ddx54, Ddx58, Dimt1, Eef1a1, Eif2s2, Eif3a, Eif4a3, Eif4g1, Eprs, Etf1, Exosc6, Fbl, Fech, Fubp1, Gnl3, Hadhb, Hnrnpa1, Hnrnph2, Hnrnpk, Hnrnpll, Hsd17b10, Lrpprc, Lsm2, Lsm8, Mars1, Matr3, Mrps7, Msi2, Msn, Ncbp1, Ncl, Nolc1, Nop58, Pa2g4, Pabpc1, Pcbp2, Ppme1, Ppp5c, Pus7l, Raly, Rars, Rnaseh2a, Rnps1, Ro60, Rpl17, Rpl18, Rpl24, Rpl3, …
KEGG:03018	RNA degradation	KEGG_25.05.2022	3.67687e-05	[-1]	11.9048	10	[Edc4, Eno3, Exosc6, Hspa9, Lsm2, Lsm8, Pabpc1, Pfkl, Pfkp, Xrn2]
GO:0003724	RNA helicase activity	GO_MolecularFunction-EBI-UniProt-GOA-ACAP-ARAP_25.05.2022_00h00	0.0194611	[3, 4]	6.75676	5	[Ddx19a, Ddx21, Ddx54, Ddx58, Eif4a3]
GO:0006396	RNA processing	GO_BiologicalProcess-EBI-UniProt-GOA-ACAP-ARAP_25.05.2022_00h00	1.6499e-09	[5, 6, 7]	5.82627	55	[Ahcyl1, Cpne1, Ddx21, Ddx54, Dimt1, Egfr, Eif4a3, Exosc6, Fam50a, Fbl, Hnrnpa1, Hnrnph2, Hnrnpk, Hnrnpll, Hsd17b10, Ints12, Ivns1abp, Lsm2, Lsm8, Ncbp1, Ncl, Nol10, Nsa2, Pa2g4, Pabpc1, Paf1, Plrg1, Prmt1, Pus7l, Pwp1, Raly, Rnps1, Rpl35a, Rpl7, Rprd2, Rps17, Rps24, Rps6, Rrp12, Rrp9, Rsl1d1, Sart1, Sf3b1, Smu1, Snrpa1, Srek1, Srsf2, Srsf3, Srsf5, Srsf7, Stat3, Tbc1d1, Trmt112, Trmt1l, Xrn2]
GO:0008380	RNA splicing	GO_BiologicalProcess-EBI-UniProt-GOA-ACAP-ARAP_25.05.2022_00h00	3.24757e-05	[6, 7, 8]	5.8427	26	[Cpne1, Eif4a3, Fam50a, Hnrnpa1, Hnrnph2, Hnrnpk, Hnrnpll, Ivns1abp, Lsm2, Lsm8, Ncbp1, Ncl, Pabpc1, Plrg1, Prmt1, Raly, Rnps1, Sart1, Sf3b1, Smu1, Snrpa1, Srek1, Srsf2, Srsf3, Srsf5, Srsf7]
GO:0019843	rRNA binding	GO_MolecularFunction-EBI-UniProt-GOA-ACAP-ARAP_25.05.2022_00h00	0.000493229	[5]	10.2564	8	[Ddx21, Mrps7, Ncl, Rpl17, Rpl3, Rpl6, Rpl7, Rps11]
GO:0016072	rRNA metabolic process	GO_BiologicalProcess-EBI-UniProt-GOA-ACAP-ARAP_25.05.2022_00h00	5.64585e-08	[7, 8]	9.02256	24	[Ddx21, Ddx54, Dimt1, Eif4a3, Exosc6, Fbl, Mars1, Ncl, Nol10, Nsa2, Pa2g4, Pwp1, Rpl35a, Rpl7, Rps17, Rps24, Rps6, Rrp12, Rrp9, Rsl1d1, Sart1, Tbc1d1, Top1, Trmt112]
GO:0006364	rRNA processing	GO_BiologicalProcess-EBI-UniProt-GOA-ACAP-ARAP_25.05.2022_00h00	6.39032e-08	[6, 7, 8, 9]	9.64912	22	[Ddx21, Ddx54, Dimt1, Eif4a3, Exosc6, Fbl, Ncl, Nol10, Nsa2, Pa2g4, Pwp1, Rpl35a, Rpl7, Rps17, Rps24, Rps6, Rrp12, Rrp9, Rsl1d1, Sart1, Tbc1d1, Trmt112]
GO:0001726	ruffle	GO_CellularComponent-EBI-UniProt-GOA-ACAP-ARAP_25.05.2022_00h00	0.000743169	[3, 4]	6.66667	13	[Actn1, Actr3, Apc, Arf4, Arf6, Ddx58, Eef1a1, Egfr, Epb41l5, Gsn, Rhoa, S100a11, Tpm1]
GO:0032587	ruffle membrane	GO_CellularComponent-EBI-UniProt-GOA-ACAP-ARAP_25.05.2022_00h00	0.00223957	[3, 4, 5, 6]	7.92079	8	[Apc, Arf4, Ddx58, Eef1a1, Egfr, Epb41l5, Rhoa, Tpm1]
GO:0030017	sarcomere	GO_CellularComponent-EBI-UniProt-GOA-ACAP-ARAP_25.05.2022_00h00	4.14671e-07	[2, 5, 6, 7]	8.93617	21	[Actn1, Ank2, Fbxl22, Flnc, Jup, Myl9, Obscn, Pgm1, Ppp1r12a, Psen1, Rpl17, Rpl6, Rpl7, Scn8a, Slc2a1, Sqstm1, Stub1, Syne2, Synpo, Tpm1, Xirp2]
GO:0003727	single-stranded RNA binding	GO_MolecularFunction-EBI-UniProt-GOA-ACAP-ARAP_25.05.2022_00h00	0.00758986	[5]	6.86275	7	[Ddx58, Eif4a3, Hnrnpa1, Msi2, Pabpc1, Sra1, Zfr]
GO:0090734	site of DNA damage	GO_CellularComponent-EBI-UniProt-GOA-ACAP-ARAP_25.05.2022_00h00	0.00293775	[2, 6]	7.54717	8	[Actr3, Adprs, Fh1, Hpf1, Parp2, Rad50, Smarcal1, Timeless]
GO:0035861	site of double-strand break	GO_CellularComponent-EBI-UniProt-GOA-ACAP-ARAP_25.05.2022_00h00	0.0235034	[3, 7]	6.41026	5	[Actr3, Fh1, Rad50, Smarcal1, Timeless]
KEGG:05222	Small cell lung cancer	KEGG_25.05.2022	0.0431694	[-1]	5.37634	5	[Cdk4, Itga3, Lama5, Ptk2, Traf3]
GO:0044282	small molecule catabolic process	GO_BiologicalProcess-EBI-UniProt-GOA-ACAP-ARAP_25.05.2022_00h00	1.69681e-06	[3]	6.80101	27	[Acaa2, Acadm, Acads, Acat1, Aldh2, Aldh8a1, Bcat1, Dbi, Dbt, Echs1, Eno3, Etfa, Galk1, Gapdh, Gatd1, Gls, Gstz1, Hadh, Hadha, Hadhb, Hk1, Hsd17b10, Ldha, Pfkl, Pfkp, Pnp, Tpi1]
GO:0030532	small nuclear ribonucleoprotein complex	GO_CellularComponent-EBI-UniProt-GOA-ACAP-ARAP_25.05.2022_00h00	0.00425271	[3, 7]	8.69565	6	[Lsm2, Lsm8, Nolc1, Sart1, Sf3b1, Snrpa1]
GO:0015935	small ribosomal subunit	GO_CellularComponent-EBI-UniProt-GOA-ACAP-ARAP_25.05.2022_00h00	0.00387867	[4, 7]	7.86517	7	[Mrps7, Rps11, Rps17, Rps24, Rps3a1, Rps6, Rpsa]
GO:0035019	somatic stem cell population maintenance	GO_BiologicalProcess-EBI-UniProt-GOA-ACAP-ARAP_25.05.2022_00h00	0.0373697	[3, 4]	5.61798	5	[Apc, Med7, Prdm16, Smc1a, Stat3]
GO:0051225	spindle assembly	GO_BiologicalProcess-EBI-UniProt-GOA-ACAP-ARAP_25.05.2022_00h00	0.00896278	[4, 5, 7, 8]	6.10687	8	[Haus5, Kif3b, Kifc2, Rhoa, Smc1a, Smc3, Stag2, Vps4b]
GO:0005681	spliceosomal complex	GO_CellularComponent-EBI-UniProt-GOA-ACAP-ARAP_25.05.2022_00h00	0.000228714	[3, 7]	6.94444	15	[Eif4a3, Hnrnpa1, Hnrnpk, Lsm2, Lsm8, Ncl, Pabpc1, Plrg1, Raly, Sart1, Sf3b1, Smu1, Snrpa1, Srek1, Srsf2]
KEGG:03040	Spliceosome	KEGG_25.05.2022	5.62854e-06	[-1]	10.4478	14	[Eif4a3, Hnrnpa1, Hnrnpk, Lsm2, Lsm8, Ncbp1, Plrg1, Sart1, Sf3b1, Snrpa1, Srsf2, Srsf3, Srsf5, Srsf7]
GO:0048864	stem cell development	GO_BiologicalProcess-EBI-UniProt-GOA-ACAP-ARAP_25.05.2022_00h00	0.0186673	[4, 5]	6.12245	6	[Anxa6, Lama5, Msi2, Nolc1, Pef1, Phactr4]
GO:0019827	stem cell population maintenance	GO_BiologicalProcess-EBI-UniProt-GOA-ACAP-ARAP_25.05.2022_00h00	0.00520843	[2, 3]	5.40541	12	[Apc, Gnl3, Hdac1, Loxl2, Med7, Paf1, Prdm16, Rbbp4, Smc1a, Smc3, Stag2, Stat3]
GO:0005496	steroid binding	GO_MolecularFunction-EBI-UniProt-GOA-ACAP-ARAP_25.05.2022_00h00	0.0252109	[3]	5.26316	7	[Anxa6, Erlin1, Gstm1, Hsd17b10, Npc2, Osbpl9, Vdac2]
GO:0032934	sterol binding	GO_MolecularFunction-EBI-UniProt-GOA-ACAP-ARAP_25.05.2022_00h00	0.0102901	[4]	8.06452	5	[Anxa6, Erlin1, Npc2, Osbpl9, Vdac2]
GO:0001725	stress fiber	GO_CellularComponent-EBI-UniProt-GOA-ACAP-ARAP_25.05.2022_00h00	5.93396e-05	[3, 4, 8, 9]	11.236	10	[Ablim1, Actn1, Myl9, Ptk2, Septin9, Synpo, Tpm1, Tpm3, Xirp1, Xirp2]
GO:0006801	superoxide metabolic process	GO_BiologicalProcess-EBI-UniProt-GOA-ACAP-ARAP_25.05.2022_00h00	0.0213578	[4]	6.57895	5	[Ccs, Egfr, Gnai3, Prdx2, Shc1]
GO:0000723	telomere maintenance	GO_BiologicalProcess-EBI-UniProt-GOA-ACAP-ARAP_25.05.2022_00h00	0.00251508	[5, 6, 7]	6.66667	10	[Cct3, Cct4, Cct7, Cct8, Gnl3, Hnrnpa1, Pcna, Pml, Rad50, Ruvbl2]
GO:0007004	telomere maintenance via telomerase	GO_BiologicalProcess-EBI-UniProt-GOA-ACAP-ARAP_25.05.2022_00h00	0.000707851	[7, 8, 9]	10.9375	7	[Cct3, Cct4, Cct7, Cct8, Hnrnpa1, Pml, Rad50]
GO:0001659	temperature homeostasis	GO_BiologicalProcess-EBI-UniProt-GOA-ACAP-ARAP_25.05.2022_00h00	0.00805341	[3, 5]	5.28846	11	[Acot13, Apc, Fh1, Fto, Grb10, Hadh, Nrd1, Prdm16, Prkab2, Sqstm1, Stat3]
KEGG:04714	Thermogenesis	KEGG_25.05.2022	4.01502e-11	[-1]	11.6883	27	[Atp5h, Atp5l, Atp5pb, COX2, Cox15, Cox17, Cox6a1, Cox6b1, Cox6c, Cox7a2, Ndufa10, Ndufa12, Ndufb10, Ndufb4b, Ndufc2, Ndufs1, Ndufs3, Ndufs8, Ndufv1, Prdm16, Prkab2, Rps6, Rps6ka3, Sdha, Uqcrc2, Uqcrfs1, Uqcrq]
KEGG:04919	Thyroid hormone signaling pathway	KEGG_25.05.2022	0.0414739	[-1]	5	6	[Hdac1, Med12l, Pfkl, Pfkp, Slc2a1, Stat1]
KEGG:04530	Tight junction	KEGG_25.05.2022	0.000200197	[-1]	7.78443	13	[Actn1, Actr3, Arhgap17, Cdk4, Msn, Myl9, Pcna, Ppp2r2a, Prkab2, Rapgef2, Rhoa, Synpo, Ybx3]
GO:0061695	transferase complex, transferring phosphorus-containing groups	GO_CellularComponent-EBI-UniProt-GOA-ACAP-ARAP_25.05.2022_00h00	0.000838631	[4]	5.81818	16	[Cdk4, Paf1, Papss1, Pcna, Pfkl, Pfkp, Pold1, Pold2, Pole, Polg, Polg2, Polr3b, Prim2, Prkab2, Rprd2, Tcea1]
GO:0007179	transforming growth factor beta receptor signaling pathway	GO_BiologicalProcess-EBI-UniProt-GOA-ACAP-ARAP_25.05.2022_00h00	0.000482733	[5, 6, 7, 8]	6.69856	14	[Adam9, Hdac1, Itga3, Itgb8, Lats2, Pml, Prdm16, Ptk2, Rbbp4, Stat3, Stub1, Thbs1, Usp9x, Zeb1]
GO:0006412	translation	GO_BiologicalProcess-EBI-UniProt-GOA-ACAP-ARAP_25.05.2022_00h00	1.75903e-12	[4, 5, 6, 7]	7.39191	53	[Aco1, Cdk4, Eef1a1, Egfr, Eif2b1, Eif2s2, Eif3a, Eif3j2, Eif4a3, Eif4ebp1, Eif4g1, Eif5, Eif5b, Eprs, Etf1, Fech, Fto, Gapdh, Gspt1, Lrpprc, Mars1, Mrpl14, Mrpl58, Mrps7, Msi2, Nars, Ncbp1, Ncl, Nolc1, Pa2g4, Pabpc1, Pml, Rars, Rpl17, Rpl18, Rpl24, Rpl28, Rpl29, Rpl3, Rpl35a, Rpl6, Rpl7, Rps11, Rps17, Rps24, Rps3a1, Rps6, Rpsa, Sars, Thbs1, Trap1, Tufm, Yars]
GO:0008135	translation factor activity, RNA binding	GO_BiologicalProcess-EBI-UniProt-GOA-ACAP-ARAP_25.05.2022_00h00	4.4531e-06	[5, 6, 7, 8, 9, 10, 11]	12.5	12	[Eef1a1, Eif2b1, Eif2s2, Eif3a, Eif3j2, Eif4g1, Eif5, Eif5b, Etf1, Gspt1, Mrpl58, Tufm]
GO:0003743	translation initiation factor activity	GO_BiologicalProcess-EBI-UniProt-GOA-ACAP-ARAP_25.05.2022_00h00	0.000707851	[4, 6, 7, 8, 9, 10, 11, 12]	10.9375	7	[Eif2b1, Eif2s2, Eif3a, Eif3j2, Eif4g1, Eif5, Eif5b]
GO:0045182	translation regulator activity	GO_BiologicalProcess-EBI-UniProt-GOA-ACAP-ARAP_25.05.2022_00h00	2.24706e-05	[6, 7, 8, 9]	9.21053	14	[Eef1a1, Eif2b1, Eif2s2, Eif3a, Eif3j2, Eif4a3, Eif4ebp1, Eif4g1, Eif5, Eif5b, Etf1, Gspt1, Mrpl58, Tufm]
GO:0006413	translational initiation	GO_BiologicalProcess-EBI-UniProt-GOA-ACAP-ARAP_25.05.2022_00h00	0.000289553	[3, 5, 6, 7, 8]	8.46154	11	[Eif2b1, Eif2s2, Eif3a, Eif3j2, Eif4ebp1, Eif4g1, Eif5, Eif5b, Fech, Ncbp1, Pml]
GO:0006099	tricarboxylic acid cycle	GO_BiologicalProcess-EBI-UniProt-GOA-ACAP-ARAP_25.05.2022_00h00	0.000124076	[3, 7]	18.1818	6	[Aco1, Fh1, Idh2, Idh3a, Pdha1, Sdha]
GO:0006418	tRNA aminoacylation for protein translation	GO_BiologicalProcess-EBI-UniProt-GOA-ACAP-ARAP_25.05.2022_00h00	0.000474286	[5, 6, 7, 8, 9, 10]	13.9535	6	[Eprs, Mars1, Nars, Rars, Sars, Yars]
GO:0000049	tRNA binding	GO_MolecularFunction-EBI-UniProt-GOA-ACAP-ARAP_25.05.2022_00h00	0.000394222	[5]	10.6667	8	[Eef1a1, Hsd17b10, Mars1, Rars, Rpl6, Sars, Trmt1l, Yars]
KEGG:00380	Tryptophan metabolism	KEGG_25.05.2022	3.54868e-05	[-1]	15.3846	8	[Acat1, Aldh2, Aldh8a1, Aldh9a1, Cat, Echs1, Hadh, Hadha]
GO:0071005	U2-type precatalytic spliceosome	GO_CellularComponent-EBI-UniProt-GOA-ACAP-ARAP_25.05.2022_00h00	0.00116659	[5, 9]	11.5385	6	[Lsm2, Lsm8, Sart1, Sf3b1, Smu1, Snrpa1]
GO:0005684	U2-type spliceosomal complex	GO_CellularComponent-EBI-UniProt-GOA-ACAP-ARAP_25.05.2022_00h00	0.00165161	[4, 8]	8.33333	8	[Eif4a3, Lsm2, Lsm8, Plrg1, Sart1, Sf3b1, Smu1, Snrpa1]
GO:0044389	ubiquitin-like protein ligase binding	GO_MolecularFunction-EBI-UniProt-GOA-ACAP-ARAP_25.05.2022_00h00	1.17928e-07	[4]	7.89474	27	[Apc, Bag6, Blzf1, Clu, Cul1, Dbt, Ddx58, Dnm1l, Egfr, Egr2, Erlin1, Hltf, Hspa9, Lrpprc, Map1lc3b, Pa2g4, Pcbp2, Pml, Sqstm1, Srprb, Stat1, Stub1, Tpi1, Traf3, Triobp, Ube2g1, Usp9x]
KEGG:00280	Valine, leucine and isoleucine degradation	KEGG_25.05.2022	1.55438e-10	[-1]	24.5614	14	[Acaa2, Acadm, Acads, Acat1, Aldh2, Aldh9a1, Bcat1, Dbt, Echs1, Hadh, Hadha, Hadhb, Hmgcs1, Hsd17b10]
GO:0030018	Z disc	GO_CellularComponent-EBI-UniProt-GOA-ACAP-ARAP_25.05.2022_00h00	1.38949e-06	[2, 3, 4, 7, 8, 9]	10.3896	16	[Actn1, Ank2, Fbxl22, Flnc, Jup, Myl9, Obscn, Pgm1, Ppp1r12a, Psen1, Scn8a, Slc2a1, Stub1, Syne2, Synpo, Xirp2]
